# Supplementary material for: OHMM: a Hidden Markov Model accurately predicting the occupancy of a transcription factor with a self-overlapping binding motif
Source: BMC Bioinformatics. 2009 Jul 7;10:208. doi: 10.1186/1471-2105-10-208 (PMC2718928; doi:10.1186/1471-2105-10-208)
Supplement: Additional file 2 — HMM emission probabilities. The file contains the emission probabilities of an untrained HMM as well as of the trained surround-n HMMs. Unused emission probabilities based upon known kB sites present in the surround-n promoters are also provided for reference. [file 1471-2105-10-208-S2.xls]

## Sheet: Sheet1
Untrained (based on kB sites generated in unbiased experiments)
	A	C	G	T
bg	0.22	0.28	0.28	0.22
m1	0.0022449	0.0946939	0.819184	0.0838776
m2	0.0022449	0.00285714	0.982449	0.012449
m3	0.0328571	0.00285714	0.951837	0.012449
m4	0.502245	0.0130612	0.462041	0.0226531
m5	0.563469	0.247755	0.0742857	0.11449
m6	0.155306	0.0232653	0.0844898	0.736939
m7	0.0226531	0.0946939	0.0334694	0.849184
m8	0.0430612	0.400816	0.00285714	0.553265
m9	0.0328571	0.931429	0.00285714	0.0328571
m10	0.012449	0.951837	0.0130612	0.0226531
After training on kn27
	surround-50, initial z=0.02					surround-100, initial z=0.01					surround-200, initial z=0.005
	A	C	G	T		A	C	G	T		A	C	G	T
bg	0.23	0.29	0.26	0.21		0.25	0.28	0.24	0.23		0.24	0.29	0.24	0.23
m1	0.015	0.017	0.76	0.21		0.016	0.13	0.71	0.15		0.06	0.23	0.6	0.11
m2	0.012	0.0086	0.97	0.012		0.056	0.0082	0.92	0.02		0.055	0.0069	0.7	0.24
m3	0.015	0.0085	0.97	0.0093		0.018	0.022	0.95	0.0084		0.032	0.036	0.92	0.0079
m4	0.53	0.074	0.36	0.036		0.45	0.072	0.47	0.008		0.39	0.085	0.52	0.006
m5	0.48	0.24	0.11	0.17		0.48	0.36	0.051	0.11		0.5	0.38	0.017	0.1
m6	0.24	0.014	0.088	0.66		0.19	0.043	0.1	0.66		0.14	0.042	0.19	0.63
m7	0.043	0.024	0.019	0.91		0.046	0.03	0.015	0.91		0.035	0.25	0.0083	0.71
m8	0.0082	0.29	0.0089	0.69		0.011	0.27	0.0081	0.72		0.01	0.27	0.0095	0.71
m9	0.0085	0.86	0.0077	0.12		0.008	0.85	0.019	0.12		0.019	0.78	0.033	0.17
m10	0.019	0.96	0.0083	0.011		0.016	0.94	0.008	0.041		0.011	0.87	0.0081	0.11
Unused emission probabilities based on known kB sites present in surround-n promoters
A	C	G	T
0.22	0.28	0.28	0.22
0.00814815	0.0103704	0.936296	0.0451852
0.0451852	0.0103704	0.936296	0.00814815
0.193333	0.0103704	0.788148	0.00814815
0.637778	0.0474074	0.26963	0.0451852
0.526667	0.195556	0.0474074	0.23037
0.0822222	0.0103704	0.0474074	0.86
0.00814815	0.232593	0.0474074	0.711852
0.00814815	0.491852	0.0103704	0.48963
0.00814815	0.936296	0.0103704	0.0451852
0.0451852	0.862222	0.0844444	0.00814815
