# Supplementary material for: OHMM: a Hidden Markov Model accurately predicting the occupancy of a transcription factor with a self-overlapping binding motif
Source: BMC Bioinformatics. 2009 Jul 7;10:208. doi: 10.1186/1471-2105-10-208 (PMC2718928; doi:10.1186/1471-2105-10-208)
Supplement: Additional file 3 — Enrichment of regulated genes with predicted sites. The file contains the number and percentage of chicken genes and their human orthologs with at least one predicted site above various thresholds. Data is shown for all genes as well as for genes regulated in at least 2 or 4 comparisons in the microarray experiment. For genes regulated in at least 4 comparisons, the number of predicted sites as well as the number of sites expected based upon all genes in the genome at various thresholds are also shown. [file 1471-2105-10-208-S3.xls]

## Sheet: Sheet1
			Total	At Least One Site with Predicted Occupancy Probability Threshold
				0.05	0.1	0.2	0.5	0.7	0.9
Chicken Ensembl Genes	Count	All	17487	4589	3304	2018	650	260	30
		Regulated in >= 2 comparisons	155	48	38	21	10	5	2
		Regulated in >= 4 comparisons	47	18	17	10	5	3	2
	%	All		0.262424	0.18894	0.1154	0.0371705	0.0148682	0.00171556
		Regulated in >= 2 comparisons		0.309677	0.245161	0.135484	0.0645161	0.0322581	0.0129032
		Regulated in >= 4 comparisons		0.382979	0.361702	0.212766	0.106383	0.0638298	0.0425532
Human Orthologs of Chicken Ensembl Genes	Count	All	18700	5564	4069	2452	846	362	69
		Regulated in >= 2 comparisons	135	50	39	24	15	7	2
		Regulated in >= 4 comparisons	39	18	16	9	6	4	2
	%	All		0.29754	0.217594	0.131123	0.0452406	0.0193583	0.00368984
		Regulated in >= 2 comparisons		0.37037	0.288889	0.177778	0.111111	0.0518519	0.0148148
		Regulated in >= 4 comparisons		0.461538	0.410256	0.230769	0.153846	0.102564	0.0512821
				Predicted Occupancy Probability Threshold
				0.05	0.1	0.2	0.5	0.7	0.9
Sites in Chicken Ensembl Genes	Count	In all genes		6418	4355	2497	767	304	35
		In genes regulated in >= 4 comparisons (expected)		17.2497	11.705	6.71121	2.06147	0.817064	0.0940699
		In genes regulated in >= 4 comparisons (actual)		34	28	18	9	5	3
