# Supplementary material for: OHMM: a Hidden Markov Model accurately predicting the occupancy of a transcription factor with a self-overlapping binding motif
Source: BMC Bioinformatics. 2009 Jul 7;10:208. doi: 10.1186/1471-2105-10-208 (PMC2718928; doi:10.1186/1471-2105-10-208)
Supplement: Additional file 4 — Predicted sites in human genes. The file contains sites in all human genes that are predicted by OHMM to have occupancy probability greater than 0.5. The file also contains relevant annotation. [file 1471-2105-10-208-S4.xls]

## Sheet: hs_all.site_g.5_final
Symbol	HMM Occupancy	Site in Gene (Start_End)	Overlapping Sites (Motif:Start_End:Strand:Individual Score/Combined Score)	Gilmore Category	Gilmore Function	Entrez Gene link	SwissProt link	Harvester link	BioCarta link	Function	Alignment Score	Number of Sequences in Alignment	UCSC Link	Combined Motif	Motif in Gene Structure	Motif in Genome (Chr:Strand:Start_End)	Refseq_RNA	Gene in Genome (Chr:Strand:Start_End)
NFKBIB	0.98	-34_-24	GGGAATTTCC:-34_-25:+:0.71/0.98; GGGAAATTCC:-33_-24:-:0.23/0.98	-	-	NFKBIB	Q15653	Q15653	NFKBIB	Inhibits NF-kappa-B by complexing with and trapping it in the cytoplasm. However, the unphosphorylated form resynthesized after cell stimulation is able to bind NF-kappa-B allowing its transport to the nucleus and protecting it to further IKBA- dependent inactivation. Association with inhibitor kappa B- interacting NKIRAS1 and NKIRAS2 prevent its phosphorylation rendering it more resistant to deg…	93	9	UCSC	GGGAATTTCCC	upstream	chr19:+:44082420_44082430	NM_002503	chr19:+:44082454_44091373
NOD2	0.98	-26_-16	GGGAATTTCC:-26_-17:+:0.72/0.98; GGGAAATTCC:-25_-16:-:0.24/0.98	Immunoreceptors	Intracellular pathogen recognition	NOD2	Q9HC29	Q9HC29	NOD2	Induces NF-kappa-B via RICK (CARDIAK, RIP2) and IKK- gamma. Confers responsiveness to intracellular bacterial lipopolysaccharides (LPS).	85	9	UCSC	GGGAATTTCCC	upstream	chr16:+:49288524_49288534	NM_022162	chr16:+:49288550_49324488
CD70	0.97	-55_-45	GGGAATTTCC:-55_-46:+:0.73/0.97; GGGAAATTCC:-54_-45:-:0.24/0.97	-	-	CD70	P32970	P32970	CD70	Cytokine that binds to CD27. Plays a role in T-cell activation. Induces the proliferation of costimulated T-cells and enhances the generation of cytolytic T-cells.	96	9	UCSC	GGGAATTTCCC	upstream	chr19:-:6542207_6542217	NM_001252	chr19:-:6536850_6542163
CXCL1	0.97	-78_-68	GGGAATTTCC:-78_-69:+:0.72/0.97; GGGAAATTCC:-77_-68:-:0.24/0.97	Cytokines/Chemokines and their modulators;Cytokines/Chemokines and their modulators;Cytokines/Chemokines and their modulators;Miscellaneous	Cytokine-induced neutrophil chemoattractant;Melanoma growth stimulating activity;Growth regulated oncogene; chemokine;Growth regulated oncogene; chemokine	CXCL1	P09341	P09341	CXCL1	Has chemotactic activity for neutrophils. May play a role in inflammation and exerts its effects on endothelial cells in an autocrine fashion. In vitro, the processed forms GRO- alpha(4-73), GRO-alpha(5-73) and GRO-alpha(6-73) show a 30-fold higher chemotactic activity.	97	11	UCSC	GGGAATTTCCC	upstream	chr4:+:74953894_74953904	NM_001511	chr4:+:74953972_74955817
CXCL2	0.97	-78_-68	GGGAATTTCC:-78_-69:+:0.72/0.97; GGGAAATTCC:-77_-68:-:0.24/0.97	Cytokines/Chemokines and their modulators	Chemokine	CXCL2	P19875	P19875	CXCL2	Produced by activated monocytes and neutrophils and expressed at sites of inflammation. Hematoregulatory chemokine, which, in vitro, suppresses hematopoietic progenitor cell proliferation. GRO-beta(5-73) shows a highly enhanced hematopoietic activity.	96	12	UCSC	GGGAATTTCCC	upstream	chr4:-:75183843_75183853	NM_002089	chr4:-:75181619_75183776
CXCL5	0.97	-69_-59	GGGAATTTCC:-69_-60:+:0.72/0.97; GGGAAATTCC:-68_-59:-:0.24/0.97	Cytokines/Chemokines and their modulators;Cytokines/Chemokines and their modulators;Cytokines/Chemokines and their modulators	alpha Chemokine;-;Activates neutrophils	CXCL5	P42830	P42830	CXCL5	Involved in neutrophil activation. In vitro, ENA-78(8- 78) and ENA-78(9-78) show a threefold higher chemotactic activity for neutrophil granulocytes.	96	11	UCSC	GGGAATTTCCC	upstream	chr4:-:75083338_75083348	NM_002994	chr4:-:75080223_75083280
NFKB1	0.97	-19_-9	GGGAATTTCC:-19_-10:+:0.86/0.97; TGGAAATTCC:-18_-9:-:0.098/0.97	Transcription factors and their modulators	NF-kB p105 precursor	NFKB1	P19838	P19838	NFKB1	Appears to have dual functions such as cytoplasmic retention of attached NF-kappa-B proteins and generation of p50 by a cotranslational processing. The proteasome-mediated process ensures the production of both p50 and p105 and preserves their independent function, although processing of NFKB1/p105 also appears to occur post-translationally. p50 binds to the kappa-B consensus sequence 5'-GGRNNYYC…	100	10	UCSC	GGGAATTTCCA	upstream	chr4:+:103641498_103641508	NM_003998	chr4:+:103641517_103757506
OPTN	0.97	-12_-2	GGGAAATTCC:-12_-3:+:0.27/0.97; GGGAATTTCC:-11_-2:-:0.68/0.97	-	-	OPTN	Q96CV9	Q96CV9	OPTN	Plays a neuroprotective role in the eye and optic nerve. Probably part of the TNF-alpha signaling pathway that can shift the equilibrium toward induction of cell death. May act by regulating membrane trafficking and cellular morphogenesis via a complex that contains Rab8 and hungtingtin (HD). May constitute a cellular target for adenovirus E3 14.7, an inhibitor of TNF-alpha functions, thereby aff…	92	9	UCSC	GGGAAATTCCC	upstream	chr10:+:13182075_13182085	NM_021980	chr10:+:13182087_13220282
TNFRSF9	0.97	-86_-76	GGGAATTTCC:-86_-77:+:0.72/0.97; GGGAAATTCC:-85_-76:-:0.23/0.97	Immunoreceptors	TNF-like receptor	TNFRSF9	Q07011	Q07011	TNFRSF9	Receptor for TNFSF14/4-1BBL. Possibly active during T cell activation.	94	8	UCSC	GGGAATTTCCC	upstream	chr1:-:7923549_7923559	NM_001561	chr1:-:7902494_7923474
CXCL6	0.96	-108_-98	GGGAATTTCC:-108_-99:+:0.72/0.96; GGGAAATTCC:-107_-98:-:0.24/0.96	Cytokines/Chemokines and their modulators	LPS-induced CXC chemokines	CXCL6	P80162	P80162	CXCL6	Chemotactic for neutrophil granulocytes.	96	12	UCSC	GGGAATTTCCC	upstream	chr4:+:74921168_74921178	NM_002993	chr4:+:74921276_74923340
MIA	0.96	-62_-53	GGGAATTTCC:-62_-53:+:0.93/0.96	-	-	MIA	Q16674	Q16674	MIA	Elicits growth inhibition on melanoma cells in vitro as well as some other neuroectodermal tumors, including gliomas.	81	11	UCSC	GGGAATTTCC	upstream	chr19:+:45973077_45973086	NM_006533	chr19:+:45973139_45975234
OAS3	0.96	-100_-90	GGGAATTTCC:-100_-91:+:0.72/0.96; GGGAAATTCC:-99_-90:-:0.24/0.96	-	-	OAS3	Q9Y6K5	Q9Y6K5	OAS3	May play a role in mediating resistance to virus infection, control of cell growth, differentiation, and apoptosis. OAS3 synthesizes preferentially dimeric 2',5'-oligoadenylate molecules. GTP can be an alternative substrate.	73	5	UCSC	GGGAATTTCCC	upstream	chr12:+:111860531_111860541	NM_006187	chr12:+:111860631_111895435
REL	0.96	-90_-80	GGGAAATTCC:-90_-81:+:0.27/0.96; GGGAATTTCC:-89_-80:-:0.67/0.96	Transcription factors and their modulators	Proto-oncogene	REL	Q04864	Q04864	REL	Proto-oncogene that may play a role in differentiation and lymphopoiesis. May function as a transcriptional transactivator.	93	11	UCSC	GGGAAATTCCC	upstream	chr2:+:60962165_60962175	NM_002908	chr2:+:60962255_61003682
DPP4	0.95	-123_-113	GGGAAATTCC:-123_-114:+:0.27/0.95; GGGAATTTCC:-122_-113:-:0.67/0.95	-	-	DPP4	P27487	P27487	DPP4	Removes N-terminal dipeptides sequentially from polypeptides having unsubstituted N-termini provided that the penultimate residue is proline. Plays a role in T-cell activation.	78	9	UCSC	GGGAAATTCCC	upstream	chr2:-:162639410_162639420	NM_001935	chr2:-:162557002_162639298
GFRA1	0.95	-94_-84	TGGAAATTCC:-94_-85:+:0.11/0.95; GGGAATTTCC:-93_-84:-:0.81/0.95	-	-	GFRA1	P56159	P56159	GFRA1	Receptor for GDNF. Mediates the GDNF-induced autophosphorylation and activation of the RET receptor (By similarity).	82	10	UCSC	TGGAAATTCCC	upstream	chr10:-:118021867_118021877	NM_145793	chr10:-:117812942_118021784
IRF2	0.95	-33_-23	GGGGATTTCC:-33_-24:+:0.87/0.95; TGGAAATCCC:-32_-23:-:0.062/0.95	Transcription factors and their modulators	Interferon regulatory factor-2	IRF2	P14316	P14316	IRF2	Specifically binds to the upstream regulatory region of type I IFN and IFN-inducible MHC class I genes (the interferon consensus sequence (ICS)) and represses those genes.	87	7	UCSC	GGGGATTTCCA	upstream	chr4:-:185632719_185632729	NM_002199	chr4:-:185545909_185632697
NFKBIA	0.95	-93_-83	TGGAAATTCC:-93_-84:+:0.11/0.95; GGGAATTTCC:-92_-83:-:0.81/0.95	Transcription factors and their modulators	Inhibitor of Rel/NF-kB	NFKBIA	P25963	P25963	NFKBIA	Inhibits NF-kappa-B by complexing with and trapping it in the cytoplasm. May be involved in regulation of transcriptional responses to NF-kappa-B, including cell adhesion, immune and proinflammatory responses, apoptosis, differentiation and growth. Controlled by sequential serine-phosphorylation, ubiquitination and degradation. Tyrosine-phosphorylation could only lead to dissociation from NF-kapp…	100	9	UCSC	TGGAAATTCCC	upstream	chr14:-:34943777_34943787	NM_020529	chr14:-:34940467_34943695
SMOC1	0.95	-33_-23	GGGAATTCCC:-33_-24:+:0.43/0.95; GGGAATTCCC:-33_-24:-:0.43/0.95; TGGGAATTCC:-32_-23:-:0.08/0.95	-	-	SMOC1	Q9H4F8	Q9H4F8	SMOC1	-	97	10	UCSC	GGGAATTCCCA	upstream	chr14:+:69415862_69415872	NM_022137	chr14:+:69415895_69568836
STAP2	0.95	-77_-67	GGGGATTTCC:-77_-68:+:0.68/0.95; GGGATTTCCC:-76_-67:+:0.13/0.95; GGGAAATCCC:-76_-67:-:0.14/0.95	-	-	STAP2	Q9UGK3	Q9UGK3	STAP2	Substrate of protein kinase PTK6. May play a regulatory role in the acute-phase response in systemic inflammation and may modulate STAT3 activity.	86	8	UCSC	GGGGATTTCCC	upstream	chr19:-:4289913_4289923	NM_017720	chr19:-:4275040_4289847
TFB1M	0.95	-110_-101	GGGAATTTCC:-110_-101:+:0.93/0.95	-	-	TFB1M	Q8WVM0	Q8WVM0	TFB1M	S-adenosyl-L-methionine-dependent methyltransferase which specifically dimethylates mitochondrial 12S rRNA at the conserved stem loop. Also required for basal transcription of mitochondrial DNA, probably via its interaction with POLRMT and TFAM. Stimulates transcription independently of the methyltransferase activity.	81	11	UCSC	GGGAATTTCC	upstream	chr6:-:155677410_155677419	NM_016020	chr6:-:155620489_155677310
KCTD11	0.94	-79_-69	GGGAATTCCC:-79_-70:+:0.37/0.94; GGGAATTCCC:-79_-70:-:0.37/0.94; GGGGAATTCC:-78_-69:-:0.2/0.94	-	-	KCTD11	Q693B1	Q693B1	KCTD11	Play a role as a marker and a regulator of neuronal differentiation; Up-regulated by a variety of neurogenic signals, such as retinoic acid, epidermal growth factor/EGF and NGFB/nerve growth factor. Induces apoptosis, growth arrest and the expression of cyclin-dependent kinase inhibitor CDKN1B. Plays a role as a tumor repressor and inhibits cell growth and tumorigenicity of medulloblastoma (MDB).…	80	10	UCSC	GGGAATTCCCC	upstream	chr17:+:7195852_7195862	NM_001002914	chr17:+:7195931_7198986
NFKB2	0.94	-112_-101	TGGGAATTCC:-112_-103:+:0.076/0.94; GGGAATTCCC:-111_-102:+:0.34/0.94; GGGAATTCCC:-111_-102:-:0.34/0.94; GGGGAATTCC:-110_-101:-:0.18/0.94	Transcription factors and their modulators	NF-kB p100 precursor	NFKB2	Q00653	Q00653	NFKB2	Appears to have dual functions such as cytoplasmic retention of attached NF-kappa-B proteins and generation of p52 by a cotranslational processing. The proteasome-mediated process ensures the production of both p52 and p100 and preserves their independent function. p52 binds to the kappa-B consensus sequence 5'-GGRNNYYCC-3', located in the enhancer region of genes involved in immune response and …	96	12	UCSC	TGGGAATTCCCC	upstream	chr10:+:104144216_104144227	NM_001077494	chr10:+:104144328_104152270
PAMCI	0.94	-77_-67	GGGGATTTCC:-77_-68:+:0.86/0.94; TGGAAATCCC:-76_-67:-:0.061/0.94	-	-	PAMCI	O75901	O75901	PAMCI	May play a role in regulating vesicuar trafficking in cells (By similarity).	84	8	UCSC	GGGGATTTCCA	upstream	chr12:-:84754515_84754525	NM_005447	chr12:-:84722461_84754449
STXBP3	0.94	-90_-81	GGGAATTTCC:-90_-81:-:0.93/0.94	-	-	STXBP3	O00186	O00186	STXBP3	-	79	11	UCSC	GGAAATTCCC	upstream	chr1:+:109090717_109090726	NM_007269	chr1:+:109090807_109153662
TRAF3	0.94	-63_-53	GGGGATTTCC:-63_-54:+:0.87/0.94; TGGAAATCCC:-62_-53:-:0.062/0.94	-	-	TRAF3	Q13114	Q13114	TRAF3	Adapter protein and signal transducer that links members of the tumor necrosis factor receptor family to different signaling pathways by association with the receptor cytoplasmic domain and kinases. Seems to be involved in activation of NF- kappa-B and JNK and in apoptosis. Is regulated by TANK/ITRAF which competes with TNFRSF5/CD40 for binding. Seems to play a role T- cell dependent immune respo…	82	3	UCSC	GGGGATTTCCA	upstream	chr14:+:102313505_102313515	NM_145726	chr14:+:102313568_102442381
DARS	0.93	-87_-78	GGGAATTCCC:-87_-78:+:0.46/0.93; GGGAATTCCC:-87_-78:-:0.46/0.93	-	-	DARS	P14868	P14868	DARS	-	76	9	UCSC	GGGAATTCCC	upstream	chr2:-:136459769_136459778	NM_001349	chr2:-:136380723_136459692
JAK3	0.93	-21_-12	GGGACTTTCC:-21_-12:+:0.92/0.93	-	-	JAK3	P52333	P52333	JAK3	Tyrosine kinase of the non-receptor type, involved in the interleukin-2 and interleukin-4 signaling pathway. Phosphorylates STAT6, IRS1, IRS2 and PI3K.	98	8	UCSC	GGGACTTTCC	upstream	chr19:-:17819811_17819820	NM_000215	chr19:-:17797960_17819800
SLAMF8	0.93	-14_-5	GGGACTTTCC:-14_-5:+:0.92/0.93	-	-	SLAMF8	Q9P0V8	Q9P0V8	SLAMF8	May play a role in B-lineage commitment and/or modulation of signaling through the B-cell receptor.	99	12	UCSC	GGGACTTTCC	upstream	chr1:+:158063210_158063219	NM_020125	chr1:+:158063224_158073905
SLC9A5	0.93	-166_-157	GGGAATTTCC:-166_-157:+:0.89/0.93	-	-	SLC9A5	Q14940	Q14940	SLC9A5	Involved in pH regulation to eliminate acids generated by active metabolism or to counter adverse environmental conditions. Major proton extruding system driven by the inward sodium ion chemical gradient. Plays an important role in signal transduction (By similarity).	80	11	UCSC	GGGAATTTCC	upstream	chr16:+:65840189_65840198	NM_004594	chr16:+:65840355_65863594
TIMM10	0.93	-20_-11	GGGACTTTCC:-20_-11:+:0.92/0.93	-	-	TIMM10	P62072	P62072	TIMM10	Mitochondrial intermembrane chaperone that participates in the import and insertion of multi-pass transmembrane proteins into the mitochondrial inner membrane. May also be required for the transfer of beta-barrel precursors from the TOM complex to the sorting and assembly machinery (SAM complex) of the outer membrane. Acts as a chaperone-like protein that protects the hydrophobic precursors from …	89	10	UCSC	GGGACTTTCC	upstream	chr11:-:57054818_57054827	NM_012456	chr11:-:57052511_57054808
CHD4	0.92	-57_-47	TGGGATTTCC:-57_-48:+:0.42/0.92; GGGATTTCCC:-56_-47:+:0.24/0.92; GGGAAATCCC:-56_-47:-:0.25/0.92	-	-	CHD4	Q14839	Q14839	CHD4	Probable transcription regulator.	100	5	UCSC	TGGGATTTCCC	upstream	chr12:-:6586858_6586868	NM_001273	chr12:-:6549509_6586812
CLDN6	0.92	-13_-3	AGGAATTTCC:-13_-4:+:0.058/0.92; GGGAAATTCC:-12_-3:-:0.86/0.92	-	-	CLDN6	P56747	P56747	CLDN6	Plays a major role in tight junction-specific obliteration of the intercellular space (By similarity).	67	11	UCSC	AGGAATTTCCC	upstream	chr16:-:3008165_3008175	NM_021195	chr16:-:3004714_3008163
EHF	0.92	-105_-96	GGGAATTCCC:-105_-96:+:0.45/0.92; GGGAATTCCC:-105_-96:-:0.45/0.92	-	-	EHF	Q9NZC4	Q9NZC4	EHF	Transcriptional activator that may play a role in regulating epithelial cell differentiation and proliferation. May act as a repressor for a specific subset of ETS/AP-1-responsive genes and as a modulator of the nuclear response to mitogen- activated protein kinase signaling cascades. Binds to DNA sequences containing the consensus nucleotide core sequence GGAA. Involved in regulation of TNFRSF10…	99	12	UCSC	GGGAATTCCC	upstream	chr11:+:34599138_34599147	NM_012153	chr11:+:34599243_34639657
FLJ45964	0.92	-40_-31	GGGATTTTCC:-40_-31:+:0.87/0.92	-	-	FLJ45964	Q6ZRZ1	Q6ZRZ1	FLJ45964	-	100	2	UCSC	GGGATTTTCC	upstream	chr2:+:240164891_240164900	NM_207483	chr2:+:240164931_240172725
LINCR	0.92	-106_-96	GGGAAATCCC:-106_-97:+:0.15/0.92; GGGATTTCCC:-106_-97:-:0.15/0.92; GGGGATTTCC:-105_-96:-:0.61/0.92	-	-	LINCR	Q96EH8	Q96EH8	LINCR	-	90	9	UCSC	GGGAAATCCCC	upstream	chr2:-:96534916_96534926	NM_001080535	chr2:-:96527106_96534821
MEGF8	0.92	-172_-162	GGGGATTTCC:-172_-163:+:0.65/0.92; GGGATTTCCC:-171_-162:+:0.13/0.92; GGGAAATCCC:-171_-162:-:0.13/0.92	-	-	MEGF8	Q7Z7M0	Q7Z7M0	MEGF8	-	86	9	UCSC	GGGGATTTCCC	upstream	chr19:+:47521428_47521438	NM_001410	chr19:+:47521600_47574761
MRPL30	0.92	-27_-18	GGGACTTTCC:-27_-18:+:0.92/0.92	-	-	MRPL30	Q8TCC3	Q8TCC3	MRPL30	-	64	9	UCSC	GGGACTTTCC	upstream	chr2:+:99163982_99163991	NM_145213	chr2:+:99164009_99180520
MYO3A	0.92	-187_-178	GGGAATTTCC:-187_-178:+:0.88/0.92	-	-	MYO3A	Q8NEV4	Q8NEV4	MYO3A	Probable actin-based motor with a protein kinase activity. Probably plays a role in vision and hearing.	72	6	UCSC	GGGAATTTCC	upstream	chr10:+:26262820_26262829	NM_017433	chr10:+:26263007_26541471
RHBDL2	0.92	-93_-84	GGGGATTTCC:-93_-84:+:0.92/0.92	-	-	RHBDL2	Q9NX52	Q9NX52	RHBDL2	Involved in regulated intramembrane proteolysis and the subsequent release of functional polypeptides from their membrane anchors. Known substrate: EFNB3.	99	8	UCSC	GGGGATTTCC	upstream	chr1:-:39180126_39180135	NM_017821	chr1:-:39124065_39180043
SCARF2	0.92	-20_-11	TGGAATTTCC:-20_-11:+:0.89/0.92	-	-	SCARF2	Q96GP6	Q96GP6	SCARF2	Probable adhesion protein, which mediates homophilic and heterophilic interactions. In contrast to SCARF1, it poorly mediates the binding and degradation of acetylated low density lipoprotein (Ac-LDL) (By similarity).	100	4	UCSC	TGGAATTTCC	upstream	chr22:-:19122156_19122165	NM_182895	chr22:-:19108874_19122146
TAPBPL	0.92	-107_-98	GGGGATTTCC:-107_-98:+:0.91/0.92	-	-	TAPBPL	Q9BX59	Q9BX59	TAPBPL	-	84	8	UCSC	GGGGATTTCC	upstream	chr12:+:6431403_6431412	NM_018009	chr12:+:6431510_6441721
TNIK	0.92	-63_-53	TGGAATTTCC:-63_-54:+:0.69/0.92; TGGAAATTCC:-62_-53:-:0.23/0.92	-	-	TNIK	Q9UKE5	Q9UKE5	TNIK	Stress-activated serine/threonine kinase that may play a role in the response to environmental stress. Appears to act upstream of the JUN N-terminal pathway. May play a role in cytoskeletal regulation.	93	10	UCSC	TGGAATTTCCA	upstream	chr3:-:172660598_172660608	NM_015028	chr3:-:172264365_172660546
UEVLD	0.92	-57_-47	TGGAATTTCC:-57_-48:+:0.69/0.92; TGGAAATTCC:-56_-47:-:0.23/0.92	-	-	UEVLD	Q8IX04	Q8IX04	UEVLD	Possible negative regulator of polyubiquitination.	79	7	UCSC	TGGAATTTCCA	upstream	chr11:-:18566903_18566913	NM_018314	chr11:-:18509820_18566857
C18orf37	0.91	-143_-133	GGGGATTTCC:-143_-134:+:0.84/0.91; TGGAAATCCC:-142_-133:-:0.059/0.91	-	-	C18orf37	Q6PI98	Q6PI98	C18orf37	-	81	8	UCSC	GGGGATTTCCA	upstream	chr18:-:31332085_31332095	NM_194281	chr18:-:31302295_31331953
CABP2	0.91	-32_-22	GGGATTTTCC:-32_-23:-:0.73/0.91; GGGGATTTTC:-31_-22:-:0.17/0.91	-	-	CABP2	Q9NPB3	Q9NPB3	CABP2	-	95	10	UCSC	GGAAAATCCCC	upstream	chr11:-:67047496_67047506	NM_031204	chr11:-:67042993_67047475
COL7A1	0.91	-235_-225	GGGAAATTCC:-235_-226:+:0.26/0.91; GGGAATTTCC:-234_-225:-:0.64/0.91	-	-	COL7A1	Q02388	Q02388	COL7A1	Stratified squamous epithelial basement membrane protein that forms anchoring fibrils which may contribute to epithelial basement membrane organization and adherence by interacting with extracellular matrix (ECM) proteins such as type IV collagen.	78	7	UCSC	GGGAAATTCCC	upstream	chr3:-:48607913_48607923	NM_000094	chr3:-:48576509_48607689
DRAM	0.91	-60_-51	GGGGATTTCC:-60_-51:-:0.89/0.91	-	-	DRAM	Q8N682	Q8N682	DRAM	-	89	7	UCSC	GGAAATCCCC	upstream	chr12:+:100795175_100795184	NM_018370	chr12:+:100795235_100841530
FLJ16734	0.91	-66_-56	TGGGATTTCC:-66_-57:+:0.42/0.91; GGGATTTCCC:-65_-56:+:0.24/0.91; GGGAAATCCC:-65_-56:-:0.25/0.91	-	-	FLJ16734	Q6ZMR8	Q6ZMR8	FLJ16734	-	72	8	UCSC	TGGGATTTCCC	upstream	chr7:+:153091275_153091285	NM_001039756	chr7:+:153091341_153093559
IL6	0.91	-75_-65	TGGGATTTTC:-75_-66:+:0.08/0.91; GGGATTTTCC:-74_-65:+:0.79/0.91	Cytokines/Chemokines and their modulators	Interleukin-6, inflammatory cytokine	IL6	P05231	P05231	IL6	IL-6 is a cytokine with a wide variety of biological functions: it plays an essential role in the final differentiation of B-cells into Ig-secreting cells, it induces myeloma and plasmacytoma growth, it induces nerve cells differentiation, in hepatocytes it induces acute phase reactants.	98	12	UCSC	TGGGATTTTCC	upstream	chr7:+:22733269_22733279	NM_000600	chr7:+:22733344_22738141
LOC375748	0.91	-61_-52	GGGATTTTCC:-61_-52:+:0.88/0.91	-	-	LOC375748	Q9NPM7	Q9NPM7	LOC375748	-	94	8	UCSC	GGGATTTTCC	upstream	chr9:+:97677742_97677751	NM_001010895	chr9:+:97677803_97769219
MSRB3	0.91	-39_-29	AGGAATTTCC:-39_-30:+:0.057/0.91; GGGAAATTCC:-38_-29:-:0.84/0.91	-	-	MSRB3	Q6MZU8	Q6MZU8	MSRB3	-	98	9	UCSC	AGGAATTTCCC	upstream	chr12:+:63958715_63958725	NM_198080	chr12:+:63958754_64146947
SAA1	0.91	-58_-49	GGGACTTTCC:-58_-49:+:0.89/0.91	Acute phase proteins	Serum components	SAA1	P02735	P02735	SAA1	-	83	11	UCSC	GGGACTTTCC	upstream	chr11:+:18244289_18244298	NM_199161	chr11:+:18244347_18248102
SELE	0.91	-135_-126	GGGGATTTCC:-135_-126:+:0.89/0.91	Cell adhesion molecules	E-selectin, endothelial cell leukocyte adhesion molecule	SELE	P16581	P16581	SELE	Expressed on cytokine induced endothelial cells and mediates their binding to leukocytes. The ligand recognized by ELAM-1 is sialyl-lewis X (alpha(1->3)fucosylated derivatives of polylactosamine that are found at the non-reducing termini of glycolipids).	87	12	UCSC	GGGGATTTCC	upstream	chr1:-:167969928_167969937	NM_000450	chr1:-:167958405_167969803
SIRT2	0.91	-230_-220	GGGAAATTCC:-230_-221:+:0.26/0.91; GGGAATTTCC:-229_-220:-:0.63/0.91	-	-	SIRT2	Q8IXJ6	Q8IXJ6	SIRT2	NAD-dependent deacetylase, which deacetylates the 'Lys- 40' of alpha-tubulin. Involved in the control of mitotic exit in the cell cycle, probably via its role in the regulation of cytoskeleton. Despite some ability to deacetylate histones in vitro, it is unlikely in vivo.	93	9	UCSC	GGGAAATTCCC	upstream	chr19:-:44082420_44082430	NM_012237	chr19:-:44061041_44082201
SIRT2	0.91	-238_-228	GGGAAATTCC:-238_-229:+:0.25/0.91; GGGAATTTCC:-237_-228:-:0.63/0.91	-	-	SIRT2	Q8IXJ6	Q8IXJ6	SIRT2	NAD-dependent deacetylase, which deacetylates the 'Lys- 40' of alpha-tubulin. Involved in the control of mitotic exit in the cell cycle, probably via its role in the regulation of cytoskeleton. Despite some ability to deacetylate histones in vitro, it is unlikely in vivo.	93	9	UCSC	GGGAAATTCCC	upstream	chr19:-:44082420_44082430	NM_030593	chr19:-:44061039_44082193
STARD3	0.91	-248_-238	GGGAAATTCC:-248_-239:+:0.25/0.91; GGGAATTTCC:-247_-238:-:0.63/0.91	-	-	STARD3	Q14849	Q14849	STARD3	Binds and transports cholesterol. Promotes steroidogenesis in placenta and brain.	77	10	UCSC	GGGAAATTCCC	upstream	chr17:+:35046689_35046699	NM_006804	chr17:+:35046937_35073248
TRIM31	0.91	-134_-124	GGGAAATCCC:-134_-125:+:0.15/0.91; GGGATTTCCC:-134_-125:-:0.15/0.91; GGGGATTTCC:-133_-124:-:0.6/0.91	-	-	TRIM31	Q9BZY9	Q9BZY9	TRIM31	-	78	7	UCSC	GGGAAATCCCC	upstream	chr6:-:30188969_30188979	NM_052816	chr6:-:30178654_30188846
ANKK1	0.9	-88_-78	TGGGATTTCC:-88_-79:+:0.41/0.9; GGGATTTCCC:-87_-78:+:0.24/0.9; GGGAAATCCC:-87_-78:-:0.24/0.9	-	-	ANKK1	Q8NFD2	Q8NFD2	ANKK1	-	83	11	UCSC	TGGGATTTCCC	upstream	chr11:+:112763634_112763644	NM_178510	chr11:+:112763722_112776349
C14orf161	0.9	-76_-66	TGGAAATTCC:-76_-67:+:0.25/0.9; TGGAATTTCC:-75_-66:-:0.64/0.9	-	-	C14orf161	Q9H7T0	Q9H7T0	C14orf161	Probably involved in sperm cell hyperactivation via its association with CATSPER1. Sperm cell hyperactivation is needed for sperm motility which is essential late in the preparation of sperm for fertilization (By similarity).	95	10	UCSC	TGGAAATTCCA	upstream	chr14:-:91268231_91268241	NM_024764	chr14:-:91116870_91268166
CCL4	0.9	-84_-74	TGGAAATTCC:-84_-75:+:0.25/0.9; TGGAATTTCC:-83_-74:-:0.64/0.9	Cytokines/Chemokines and their modulators	Lymphocyte activation gene-1	CCL4	P13236	P13236	CCL4	Monokine with inflammatory and chemokinetic properties. Binds to CCR5. One of the major HIV-suppressive factors produced by CD8+ T-cells. Recombinant MIP-1-beta induces a dose-dependent inhibition of different strains of HIV-1, HIV-2, and simian immunodeficiency virus (SIV). The processed form MIP-1-beta(3-69) retains the abilities to induce down-modulation of surface expression of the chemokine …	90	12	UCSC	TGGAAATTCCA	upstream	chr17:+:31455248_31455258	NM_002984	chr17:+:31455332_31457127
DDX43	0.9	-54_-45	GGGACTTTCC:-54_-45:-:0.88/0.9	-	-	DDX43	Q9NXZ2	Q9NXZ2	DDX43	-	81	7	UCSC	GGAAAGTCCC	upstream	chr6:+:74161137_74161146	NM_018665	chr6:+:74161191_74183791
IFNB1	0.9	-64_-54	GGGAAATTCC:-64_-55:+:0.83/0.9; AGGAATTTCC:-63_-54:-:0.056/0.9	Cytokines/Chemokines and their modulators	Interferon	IFNB1	P01574	P01574	IFNB1	Has antiviral, antibacterial and anticancer activities.	99	10	UCSC	GGGAAATTCCT	upstream	chr9:-:21067996_21068006	NM_002176	chr9:-:21067104_21067943
MAML2	0.9	-281_-271	GGGAATTTCC:-281_-272:+:0.66/0.9; GGGAAATTCC:-280_-271:-:0.21/0.9	-	-	MAML2	Q8IZL2	Q8IZL2	MAML2	Acts as a transcriptional coactivator for NOTCH proteins. Has been shown to amplify NOTCH-induced transcription of HES1. Potentiates activation by NOTCH3 and NOTCH4 more efficiently than MAML1 or MAML3.	99	10	UCSC	GGGAATTTCCC	upstream	chr11:-:95716262_95716272	NM_032427	chr11:-:95351087_95715992
NFKBIZ	0.9	-246_-236	GGGAATTTCC:-246_-237:+:0.8/0.9; TGGAAATTCC:-245_-236:-:0.091/0.9	Transcription factors and their modulators	IkB-like protein	NFKBIZ	Q8IUL4	Q8IUL4	NFKBIZ	-	100	8	UCSC	GGGAATTTCCA	upstream	chr3:+:103029300_103029310	NM_001005474	chr3:+:103029546_103062555
PLLP	0.9	-251_-241	GGGAAATTCC:-251_-242:+:0.26/0.9; GGGAATTTCC:-250_-241:-:0.63/0.9	-	-	PLLP	Q9Y342	Q9Y342	PLLP	Appears to be involved in myelination. Could also participate in ion transport events as addition of plasmolipin to lipid bilayers induces the formation of ion channels, which are voltage-dependent and K(+)-selective (By similarity).	79	6	UCSC	GGGAAATTCCC	upstream	chr16:-:55876312_55876322	NM_015993	chr16:-:55847509_55876072
RAP2C	0.9	-68_-59	GGGACTTTCC:-68_-59:+:0.89/0.9	-	-	RAP2C	Q9Y3L5	Q9Y3L5	RAP2C	-	98	8	UCSC	GGGACTTTCC	upstream	chrX:-:131179928_131179937	NM_021183	chrX:-:131164734_131179870
RDH16	0.9	-136_-126	GGGAAATCCC:-136_-127:+:0.15/0.9; GGGATTTCCC:-136_-127:-:0.15/0.9; GGGGATTTCC:-135_-126:-:0.61/0.9	-	-	RDH16	Q59FX7	Q59FX7	RDH16	Oxidoreductase with a preference for NAD. Oxidizes all- trans-retinol and 13-cis-retinol to the corresponding aldehydes. Has higher activity towards CRBP-bound retinol than with free retinol. Oxidizes 3-alpha-hydroxysteroids. Oxidizes androstanediol and androsterone to dihydrotestosterone and androstanedione. Can also catalyze the reverse reaction.	100	3	UCSC	GGGAAATCCCC	upstream	chr12:-:55638495_55638505	NM_003708	chr12:-:55631485_55638370
SEC24A	0.9	-236_-227	GGGAATTTCC:-236_-227:+:0.88/0.9	-	-	SEC24A	O95486	O95486	SEC24A	Component of the COPII coat, that covers ER-derived vesicles involved in transport from the endoplasmic reticulum to the Golgi apparatus. COPII acts in the cytoplasm to promote the transport of secretory, plasma membrane, and vacuolar proteins from the endoplasmic reticulum to the Golgi complex.	92	11	UCSC	GGGAATTTCC	upstream	chr5:+:134012141_134012150	NM_021982	chr5:+:134012377_134091499
TRIM45	0.9	-97_-87	TGGAATTTCC:-97_-88:+:0.67/0.9; TGGAAATTCC:-96_-87:-:0.23/0.9	-	-	TRIM45	Q9H8W5	Q9H8W5	TRIM45	May act as a transcriptional repressor in mitogen- activated protein kinase signaling pathway.	85	10	UCSC	TGGAATTTCCA	upstream	chr1:-:117466020_117466030	NM_025188	chr1:-:117455212_117465934
UBE2D3	0.9	-29_-19	GGGGAATTCC:-29_-20:+:0.57/0.9; TGGAATTCCC:-28_-19:-:0.31/0.9	-	-	UBE2D3	P61077	P61077	UBE2D3	Catalyzes the covalent attachment of ubiquitin to other proteins. Mediates the selective degradation of short-lived and abnormal proteins. Functions in the E6/E6-AP-induced ubiquitination of p53/TP53.	98	12	UCSC	GGGGAATTCCA	upstream	chr4:-:103968463_103968473	NM_181889	chr4:-:103936217_103968445
ANKRD16	0.89	-61_-52	GGGACTTTCC:-61_-52:-:0.89/0.89	-	-	ANKRD16	Q6P6B7	Q6P6B7	ANKRD16	-	56	8	UCSC	GGAAAGTCCC	upstream	chr10:-:5971403_5971412	NM_001009943	chr10:-:5960058_5971352
ANKRD44	0.89	-65_-56	GGGACTTTCC:-65_-56:-:0.87/0.89	-	-	ANKRD44	Q8N8A2	Q8N8A2	ANKRD44	-	77	11	UCSC	GGAAAGTCCC	upstream	chr2:-:197771062_197771071	NM_153697	chr2:-:197567494_197771007
APPL1	0.89	-18_-9	GGGATTTCCC:-18_-9:+:0.42/0.89; GGGAAATCCC:-18_-9:-:0.43/0.89	-	-	APPL1	Q9UKG1	Q9UKG1	APPL1	Required for the regulation of cell proliferation in response to extracellular signals from an early endosomal compartment. Links Rab5 to nuclear signal transduction.	100	10	UCSC	GGGATTTCCC	upstream	chr3:+:57236786_57236795	NM_012096	chr3:+:57236804_57282538
BLR1	0.89	-140_-130	GGGGATTTTC:-140_-131:+:0.2/0.89; GGGATTTTCC:-139_-130:+:0.66/0.89	Immunoreceptors	B-cell homing receptor	BLR1	P32302	P32302	BLR1	Cytokine receptor that binds to BLC. BLR1 exerts possibly a regulatory function in burkitt lymphoma (BL) lymphomagenesis and/or B-cell differentiation. It is a potential candidate for cell-cell interaction, and activation of mature B- lymphocytes in lymphatic tissues.	98	10	UCSC	GGGGATTTTCC	upstream	chr11:+:118259636_118259646	NM_001716	chr11:+:118259776_118272180
CCL4L2	0.89	-87_-77	TGGAAATTCC:-87_-78:+:0.25/0.89; TGGAATTTCC:-86_-77:-:0.64/0.89	-	-	CCL4L2	Q8NHW4	Q8NHW4	CCL4L2	-	92	12	UCSC	TGGAAATTCCA	upstream	chr17:+:31562493_31562503	NM_207007	chr17:+:31562580_31564385
CCL4L2	0.89	-87_-77	TGGAAATTCC:-87_-78:+:0.25/0.89; TGGAATTTCC:-86_-77:-:0.64/0.89	-	-	CCL4L2	Q8NHW4	Q8NHW4	CCL4L2	-	92	12	UCSC	TGGAAATTCCA	upstream	chr17:+:31664059_31664069	NM_207007	chr17:+:31664146_31665951
CCL4L2	0.89	-87_-77	TGGAAATTCC:-87_-78:+:0.25/0.89; TGGAATTTCC:-86_-77:-:0.64/0.89	-	-	CCL4L2	Q8NHW4	Q8NHW4	CCL4L2	-	90	11	UCSC	TGGAAATTCCA	upstream	chr17_random:+:1242022_1242032	NM_207007	chr17_random:+:1242109_1243914
CLCN1	0.89	-173_-164	GGGAATTCCC:-173_-164:+:0.44/0.89; GGGAATTCCC:-173_-164:-:0.44/0.89	-	-	CLCN1	P35523	P35523	CLCN1	Voltage-gated chloride channel. Chloride channels have several functions including the regulation of cell volume; membrane potential stabilization, signal transduction and transepithelial transport.	94	10	UCSC	GGGAATTCCC	upstream	chr7:+:142723167_142723176	NM_000083	chr7:+:142723340_142759219
CLEC12B	0.89	-192_-182	TGGGAATTCC:-192_-183:+:0.088/0.89; GGGAATTCCC:-191_-182:+:0.4/0.89; GGGAATTCCC:-191_-182:-:0.4/0.89	-	-	CLEC12B	Q6ZRG0	Q6ZRG0	CLEC12B	Cell surface receptor that protects target cells against natural killer cell-mediated lysis. Modulates signaling cascades and mediates tyrosine phosphorylation of target MAP kinases.	86	7	UCSC	TGGGAATTCCC	upstream	chr12:+:10054305_10054315	NM_205852	chr12:+:10054497_10061814
COX18	0.89	-96_-87	GGGACTTTCC:-96_-87:+:0.89/0.89	-	-	COX18	Q8N8Q8	Q8N8Q8	COX18	Required for the insertion of integral membrane proteins into the mitochondrial inner membrane. Essential for the activity and assembly of cytochrome c oxidase. Plays a central role in the translocation and export of the C-terminal part of the COX2 protein into the mitochondrial intermembrane space.	78	11	UCSC	GGGACTTTCC	upstream	chr4:-:74154422_74154431	NM_173827	chr4:-:74139279_74154336
CXCL11	0.89	-66_-56	GGGAAATTCC:-66_-57:+:0.83/0.89; AGGAATTTCC:-65_-56:-:0.056/0.89	Cytokines/Chemokines and their modulators	Chemokine ligand for CXCR3	CXCL11	O14625	O14625	CXCL11	Chemotactic for interleukin-activated T-cells but not unstimulated T-cells, neutrophils or monocytes. Induces calcium release in activated T-cells. Binds to CXCR3. May play an important role in CNS diseases which involve T-cell recruitment. May play a role in skin immune responses.	95	12	UCSC	GGGAAATTCCT	upstream	chr4:-:77176312_77176322	NM_005409	chr4:-:77173865_77176257
FRY	0.89	-67_-57	GGGAAATTCC:-67_-58:+:0.83/0.89; AGGAATTTCC:-66_-57:-:0.056/0.89	-	-	FRY	O14572	O14572	FRY	Plays a key role in maintaining the integrity of polarized cell extensions during morphogenesis, regulates the actin cytoskeleton and plays a key role in patterning sensory neuron dendritic fields by promoting avoidance between homologous dendrites as well as by limiting dendritic branching. May function as a transcriptional activator (By similarity).	89	8	UCSC	GGGAAATTCCT	upstream	chr13:+:31503369_31503379	NM_023037	chr13:+:31503436_31768775
MITD1	0.89	-68_-59	GGGACTTTCC:-68_-59:-:0.88/0.89	-	-	MITD1	Q8WV92	Q8WV92	MITD1	May play a role in endosomal protein transport (Potential).	64	9	UCSC	GGAAAGTCCC	upstream	chr2:-:99163982_99163991	NM_138798	chr2:-:99152158_99163924
PES1	0.89	-92_-83	GGGGATTTCC:-92_-83:-:0.88/0.89	-	-	PES1	O00541	O00541	PES1	May play a crucial role in cell proliferation and may be necessary for oncogenic transformation and tumor progression.	73	11	UCSC	GGAAATCCCC	upstream	chr22:-:29317976_29317985	NM_014303	chr22:-:29302612_29317894
PPAPDC2	0.89	-89_-79	TGGAAATTCC:-89_-80:+:0.25/0.89; TGGAATTTCC:-88_-79:-:0.64/0.89	-	-	PPAPDC2	Q8IY26	Q8IY26	PPAPDC2	Phosphatase that dephosphorylates presqualene diphosphate (PSDP) into presqualene monophosphate (PSMP), suggesting that it may be indirectly involved in innate immunity. PSDP is a bioactive lipid that rapidly remodels to presqualene monophosphate PSMP upon cell activation. Displays diphosphate phosphatase activity with a substrate preference for PSDP > FDP > phosphatidic acid.	78	8	UCSC	TGGAAATTCCA	upstream	chr9:+:4652208_4652218	NM_203453	chr9:+:4652297_4655256
ARL6IP5	0.88	-173_-164	GGGGATTTCC:-173_-164:+:0.88/0.88	-	-	ARL6IP5	O75915	O75915	ARL6IP5	Regulates intracellular concentrations of taurine and glutamate. Negatively modulates SLC1A1/EAAC1 glutamate transport activity by decreasing its affinity for glutamate. May be involved in membrane traffic (By similarity).	90	11	UCSC	GGGGATTTCC	upstream	chr3:+:69216606_69216615	NM_006407	chr3:+:69216779_69237927
ATP1A4	0.88	-78_-69	GGGACTTTCC:-78_-69:-:0.88/0.88	-	-	ATP1A4	Q13733	Q13733	ATP1A4	This is the catalytic component of the active enzyme, which catalyzes the hydrolysis of ATP coupled with the exchange of sodium and potassium ions across the plasma membrane. This action creates the electrochemical gradient of sodium and potassium ions, providing the energy for active transport of various nutrients.	81	9	UCSC	GGAAAGTCCC	upstream	chr1:+:158413746_158413755	NM_001001734	chr1:+:158413824_158423390
C14orf43	0.88	-121_-111	TGGAAATCCC:-121_-112:+:0.069/0.88; GGGGATTTCC:-120_-111:-:0.81/0.88	-	-	C14orf43	Q6PJG2	Q6PJG2	C14orf43	-	99	11	UCSC	TGGAAATCCCC	upstream	chr14:-:73296864_73296874	NM_194278	chr14:-:73251578_73296754
CGA	0.88	-82_-73	TGGAATTTCC:-82_-73:+:0.86/0.88	-	-	CGA	P01215	P01215	CGA	-	89	12	UCSC	TGGAATTTCC	upstream	chr6:-:87861615_87861624	NM_000735	chr6:-:87851940_87861543
GYS1	0.88	-120_-111	GGGGATTTCC:-120_-111:-:0.87/0.88	-	-	GYS1	P13807	P13807	GYS1	Transfers the glycosyl residue from UDP-Glc to the non- reducing end of alpha-1,4-glucan.	79	8	UCSC	GGAAATCCCC	upstream	chr19:-:54188471_54188480	NM_002103	chr19:-:54163194_54188361
IL17C	0.88	-80_-70	CGGAATTTCC:-80_-71:+:0.05/0.88; GGGAAATTCC:-79_-70:-:0.83/0.88	-	-	IL17C	Q9P0M4	Q9P0M4	IL17C	Stimulates the release of tumor necrosis factor alpha and IL-1-beta from the monocytic cell line THP-1.	81	9	UCSC	CGGAATTTCCC	upstream	chr16:+:87232421_87232431	NM_013278	chr16:+:87232501_87234382
IL8	0.88	-81_-72	TGGAATTTCC:-81_-72:+:0.86/0.88	Cytokines/Chemokines and their modulators	Interleukin-8, alpha-chemokine	IL8	P10145	P10145	IL8	IL-8 is a chemotactic factor that attracts neutrophils, basophils, and T-cells, but not monocytes. It is also involved in neutrophil activation. It is released from several cell types in response to an inflammatory stimulus. IL-8(6-77) has a 5-10-fold higher activity on neutrophil activation, IL-8(5-77) has increased activity on neutrophil activation and IL-8(7-77) has a higher affinity to recept…	100	9	UCSC	TGGAATTTCC	upstream	chr4:+:74825057_74825066	NM_000584	chr4:+:74825138_74828295
KY	0.88	-182_-173	GGGGATTTCC:-182_-173:+:0.87/0.88	-	-	KY	Q6ZT15	Q6ZT15	KY	Probable cytoskelton-associated protease required for normal muscle growth. Involved in function, maturation and stabilization of the neuromuscular junction. May act by cleaving muscle-specific proteins such as FLNC (By similarity).	98	11	UCSC	GGGGATTTCC	upstream	chr3:-:135852726_135852735	NM_178554	chr3:-:135804813_135852554
LTB	0.88	-86_-77	GGGACTTTCC:-86_-77:-:0.87/0.88	Cytokines/Chemokines and their modulators	Anchors TNF to cell surface	LTB	Q06643	Q06643	LTB	Cytokine that binds to LTBR/TNFRSF3. May play a specific role in immune response regulation. Provides the membrane anchor for the attachment of the heterotrimeric complex to the cell surface. Isoform 2 is probably non-functional.	99	12	UCSC	GGAAAGTCCC	upstream	chr6:-:31658257_31658266	NM_009588	chr6:-:31656316_31658181
RGPD2	0.88	-294_-284	GGGAATTTCC:-294_-285:+:0.77/0.88; TGGAAATTCC:-293_-284:-:0.088/0.88	-	-	RGPD2	Q68DN6	Q68DN6	RGPD2	-	78	7	UCSC	GGGAATTTCCA	upstream	chr2:+:87056553_87056563	NM_001078170	chr2:+:87056847_87093370
RGPD2	0.88	-294_-284	GGGAATTTCC:-294_-285:+:0.77/0.88; TGGAAATTCC:-293_-284:-:0.088/0.88	-	-	RGPD2	Q68DN6	Q68DN6	RGPD2	-	69	9	UCSC	GGGAATTTCCA	upstream	chr2:-:87874624_87874634	NM_001078170	chr2:-:87837836_87874341
SAA2	0.88	-107_-98	GGGACTTTCC:-107_-98:+:0.87/0.88	Acute phase proteins	Serum components	SAA2	P02735	P02735	SAA2	Major acute phase reactant. Apolipoprotein of the HDL complex.	80	11	UCSC	GGGACTTTCC	upstream	chr11:-:18226841_18226850	NM_030754	chr11:-:18223364_18226744
TWISTNB	0.88	-88_-78	GGGAAATTCC:-88_-79:+:0.82/0.88; AGGAATTTCC:-87_-78:-:0.055/0.88	-	-	TWISTNB	Q3B726	Q3B726	TWISTNB	DNA-dependent RNA polymerase catalyzes the transcription of DNA into RNA using the four ribonucleoside triphosphates as substrates. Component of RNA polymerase I which synthesizes ribosomal RNA precursors. Through its association with RRN3/TIF-IA may be involved in recruitment of Pol I to rDNA promoters.	80	9	UCSC	GGGAAATTCCT	upstream	chr7:-:19715262_19715272	NM_001002926	chr7:-:19701609_19715185
URM1	0.88	-12_-2	GGGGAGTTTC:-12_-3:+:0.05/0.88; GGGAGTTTCC:-11_-2:+:0.82/0.88	-	-	URM1	Q9BTM9	Q9BTM9	URM1	May act as a ubiquitin-like modifier protein (By similarity).	87	11	UCSC	GGGGAGTTTCC	upstream	chr9:+:130173448_130173458	NM_030914	chr9:+:130173460_130192833
ANXA4	0.87	-129_-120	GGGATTTTCC:-129_-120:+:0.85/0.87	-	-	ANXA4	P09525	P09525	ANXA4	Calcium/phospholipid-binding protein which promotes membrane fusion and is involved in exocytosis (By similarity).	88	9	UCSC	GGGATTTTCC	upstream	chr2:+:69822655_69822664	NM_001153	chr2:+:69822784_69907095
B2M	0.87	-95_-86	GGGACTTTCC:-95_-86:-:0.85/0.87	Immunoreceptors	Chaperone for MHC class I-like molecules	B2M	P61769	P61769	B2M	Beta-2-microglobulin is the beta-chain of major histocompatibility complex class I molecules.	90	11	UCSC	GGAAAGTCCC	upstream	chr15:+:42790881_42790890	NM_004048	chr15:+:42790976_42797648
CXCL3	0.87	6_16	GGGAATTTCC:6_15:+:0.65/0.87; GGGAAATTCC:7_16:-:0.21/0.87	Cytokines/Chemokines and their modulators;Cytokines/Chemokines and their modulators;Cytokines/Chemokines and their modulators	TNF-induced chemokine;Chemokine;"Macrophage inflammatory protein-2, b Chemokine"	CXCL3	P19876	P19876	CXCL3	Has chemotactic activity for neutrophils. May play a role in inflammation and exert its effects on endothelial cells in an autocrine fashion. In vitro, the processed form GRO-gamma(5-73) shows a fivefold higher chemotactic activity for neutrophilic granulocytes.	93	11	UCSC	GGGAATTTCCC	5'UTR	chr4:-:75123338_75123348	NM_002090	chr4:-:75121177_75123354
GSTP1	0.87	-323_-313	GGGAATTTCC:-323_-314:+:0.65/0.87; GGGAAATTCC:-322_-313:-:0.21/0.87	Enzymes	Glutathione S-transferase	GSTP1	P09211	P09211	GSTP1	Conjugation of reduced glutathione to a wide number of exogenous and endogenous hydrophobic electrophiles.	95	2	UCSC	GGGAATTTCCC	upstream	chr11:+:67107538_67107548	NM_000852	chr11:+:67107861_67110699
IL1F9	0.87	-307_-297	GGGAAATTCC:-307_-298:+:0.25/0.87; GGGAATTTCC:-306_-297:-:0.62/0.87	-	-	IL1F9	Q9NZH8	Q9NZH8	IL1F9	Function as an agonist of NF-kappa B activation through the orphan IL-1-receptor-related protein 2. Could constitute part of an independent signaling system analogous to interleukin-1 alpha (IL-1A), beta (IL-1B) receptor agonist and interleukin-1 receptor type I (IL-1R1), that is present in epithelial barriers and takes part in local inflammatory response.	88	9	UCSC	GGGAAATTCCC	upstream	chr2:+:113451769_113451779	NM_019618	chr2:+:113452076_113459698
KIAA1446	0.87	-58_-48	GGGGGTTTTC:-58_-49:+:0.079/0.87; GGGGTTTTCC:-57_-48:+:0.79/0.87	-	-	KIAA1446	Q9BUH8	Q9BUH8	KIAA1446	-	70	7	UCSC	GGGGGTTTTCC	upstream	chr14:-:100105931_100105941	NM_020836	chr14:-:100073240_100105884
SF3B1	0.87	-190_-181	GGGGATTTCC:-190_-181:+:0.87/0.87	-	-	SF3B1	O75533	O75533	SF3B1	Subunit of the splicing factor SF3B required for 'A' complex assembly formed by the stable binding of U2 snRNP to the branchpoint sequence (BPS) in pre-mRNA. Sequence independent binding of SF3A/SF3B complex upstream of the branch site is essential, it may anchor U2 snRNP to the pre-mRNA. May also be involved in the assembly of the 'E' complex. Belongs also to the minor U12-dependent spliceosome,…	63	8	UCSC	GGGGATTTCC	upstream	chr2:-:198008196_198008205	NM_001005526	chr2:-:197991767_198008016
SUCLG1	0.87	-48_-39	GGGGTTTTCC:-48_-39:+:0.79/0.87	-	-	SUCLG1	P53597	P53597	SUCLG1	-	82	9	UCSC	GGGGTTTTCC	upstream	chr2:-:84540135_84540144	NM_003849	chr2:-:84504164_84540097
GBP4	0.86	-108_-98	GGGATTTTCC:-108_-99:-:0.69/0.86; GGGGATTTTC:-107_-98:-:0.17/0.86	-	-	GBP4	Q96PP9	Q96PP9	GBP4	Binds GTP, GDP and GMP. Hydrolyzes GTP very efficiently; GDP rather than GMP is the major reaction product. Plays a role in erythroid differentiation (By similarity).	73	4	UCSC	GGAAAATCCCC	upstream	chr1:-:89437247_89437257	NM_052941	chr1:-:89420045_89437150
GNB1	0.86	-53_-44	GGGGTTTTCC:-53_-44:+:0.83/0.86	-	-	GNB1	P62873	P62873	GNB1	Guanine nucleotide-binding proteins (G proteins) are involved as a modulator or transducer in various transmembrane signaling systems. The beta and gamma chains are required for the GTPase activity, for replacement of GDP by GTP, and for G protein- effector interaction.	99	9	UCSC	GGGGTTTTCC	upstream	chr1:-:1812398_1812407	NM_002074	chr1:-:1706589_1812355
HYAL4	0.86	-217_-207	GGGAAATCCC:-217_-208:+:0.14/0.86; GGGATTTCCC:-217_-208:-:0.14/0.86; GGGGATTTCC:-216_-207:-:0.57/0.86	-	-	HYAL4	Q9UL99	Q9UL99	HYAL4	Endo-hyaluronidase that degrades hyaluronan to smaller oligosaccharide fragments. Has also chondroitase activity.	100	3	UCSC	GGGAAATCCCC	upstream	chr7:+:123272241_123272251	NM_012269	chr7:+:123272458_123304765
IQSEC3	0.86	-299_-290	GGGAATTTCC:-299_-290:+:0.84/0.86	-	-	IQSEC3	Q9UPP2	Q9UPP2	IQSEC3	-	84	9	UCSC	GGGAATTTCC	upstream	chr12:+:56503_56512	NM_015232	chr12:+:56802_150755
TJAP1	0.86	-26_-16	TGGGGATTCC:-26_-17:+:0.058/0.86; GGGGATTCCC:-25_-16:+:0.77/0.86	-	-	TJAP1	Q5JTD0	Q5JTD0	TJAP1	-	99	11	UCSC	TGGGGATTCCC	upstream	chr6:+:43553262_43553272	NM_080604	chr6:+:43553288_43582269
TXNL2	0.86	-69_-60	GGGGCTTTCC:-69_-60:+:0.8/0.86	-	-	TXNL2	O76003	O76003	TXNL2	-	80	10	UCSC	GGGGCTTTCC	upstream	chr10:+:131824583_131824592	NM_006541	chr10:+:131824652_131867860
VCAM1	0.86	-61_-52	GGGATTTCCC:-61_-52:+:0.4/0.86; GGGAAATCCC:-61_-52:-:0.41/0.86	Cell adhesion molecules	Vascular cell adhesion molecule	VCAM1	P19320	P19320	VCAM1	Important in cell-cell recognition. Appears to function in leukocyte-endothelial cell adhesion. Interacts with the beta-1 integrin VLA4 on leukocytes, and mediates both adhesion and signal transduction. The VCAM1/VLA4 interaction may play a pathophysiologic role both in immune responses and in leukocyte emigration to sites of inflammation.	100	12	UCSC	GGGATTTCCC	upstream	chr1:+:100957823_100957832	NM_080682	chr1:+:100957884_100977187
ZDHHC8	0.86	-32_-23	TGGGATTTCC:-32_-23:+:0.84/0.86	-	-	ZDHHC8	Q9ULC8	Q9ULC8	ZDHHC8	Putative palmitoyltransferase involved in glutamatergic transmission (By similarity).	100	7	UCSC	TGGGATTTCC	upstream	chr22:+:18499332_18499341	NM_013373	chr22:+:18499364_18513958
ATG16L2	0.85	-75_-65	GGGGATTCCC:-75_-66:+:0.61/0.85; GGGGAATCCC:-74_-65:-:0.2/0.85	-	-	ATG16L2	Q658V4	Q658V4	ATG16L2	-	95	11	UCSC	GGGGATTCCCC	upstream	chr11:+:72203023_72203033	NM_033388	chr11:+:72203098_72218326
CDC20B	0.85	-65_-55	GGGGGATTCC:-65_-56:+:0.15/0.85; GGGGATTCCC:-64_-55:+:0.67/0.85	-	-	CDC20B	Q8NG56	Q8NG56	CDC20B	-	91	11	UCSC	GGGGGATTCCC	upstream	chr5:-:54504814_54504824	NM_152623	chr5:-:54444579_54504760
CDC42EP5	0.85	-103_-94	TGGAATTTCC:-103_-94:-:0.83/0.85	-	-	CDC42EP5	Q6NZY7	Q6NZY7	CDC42EP5	Probably involved in the organization of the actin cytoskeleton. May act downstream of CDC42 to induce actin filament assembly leading to cell shape changes. Induces pseudopodia formation in fibroblasts. Inhibits MAPK8 independently of CDC42 binding. Controls septin organization and this effect is negatively regulated by CDC42 (By similarity).	99	9	UCSC	GGAAATTCCA	upstream	chr19:-:59676327_59676336	NM_145057	chr19:-:59668021_59676234
CNFN	0.85	-130_-120	GGGAAATCCC:-130_-121:+:0.25/0.85; GGGATTTCCC:-130_-121:-:0.24/0.85; TGGGATTTCC:-129_-120:-:0.35/0.85	-	-	CNFN	Q9BYD5	Q9BYD5	CNFN	Part of the insoluble cornified cell envelope (CE) of stratified squamous epithelia.	84	7	UCSC	GGGAAATCCCA	upstream	chr19:-:47586398_47586408	NM_032488	chr19:-:47583013_47586279
CNTNAP5	0.85	-337_-327	GGGAAATTCC:-337_-328:+:0.24/0.85; GGGAATTTCC:-336_-327:-:0.6/0.85	-	-	CNTNAP5	Q8WYK1	Q8WYK1	CNTNAP5	May play a role in the correct development and proper functioning of the peripheral and central nervous system and be involved in cell adhesion and intercellular communication.	80	8	UCSC	GGGAAATTCCC	upstream	chr2:+:124498996_124499006	NM_138996	chr2:+:124499333_125389382
DHX40	0.85	-50_-41	GGGAAATCCC:-50_-41:+:0.41/0.85; GGGATTTCCC:-50_-41:-:0.4/0.85	-	-	DHX40	Q8IX18	Q8IX18	DHX40	Probable ATP-dependent RNA helicase (By similarity).	80	10	UCSC	GGGAAATCCC	upstream	chr17:+:54997617_54997626	NM_024612	chr17:+:54997667_55040484
FFAR2	0.85	-273_-263	GGGGAATTCC:-273_-264:+:0.21/0.85; GGGAATTCCC:-272_-263:+:0.32/0.85; GGGAATTCCC:-272_-263:-:0.32/0.85	-	-	FFAR2	O15552	O15552	FFAR2	Receptor for short chain fatty acids through a G(i)- protein-mediated inhibition of adenylyl cyclase and elevation of intracellular calcium. The rank order of potency for agonists of this receptor is acetate= propionate = butyrate > pentanoate = formate.	92	7	UCSC	GGGGAATTCCC	upstream	chr19:+:40632183_40632193	NM_005306	chr19:+:40632456_40633449
NFKB2	0.85	-82_-73	GGGGCTTTCC:-82_-73:+:0.79/0.85	Transcription factors and their modulators	NF-kB p100 precursor	NFKB2	Q00653	Q00653	NFKB2	Appears to have dual functions such as cytoplasmic retention of attached NF-kappa-B proteins and generation of p52 by a cotranslational processing. The proteasome-mediated process ensures the production of both p52 and p100 and preserves their independent function. p52 binds to the kappa-B consensus sequence 5'-GGRNNYYCC-3', located in the enhancer region of genes involved in immune response and …	98	12	UCSC	GGGGCTTTCC	upstream	chr10:+:104144246_104144255	NM_001077494	chr10:+:104144328_104152270
PLA2G4C	0.85	-122_-113	GGGACTTTCC:-122_-113:-:0.84/0.85	Stress response genes	Fatty acid metabolism	PLA2G4C	Q9UP65	Q9UP65	PLA2G4C	Has a preference for arachidonic acid at the sn-2 position of phosphatidylcholine as compared with palmitic acid.	100	3	UCSC	GGAAAGTCCC	upstream	chr19:-:53305938_53305947	NM_003706	chr19:-:53242916_53305826
RELB	0.85	-49_-40	GGGGAATTCC:-49_-40:+:0.8/0.85	Transcription factors and their modulators	Transcription factor	RELB	Q01201	Q01201	RELB	Stimulates promoter activity in the presence of p49- and p50-NF-kappa-B. Neither associates with DNA nor with p65-NF-kappa- B.	97	10	UCSC	GGGGAATTCC	upstream	chr19:+:50196502_50196511	NM_006509	chr19:+:50196551_50233292
SERPINB7	0.85	-39_-30	GGGAATTTTC:-39_-30:+:0.79/0.85	-	-	SERPINB7	O75635	O75635	SERPINB7	Might function as an inhibitor of Lys-specific proteases. Might influence the maturation of megakaryocytes via its action as a serpin.	90	8	UCSC	GGGAATTTTC	upstream	chr18:+:59571217_59571226	NM_001040147	chr18:+:59571256_59623583
SLC25A18	0.85	-129_-119	GGGATTTTCC:-129_-120:-:0.67/0.85; GGGGATTTTC:-128_-119:-:0.16/0.85	-	-	SLC25A18	Q9H1K4	Q9H1K4	SLC25A18	Involved in the transport of glutamate across the inner mitochondrial membrane. Glutamate is cotransported with H(+).	85	10	UCSC	GGAAAATCCCC	upstream	chr22:+:16423053_16423063	NM_031481	chr22:+:16423182_16453647
BIRC3	0.84	-179_-169	TGGAAATCCC:-179_-170:+:0.066/0.84; GGGGATTTCC:-178_-169:-:0.77/0.84	-	-	BIRC3	Q13489	Q13489	BIRC3	Apoptotic suppressor. The BIR motifs region interacts with TNF receptor associated factors 1 and 2 (TRAF1 and TRAF2) to form an heteromeric complex, which is then recruited to the tumor necrosis factor receptor 2 (TNFR2).	96	9	UCSC	TGGAAATCCCC	upstream	chr11:+:101693224_101693234	NM_182962	chr11:+:101693403_101713674
C1orf151	0.84	-250_-240	GGGGATTTCC:-250_-241:+:0.77/0.84; TGGAAATCCC:-249_-240:-:0.055/0.84	-	-	C1orf151	Q5TGZ0	Q5TGZ0	C1orf151	-	83	8	UCSC	GGGGATTTCCA	upstream	chr1:+:19795803_19795813	NM_001032363	chr1:+:19796053_19827761
CCNL1	0.84	-165_-156	GGGATTTTCC:-165_-156:+:0.82/0.84	-	-	CCNL1	Q9UK58	Q9UK58	CCNL1	Transcriptional regulator which participates in regulating the pre-mRNA splicing process. Seems to be involved in the regulation of RNA polymerase II (pol II). Functions in association with cyclin-dependent kinases (CDKs) and has a role in the second step of splicing. May be a candidate proto-oncogene in head and neck squamous cell carcinomas (HNSCC). Inhibited by the CDK-specific inhibitor p21.	96	8	UCSC	GGGATTTTCC	upstream	chr3:-:158361331_158361340	NM_020307	chr3:-:158348281_158361176
EDC4	0.84	-165_-156	GGGACTTTCC:-165_-156:+:0.84/0.84	-	-	EDC4	Q6P2E9	Q6P2E9	EDC4	In the process of mRNA degradation, seems to play a role in mRNA decapping. Component of a complex containing DCP2 and DCP1A which functions in decapping of ARE-containing mRNAs. Promotes complex formation between DCP1A and DCP2. Enhances the catalytic activity of DCP2 (in vitro).	74	9	UCSC	GGGACTTTCC	upstream	chr16:+:66464334_66464343	NM_014329	chr16:+:66464499_66475906
FLJ40142	0.84	-132_-123	GGGACTTTCC:-132_-123:-:0.84/0.84	-	-	FLJ40142	Q8N812	Q8N812	FLJ40142	-	90	5	UCSC	GGAAAGTCCC	upstream	chr12:-:108990005_108990014	NM_207435	chr12:-:108963365_108989883
FOXD2	0.84	-116_-107	TGGAATTTCC:-116_-107:-:0.82/0.84	-	-	FOXD2	O60548	O60548	FOXD2	Probable transcription factor involved in embryogenesis and somatogenesis (By similarity).	84	9	UCSC	GGAAATTCCA	upstream	chr1:+:47674159_47674168	NM_004474	chr1:+:47674275_47678950
REG3A	0.84	-140_-130	GGGATTTTCC:-140_-131:-:0.65/0.84; GGGGATTTTC:-139_-130:-:0.16/0.84	-	-	REG3A	Q06141	Q06141	REG3A	Might be a stress protein involved in the control of bacterial proliferation.	76	12	UCSC	GGAAAATCCCC	upstream	chr2:-:79240516_79240526	NM_138937	chr2:-:79237640_79240387
RNF207	0.84	-57_-48	GGGGAATTCC:-57_-48:+:0.8/0.84	-	-	RNF207	Q96MP2	Q96MP2	RNF207	-	90	8	UCSC	GGGGAATTCC	upstream	chr1:+:6188718_6188727	NM_207396	chr1:+:6188775_6203946
TBL1XR1	0.84	70_79	GGGAATTTCC:70_79:+:0.8/0.84	-	-	TBL1XR1	Q9BZK7	Q9BZK7	TBL1XR1	F-box-like protein involved in the recruitment of the ubiquitin/19S proteasome complex to nuclear receptor-regulated transcription units. Plays an essential role in transcription activation mediated by nuclear receptors. Probably acts as integral component of the N-Cor corepressor complex that mediates the recruitment of the 19S proteasome complex, leading to the subsequent proteosomal degradatio…	78	4	UCSC	GGGAATTTCC	5'UTR	chr3:-:178397655_178397664	NM_024665	chr3:-:178221867_178397734
TNIP3	0.84	-61_-52	GGGAAATCCC:-61_-52:+:0.4/0.84; GGGATTTCCC:-61_-52:-:0.39/0.84	Transcription factors and their modulators	NF-kB inhibitor	TNIP3	Q96KP6	Q96KP6	TNIP3	-	97	10	UCSC	GGGAAATCCC	upstream	chr4:-:122304977_122304986	NM_024873	chr4:-:122272016_122304926
WDR18	0.84	-135_-125	GGGAAATCCC:-135_-126:+:0.25/0.84; GGGATTTCCC:-135_-126:-:0.24/0.84; TGGGATTTCC:-134_-125:-:0.35/0.84	-	-	WDR18	Q9BV38	Q9BV38	WDR18	-	91	4	UCSC	GGGAAATCCCA	upstream	chr19:+:935192_935202	NM_024100	chr19:+:935327_945569
ZBED2	0.84	44_53	GGGAATTTCC:44_53:+:0.8/0.84	-	-	ZBED2	Q9BTP6	Q9BTP6	ZBED2	-	74	10	UCSC	GGGAATTTCC	5'UTR	chr3:-:112796803_112796812	NM_024508	chr3:-:112794437_112796856
BNIP1	0.83	-153_-144	GGGACTTTCC:-153_-144:-:0.81/0.83	-	-	BNIP1	Q12981	Q12981	BNIP1	SNARE that may be involved in targeting and fusion of Golgi-derived retrograde transport vesicles with the ER. Required for maintenance of ER network. Implicated in the suppression of cell death.	73	11	UCSC	GGAAAGTCCC	upstream	chr5:+:172504001_172504010	NM_013978	chr5:+:172504154_172523666
BNIP1	0.83	-144_-135	GGGACTTTCC:-144_-135:-:0.82/0.83	-	-	BNIP1	Q12981	Q12981	BNIP1	SNARE that may be involved in targeting and fusion of Golgi-derived retrograde transport vesicles with the ER. Required for maintenance of ER network. Implicated in the suppression of cell death.	73	11	UCSC	GGAAAGTCCC	upstream	chr5:+:172504001_172504010	NM_013980	chr5:+:172504145_172523947
DIABLO	0.83	-301_-292	GGGAATTTCC:-301_-292:-:0.82/0.83	-	-	DIABLO	Q9NR28	Q9NR28	DIABLO	Promotes apoptosis by activating caspases in the cytochrome c/Apaf-1/caspase-9 pathway. Acts by opposing the inhibitory activity of inhibitor of apoptosis proteins (IAP).	72	5	UCSC	GGAAATTCCC	upstream	chr12:-:121276843_121276852	NM_138930	chr12:-:121258162_121276552
FCAR	0.83	73_83	TGGAAATTCC:73_82:+:0.1/0.83; GGGAATTTCC:74_83:-:0.72/0.83	-	-	FCAR	P24071	P24071	FCAR	Binds to the Fc region of immunoglobulins alpha. Mediates several functions including cytokine production.	78	9	UCSC	TGGAAATTCCC	5'UTR	chr19:+:60077432_60077442	NM_133278	chr19:+:60077360_60093651
FLJ39198	0.83	-59_-50	GGGAATTTTC:-59_-50:+:0.82/0.83	-	-	FLJ39198	Q8N8M7	Q8N8M7	FLJ39198	-	100	3	UCSC	GGGAATTTTC	upstream	chr8:+:64052914_64052923	NM_001039769	chr8:+:64052973_64056863
ITM2B	0.83	-174_-164	TGGAAATTCC:-174_-165:+:0.24/0.83; TGGAATTTCC:-173_-164:-:0.6/0.83	-	-	ITM2B	Q9Y287	Q9Y287	ITM2B	-	83	8	UCSC	TGGAAATTCCA	upstream	chr13:+:47705134_47705144	NM_021999	chr13:+:47705308_47734228
LENG9	0.83	-24_-15	GGGAAGTCCC:-24_-15:+:0.17/0.83; GGGACTTCCC:-24_-15:-:0.64/0.83	-	-	LENG9	Q96B70	Q96B70	LENG9	-	80	7	UCSC	GGGAAGTCCC	upstream	chr19:-:59666720_59666729	NM_198988	chr19:-:59664792_59666706
PEF1	0.83	-30_-21	GGGGCTTTCC:-30_-21:-:0.83/0.83	-	-	PEF1	Q9UBV8	Q9UBV8	PEF1	-	80	10	UCSC	GGAAAGCCCC	upstream	chr1:-:31883084_31883093	NM_012392	chr1:-:31868057_31883064
PLCG2	0.83	-298_-288	GGGGAATTCC:-298_-289:+:0.2/0.83; GGGAATTCCC:-297_-288:+:0.31/0.83; GGGAATTCCC:-297_-288:-:0.31/0.83	-	-	PLCG2	P16885	P16885	PLCG2	The production of the second messenger molecules diacylglycerol (DAG) and inositol 1,4,5-trisphosphate (IP3) is mediated by activated phosphatidylinositol-specific phospholipase C enzymes. It is a crucial enzyme in transmembrane signaling.	75	8	UCSC	GGGGAATTCCC	upstream	chr16:+:80370132_80370142	NM_002661	chr16:+:80370430_80549399
TAPBP	0.83	-323_-313	TGGAAATTCC:-323_-314:+:0.099/0.83; GGGAATTTCC:-322_-313:-:0.72/0.83	Proteins involved in antigen presentation	MHC class I presentation and assembly	TAPBP	O15533	O15533	TAPBP	Involved in the association of MHC class I with transporter associated with antigen processing (TAP) and in the assembly of MHC class I with peptide (peptide loading).	79	11	UCSC	TGGAAATTCCC	upstream	chr6:-:33390279_33390289	NM_172209	chr6:-:33380023_33389967
CHI3L2	0.82	-35_-26	GGGAAGTCCC:-35_-26:+:0.17/0.82; GGGACTTCCC:-35_-26:-:0.63/0.82	-	-	CHI3L2	Q15782	Q15782	CHI3L2	May bind glycan structure with high affinity, but not heparin. Has no chitotriosidase activity.	88	8	UCSC	GGGAAGTCCC	upstream	chr1:+:111571768_111571777	NM_004000	chr1:+:111571803_111587583
CYLD	0.82	-153_-144	GGGACTTTCC:-153_-144:-:0.82/0.82	-	-	CYLD	Q9NQC7	Q9NQC7	CYLD	Negative regulator of TRAF2 and NF-kappa-B signaling pathway. Has deubiquitinating activity that is directed towards non-'Lys-48'-linked polyubiquitin chains. The inhibition of NF- kappa-B activation is mediated at least in part, by the deubiquitination and inactivation of TRAF2 and, to a lesser extent, TRAF6.	100	11	UCSC	GGAAAGTCCC	upstream	chr16:+:49333308_49333317	NM_015247	chr16:+:49333461_49393347
DHRS7B	0.82	-169_-160	GGGAAATTCC:-169_-160:-:0.77/0.82	-	-	DHRS7B	Q6IAN0	Q6IAN0	DHRS7B	Putative oxidoreductase (Potential).	79	10	UCSC	GGAATTTCCC	upstream	chr17:+:20970680_20970689	NM_015510	chr17:+:20970849_21035427
FOXI1	0.82	-157_-148	GGGACTTTCC:-157_-148:-:0.81/0.82	-	-	FOXI1	Q12951	Q12951	FOXI1	Transcriptional activator required for the development of normal hearing, sense of balance and kidney function. Required for the expression of SLC26A4/PDS, JAG1 and COCH in a subset of epithelial cells and the development of the endolymphatic system in the inner ear. Also required for the expression of SLC4A1/AE1, SLC4A9/AE4, ATP6V1B1 and the differentiation of intercalated cells in the epitheliu…	75	10	UCSC	GGAAAGTCCC	upstream	chr5:+:169465337_169465346	NM_144769	chr5:+:169465494_169469307
GDAP1	0.82	-109_-100	GGGGCTTTCC:-109_-100:+:0.81/0.82	-	-	GDAP1	Q8TB36	Q8TB36	GDAP1	May function in a signal transduction pathway responsible for ganglioside-induced neurite differentiation. May also have a role in protecting myelin membranes against free radical-mediated damage.	75	10	UCSC	GGGGCTTTCC	upstream	chr8:+:75425063_75425072	NM_018972	chr8:+:75425172_75441888
INSC	0.82	-212_-202	TGGAATTTCC:-212_-203:+:0.62/0.82; TGGAAATTCC:-211_-202:-:0.21/0.82	-	-	INSC	Q1MX18	Q1MX18	INSC	May function as an adapter linking the Par3 complex to the GPSM1/GPSM2 complex. Involved in spindle orientation during mitosis it may regulate cell proliferation and differentiation in the developing nervous system. May play a role in the asymmetric division of fibroblasts and participate in the process of stratification of the squamous epithelium.	100	9	UCSC	TGGAATTTCCA	upstream	chr11:+:15090333_15090343	NM_001031853	chr11:+:15090545_15225328
LOC387758	0.82	-191_-181	TGGAAATTCC:-191_-182:+:0.23/0.82; TGGAATTTCC:-190_-181:-:0.59/0.82	-	-	LOC387758	Q8TAL6	Q8TAL6	LOC387758	-	74	12	UCSC	TGGAAATTCCA	upstream	chr11:+:26972012_26972022	NM_203371	chr11:+:26972203_26975206
MBNL2	0.82	-175_-165	GGGAAATTCC:-175_-166:+:0.76/0.82; AGGAATTTCC:-174_-165:-:0.051/0.82	-	-	MBNL2	Q5VZF2	Q5VZF2	MBNL2	RNA-binding protein that binds to 5'ACACCC-3' core sequence. Binds to CUG triplet repeat expansion in myotonic dystrophy muscle cells by sequestering the target RNAs. Seems to regulates expression and localization of ITGA3 by transporting it from the nucleus to cytoplasm. May play a role in myotonic dystrophy pathophysiology (DM).	96	12	UCSC	GGGAAATTCCT	upstream	chr13:+:96672399_96672409	NM_207304	chr13:+:96672574_96844373
RELB	0.82	-122_-112	GGGGGTTTTC:-122_-113:+:0.071/0.82; GGGGTTTTCC:-121_-112:+:0.71/0.82	Transcription factors and their modulators	Transcription factor	RELB	Q01201	Q01201	RELB	Stimulates promoter activity in the presence of p49- and p50-NF-kappa-B. Neither associates with DNA nor with p65-NF-kappa- B.	99	10	UCSC	GGGGGTTTTCC	upstream	chr19:+:50196429_50196439	NM_006509	chr19:+:50196551_50233292
RNASE13	0.82	-24_-14	GGGACATTCC:-24_-15:+:0.74/0.82; GGGAATGTCC:-23_-14:-:0.076/0.82	-	-	RNASE13	Q5GAN3	Q5GAN3	RNASE13	-	87	10	UCSC	GGGACATTCCC	upstream	chr14:-:20572797_20572807	NM_001012264	chr14:-:20570819_20572784
RRAD	0.82	-133_-122	GGGGGATTCC:-133_-124:+:0.11/0.82; GGGGATTCCC:-132_-123:+:0.52/0.82; GGGGAATCCC:-131_-122:-:0.17/0.82	-	-	RRAD	P55042	P55042	RRAD	-	88	6	UCSC	GGGGGATTCCCC	upstream	chr16:-:65517041_65517052	NM_004165	chr16:-:65513089_65516920
SIRT1	0.82	-339_-329	TGGAAATTCC:-339_-330:+:0.098/0.82; GGGAATTTCC:-338_-329:-:0.71/0.82	-	-	SIRT1	Q96EB6	Q96EB6	SIRT1	NAD-dependent deacetylase, which regulates processes such as apoptosis and muscle differentiation by deacetylating key proteins. Deacetylates 'Lys-382' of p53/TP53 and impairs its ability to induce proapoptotic program and modulate cell senescence. Deacetylates TAF1B and thereby represses rDNA transcription by the RNA polymerase I. Involved in HES1- and HEY2- mediated transcriptional repression. …	83	8	UCSC	TGGAAATTCCC	upstream	chr10:+:69314093_69314103	NM_012238	chr10:+:69314432_69348147
TSLP	0.82	-170_-160	GGGAAATTCC:-170_-161:+:0.76/0.82; AGGAATTTCC:-169_-160:-:0.052/0.82	-	-	TSLP	Q8IW99	Q8IW99	TSLP	Cytokine that induces the release of T cell-attracting chemokines from monocytes and, in particular, enhances the maturation of CD11c(+) dendritic cells. Can induce allergic inflammation by directly activating mast cells.	100	12	UCSC	GGGAAATTCCT	upstream	chr5:+:110435118_110435128	NM_033035	chr5:+:110435288_110441622
TTLL13	0.82	-57_-47	GGGCTTTCCC:-57_-48:-:0.051/0.82; GGGGCTTTCC:-56_-47:-:0.76/0.82	-	-	TTLL13	-	-	TTLL13	-	74	10	UCSC	GGGAAAGCCCC	upstream	chr15:+:88593710_88593720	NM_001029964	chr15:+:88593767_88603316
ZYX	0.82	-86_-77	GGGAGTTTCC:-86_-77:+:0.77/0.82	-	-	ZYX	Q15942	Q15942	ZYX	Adhesion plaque protein. Binds alpha-actinin and the CRP protein. May be a component of a signal transduction pathway that mediates adhesion-stimulated changes in gene expression (By similarity).	100	5	UCSC	GGGAGTTTCC	upstream	chr7:+:142788395_142788404	NM_003461	chr7:+:142788481_142798324
C2orf13	0.81	-98_-88	GGGGAATCCC:-98_-89:+:0.22/0.81; GGGGATTCCC:-97_-88:-:0.55/0.81	-	-	C2orf13	Q8IW19	Q8IW19	C2orf13	Involved in single-strand and double-strand DNA break repair.	85	11	UCSC	GGGGAATCCCC	upstream	chr2:+:68548147_68548157	NM_173545	chr2:+:68548245_68660797
CREB1	0.81	-317_-307	GGGAATTCCC:-317_-308:+:0.32/0.81; GGGAATTCCC:-317_-308:-:0.32/0.81; GGGGAATTCC:-316_-307:-:0.17/0.81	-	-	CREB1	P16220	P16220	CREB1	This protein binds the cAMP response element (CRE), a sequence present in many viral and cellular promoters. CREB stimulates transcription on binding to the CRE. Transciption activation is enhanced by the TORC coactivators which act independently of Ser-133 phosphorylation. Implicated in synchronization of circadian rhythmicity.	91	11	UCSC	GGGAATTCCCC	upstream	chr2:+:208102613_208102623	NM_134442	chr2:+:208102930_208171806
CXCL10	0.81	-177_-168	GGGAAATTCC:-177_-168:+:0.76/0.81	Cytokines/Chemokines and their modulators;Cytokines/Chemokines and their modulators	beta Chemokine, eosinphil-specific;A C-X-C chemokine	CXCL10	P02778	P02778	CXCL10	Chemotactic for monocytes and T-lymphocytes. Binds to CXCR3.	100	10	UCSC	GGGAAATTCC	upstream	chr4:-:77163841_77163850	NM_001565	chr4:-:77161296_77163674
FGF17	0.81	-55_-46	GGGACTTCCC:-55_-46:+:0.6/0.81; GGGAAGTCCC:-55_-46:-:0.16/0.81	-	-	FGF17	O60258	O60258	FGF17	May be a signaling molecule in the induction and patterning of the embryonic brain.	91	9	UCSC	GGGACTTCCC	upstream	chr8:+:21956318_21956327	NM_003867	chr8:+:21956373_21962263
FLJ41821	0.81	-16_-6	GGGGAGTTCC:-16_-7:+:0.39/0.81; GGGAGTTCCC:-15_-6:+:0.37/0.81	-	-	FLJ41821	Q6ZW08	Q6ZW08	FLJ41821	-	94	3	UCSC	GGGGAGTTCCC	upstream	chr2:-:132453921_132453931	NM_001001697	chr2:-:132438773_132453916
GBP7	0.81	-50_-41	GGGGCTTTCC:-50_-41:-:0.81/0.81	-	-	GBP7	Q8N8V2	Q8N8V2	GBP7	Binds GTP, GDP and GMP (By similarity).	86	7	UCSC	GGAAAGCCCC	upstream	chr1:-:89414351_89414360	NM_207398	chr1:-:89370057_89414311
IZUMO1	0.81	-12_-3	GGGGTTTTCC:-12_-3:-:0.79/0.81	-	-	IZUMO1	Q8IYV9	Q8IYV9	IZUMO1	Involved in the fertilization process. May be involved in the fusion of the sperm with the egg.	85	6	UCSC	GGAAAACCCC	upstream	chr19:-:53941980_53941989	NM_182575	chr19:-:53935958_53941978
MAGEA4	0.81	-52_-43	GGGGCTTTCC:-52_-43:-:0.81/0.81	-	-	MAGEA4	P43358	P43358	MAGEA4	Not known, though may play a role in embryonal development and tumor transformation or aspects of tumor progression.	84	5	UCSC	GGAAAGCCCC	upstream	chrX:+:150831964_150831973	NM_001011548	chrX:+:150832016_150844296
MASTL	0.81	-119_-110	GGGGCTTTCC:-119_-110:+:0.77/0.81	-	-	MASTL	Q96GX5	Q96GX5	MASTL	Putative serine/threonine kinase which may be involved in megakaryocyte differentiation.	68	8	UCSC	GGGGCTTTCC	upstream	chr10:+:27484178_27484187	NM_032844	chr10:+:27484297_27515854
PDLIM7	0.81	-114_-105	GGGGCTTTCC:-114_-105:+:0.81/0.81	-	-	PDLIM7	Q9NR12	Q9NR12	PDLIM7	May function as a scaffold on which the coordinated assembly of proteins can occur. May play a role as an adapter that, via its PDZ domain, localizes LIM-binding proteins to actin filaments of both skeletal muscle and nonmuscle tissues. Involved in both of the two fundamental mechanisms of bone formation, direct bone formation e.g (embryonic flat bones mandible and cranium), and endochondral bone…	90	7	UCSC	GGGGCTTTCC	upstream	chr5:-:176857312_176857321	NM_213636	chr5:-:176849852_176857208
RSPO1	0.81	-109_-99	GGGGGATTCC:-109_-100:+:0.14/0.81; GGGGATTCCC:-108_-99:+:0.64/0.81	-	-	RSPO1	Q2MKA7	Q2MKA7	RSPO1	Activator of the beta-catenin signaling cascade, leading to TCF-dependent gene activation. Acts both in the canonical Wnt/beta-catenin-dependent pathway, possibly via a direct interaction with Wnt proteins, and in a Wnt-independent beta catenin pathway through a receptor signaling pathway that may not use frizzled/LRP receptors. Acts as a ligand for frizzled FZD8 and LRP6. May negatively regulate…	93	8	UCSC	GGGGGATTCCC	upstream	chr1:-:37873176_37873186	NM_001038633	chr1:-:37849537_37873078
SDC4	0.81	-97_-88	GGGGAATTCC:-97_-88:+:0.76/0.81	Miscellaneous	Heparin sulfate proteoglycan	SDC4	P31431	P31431	SDC4	Cell surface proteoglycan that bears heparan sulfate.	99	9	UCSC	GGGGAATTCC	upstream	chr20:-:43410565_43410574	NM_002999	chr20:-:43387344_43410478
SIN3A	0.81	-119_-110	GGGATTTCCC:-119_-110:+:0.38/0.81; GGGAAATCCC:-119_-110:-:0.39/0.81	-	-	SIN3A	Q96ST3	Q96ST3	SIN3A	Acts as a transcriptional repressor. Interacts with MXI1 to repress MYC responsive genes and antagonize MYC oncogenic activities. Also interacts with MAD-MAX heterodimers by binding to MAD. The heterodimer then represses transcription by tethering SIN3A to DNA. Acts as a corepressor for REST (By similarity).	99	10	UCSC	GGGATTTCCC	upstream	chr15:-:73531088_73531097	NM_015477	chr15:-:73450329_73530979
TRIM31	0.81	-355_-345	TGGAAATTCC:-355_-346:+:0.095/0.81; GGGAATTTCC:-354_-345:-:0.69/0.81	-	-	TRIM31	Q9BZY9	Q9BZY9	TRIM31	-	90	7	UCSC	TGGAAATTCCC	upstream	chr6:-:30189190_30189200	NM_052816	chr6:-:30178654_30188846
WDR73	0.81	-172_-163	GGGACTTTCC:-172_-163:-:0.8/0.81	-	-	WDR73	Q5RKY8	Q5RKY8	WDR73	-	72	10	UCSC	GGAAAGTCCC	upstream	chr15:-:82998687_82998696	NM_032856	chr15:-:82987014_82998525
ALAS1	0.8	-114_-104	GGGGAATCCC:-114_-105:+:0.22/0.8; GGGGATTCCC:-113_-104:-:0.55/0.8	-	-	ALAS1	P13196	P13196	ALAS1	-	74	7	UCSC	GGGGAATCCCC	upstream	chr3:+:52207041_52207051	NM_199166	chr3:+:52207155_52223383
CBR3	0.8	-136_-127	GGGGTTTTCC:-136_-127:+:0.73/0.8	-	-	CBR3	O75828	O75828	CBR3	-	89	10	UCSC	GGGGTTTTCC	upstream	chr21:+:36428996_36429005	NM_001236	chr21:+:36429132_36440728
CCDC82	0.8	-50_-41	GGGACTTCCC:-50_-41:+:0.63/0.8; GGGAAGTCCC:-50_-41:-:0.17/0.8	-	-	CCDC82	Q8N4S0	Q8N4S0	CCDC82	-	96	8	UCSC	GGGACTTCCC	upstream	chr11:-:95762750_95762759	NM_024725	chr11:-:95725588_95762710
CNTNAP4	0.8	-391_-381	GGGAATTTCC:-391_-382:+:0.69/0.8; TGGAAATTCC:-390_-381:-:0.079/0.8	-	-	CNTNAP4	Q9C0A0	Q9C0A0	CNTNAP4	-	88	11	UCSC	GGGAATTTCCA	upstream	chr16:+:74868285_74868295	NM_033401	chr16:+:74868676_75150636
DEFB105A	0.8	-40_-31	TGGGATTTCC:-40_-31:-:0.78/0.8	-	-	DEFB105A	Q8NG35	Q8NG35	DEFB105A	-	79	10	UCSC	GGAAATCCCA	upstream	chr8:+:7332612_7332621	NM_152250	chr8:+:7332652_7334482
DEFB105A	0.8	-40_-31	TGGGATTTCC:-40_-31:-:0.78/0.8	-	-	DEFB105A	Q8NG35	Q8NG35	DEFB105A	-	79	10	UCSC	GGAAATCCCA	upstream	chr8:-:7718800_7718809	NM_152250	chr8:-:7716940_7718770
EBAG9	0.8	-130_-121	GGGGCTTTCC:-130_-121:+:0.79/0.8	-	-	EBAG9	O00559	O00559	EBAG9	May participate in suppression of cell proliferation and induces apoptotic cell death through activation of interleukin-1- beta converting enzyme (ICE)-like proteases.	87	11	UCSC	GGGGCTTTCC	upstream	chr8:+:110621355_110621364	NM_004215	chr8:+:110621485_110646565
FAAH2	0.8	-171_-161	GGGGAATTCC:-171_-162:+:0.51/0.8; TGGAATTCCC:-170_-161:-:0.27/0.8	-	-	FAAH2	Q86VT2	Q86VT2	FAAH2	Degrades bioactive fatty acid amides like oleamide, the endogenous cannabinoid, anandamide and myristic amide to their corresponding acids, thereby serving to terminate the signaling functions of these molecules. Hydrolyzes monounsaturated substrate anandamide preferentially as compared to polyunsaturated substrates.	85	5	UCSC	GGGGAATTCCA	upstream	chrX:+:57329692_57329702	NM_174912	chrX:+:57329863_57532351
FADS3	0.8	-30_-20	GGGGAGTTCC:-30_-21:+:0.39/0.8; GGGAGTTCCC:-29_-20:+:0.37/0.8	-	-	FADS3	Q59FV3	Q59FV3	FADS3	-	82	10	UCSC	GGGGAGTTCCC	upstream	chr11:-:61415601_61415611	NM_021727	chr11:-:61397574_61415582
FLJ23049	0.8	-27_-18	GGGAGTTTCC:-27_-18:-:0.8/0.8	-	-	FLJ23049	Q9H5T8	Q9H5T8	FLJ23049	-	84	10	UCSC	GGAAACTCCC	upstream	chr3:-:168580782_168580791	NM_024687	chr3:-:168440778_168580765
G3BP2	0.8	-28_-19	GGGACATTCC:-28_-19:+:0.77/0.8	-	-	G3BP2	Q9UN86	Q9UN86	G3BP2	Probable scaffold protein that may be involved in mRNA transport (Potential).	91	10	UCSC	GGGACATTCC	upstream	chr4:-:76817360_76817369	NM_012297	chr4:-:76786990_76817342
GALE	0.8	-103_-94	GGGAGTTTCC:-103_-94:+:0.79/0.8	-	-	GALE	Q14376	Q14376	GALE	Catalyzes two distinct but analogous reactions: the epimerization of UDP-glucose to UDP-galactose and the epimerization of UDP-N-acetylglucosamine to UDP-N- acetylgalactosamine.	84	9	UCSC	GGGAGTTTCC	upstream	chr1:-:23999714_23999723	NM_000403	chr1:-:23994675_23999621
GNA15	0.8	-150_-140	GGGGGTTTTC:-150_-141:+:0.069/0.8; GGGGTTTTCC:-149_-140:+:0.68/0.8	-	-	GNA15	P30679	P30679	GNA15	Guanine nucleotide-binding proteins (G proteins) are involved as modulators or transducers in various transmembrane signaling systems.	79	7	UCSC	GGGGGTTTTCC	upstream	chr19:+:3087079_3087089	NM_002068	chr19:+:3087229_3114741
GPR22	0.8	-113_-104	GGGAAATCCC:-113_-104:+:0.37/0.8; GGGATTTCCC:-113_-104:-:0.36/0.8	-	-	GPR22	Q99680	Q99680	GPR22	Orphan receptor.	83	12	UCSC	GGGAAATCCC	upstream	chr7:+:106897624_106897633	NM_005295	chr7:+:106897737_106903359
ITPKC	0.8	-134_-125	GGGGCTTTCC:-134_-125:+:0.75/0.8	-	-	ITPKC	Q96DU7	Q96DU7	ITPKC	Can phosphorylate inositol 2,4,5-triphosphate to inositol 2,4,5,6-tetraphosphate (By similarity).	86	11	UCSC	GGGGCTTTCC	upstream	chr19:+:45914713_45914722	NM_025194	chr19:+:45914847_45938603
LZIC	0.8	-206_-197	GGGATTTTCC:-206_-197:+:0.79/0.8	-	-	LZIC	Q8WZA0	Q8WZA0	LZIC	-	82	9	UCSC	GGGATTTTCC	upstream	chr1:-:9925609_9925618	NM_032368	chr1:-:9912364_9925413
RARS2	0.8	-131_-122	GGGATTTCCC:-131_-122:+:0.38/0.8; GGGAAATCCC:-131_-122:-:0.39/0.8	-	-	RARS2	Q9UHS7	Q9UHS7	RARS2	-	89	9	UCSC	GGGATTTCCC	upstream	chr6:-:88356561_88356570	NM_020320	chr6:-:88280821_88356440
RPS6KA1	0.8	-219_-210	GGGACTTTCC:-219_-210:+:0.78/0.8	-	-	RPS6KA1	Q15418	Q15418	RPS6KA1	Serine/threonine kinase that may play a role in mediating the growth-factor and stress induced activation of the transcription factor CREB.	88	9	UCSC	GGGACTTTCC	upstream	chr1:+:26744710_26744719	NM_001006665	chr1:+:26744929_26774107
SLC28A2	0.8	-62_-53	GGGGCTTTCC:-62_-53:-:0.8/0.8	-	-	SLC28A2	O43868	O43868	SLC28A2	Sodium-dependent and purine-selective transporter. Exhibits the transport characteristics of the nucleoside transport system cif or N1 subtype (N1/cif) (selective for purine nucleosides and uridine). Plays a critical role in specific uptake and salvage of purine nucleosides in kidney and other tissues.	63	9	UCSC	GGAAAGCCCC	upstream	chr15:+:43331663_43331672	NM_004212	chr15:+:43331725_43355425
TAC4	0.8	-111_-102	GGGAGTTTCC:-111_-102:+:0.73/0.8	-	-	TAC4	Q86UU6	Q86UU6	TAC4	-	79	8	UCSC	GGGAGTTTCC	upstream	chr17:-:45280479_45280488	NM_001077504	chr17:-:45270669_45280378
TMEM106A	0.8	-51_-42	GGGACTTCCC:-51_-42:+:0.63/0.8; GGGAAGTCCC:-51_-42:-:0.17/0.8	-	-	TMEM106A	Q96A25	Q96A25	TMEM106A	-	75	11	UCSC	GGGACTTCCC	upstream	chr17:+:38719368_38719377	NM_145041	chr17:+:38719419_38727115
TMEM106A	0.8	-51_-42	GGGACTTCCC:-51_-42:+:0.63/0.8; GGGAAGTCCC:-51_-42:-:0.17/0.8	-	-	TMEM106A	Q96A25	Q96A25	TMEM106A	-	67	10	UCSC	GGGACTTCCC	upstream	chr17_random:+:480988_480997	NM_145041	chr17_random:+:481039_488735
TNFSF15	0.8	-208_-199	GGGACTTTCC:-208_-199:+:0.8/0.8	Cytokines/Chemokines and their modulators	Vascular endothelial growth inhibitor	TNFSF15	O95150	O95150	TNFSF15	Inhibits vascular endothelial growth and angiogenesis (in vitro).	100	10	UCSC	GGGACTTTCC	upstream	chr9:-:116608427_116608436	NM_005118	chr9:-:116591433_116608229
TNNI2	0.8	-176_-166	GGGGAATTCC:-176_-167:+:0.5/0.8; TGGAATTCCC:-175_-166:-:0.27/0.8	-	-	TNNI2	P48788	P48788	TNNI2	Troponin I is the inhibitory subunit of troponin, the thin filament regulatory complex which confers calcium-sensitivity to striated muscle actomyosin ATPase activity.	85	3	UCSC	GGGGAATTCCA	upstream	chr11:+:1817302_1817312	NM_003282	chr11:+:1817478_1819483
TXNDC8	0.8	-21_-11	GGGGATTTTC:-21_-12:+:0.73/0.8; GGGATTTTCA:-20_-11:+:0.061/0.8	-	-	TXNDC8	Q6A555	Q6A555	TXNDC8	May be required for post-translational modifications of proteins required for acrosomal biogenesis. May act by reducing disulfide bonds within the sperm.	77	9	UCSC	GGGGATTTTCA	upstream	chr9:-:112139919_112139929	NM_001003936	chr9:-:112105689_112139909
XKR8	0.8	-60_-51	GGGAAGTCCC:-60_-51:+:0.16/0.8; GGGACTTCCC:-60_-51:-:0.62/0.8	-	-	XKR8	Q9H6D3	Q9H6D3	XKR8	-	97	9	UCSC	GGGAAGTCCC	upstream	chr1:+:28159030_28159039	NM_018053	chr1:+:28159090_28167191
ZNF678	0.8	-12_-3	GGGGGTTTCC:-12_-3:+:0.8/0.8	-	-	ZNF678	Q5SXM1	Q5SXM1	ZNF678	May be involved in transcriptional regulation.	74	5	UCSC	GGGGGTTTCC	upstream	chr1:+:225817854_225817863	NM_178549	chr1:+:225817866_225910748
BCL3	0.79	-64_-55	GGGAAGTCCC:-64_-55:+:0.16/0.79; GGGACTTCCC:-64_-55:-:0.61/0.79	Transcription factors and their modulators	Coactivator for NF-kB p50 and p52	BCL3	P20749	P20749	BCL3	Could be a transcriptional activating factor. Functions as a form of I-kappa-B specific for NF-kappa-B p50 subunit inhibiting its translocation to the nucleus.	100	9	UCSC	GGGAAGTCCC	upstream	chr19:+:49943806_49943815	NM_005178	chr19:+:49943870_49955140
C18orf55	0.79	-98_-88	GGGGGTTTCC:-98_-89:+:0.49/0.79; GGGGTTTCCC:-97_-88:+:0.29/0.79	-	-	C18orf55	Q9BVV7	Q9BVV7	C18orf55	May participate in the translocation of transit peptide- containing proteins across the mitochondrial inner membrane (By similarity).	77	11	UCSC	GGGGGTTTCCC	upstream	chr18:+:69966726_69966736	NM_014177	chr18:+:69966824_69977063
CCL5	0.79	-54_-45	GGGAGTTTCC:-54_-45:-:0.74/0.79	Cytokines/Chemokines and their modulators;Cytokines/Chemokines and their modulators	T-cell secreted factor;"Regulated upon Activation Normal T lymphocyte Expressed and Secreted,b Chemokine"	CCL5	P13501	P13501	CCL5	Chemoattractant for blood monocytes, memory T-helper cells and eosinophils. Causes the release of histamine from basophils and activates eosinophils. Binds to CCR1, CCR3, CCR4 and CCR5. One of the major HIV-suppressive factors produced by CD8+ T- cells. Recombinant RANTES protein induces a dose-dependent inhibition of different strains of HIV-1, HIV-2, and simian immunodeficiency virus (SIV). The…	100	11	UCSC	GGAAACTCCC	upstream	chr17:-:31231534_31231543	NM_002985	chr17:-:31222609_31231490
CCR3	0.79	-157_-148	GGGATTTTCC:-157_-148:-:0.78/0.79	-	-	CCR3	P51677	P51677	CCR3	Receptor for a C-C type chemokine. Binds to eotaxin, eotaxin-3, MCP-3, MCP-4, RANTES and MIP-1 delta. Subsequently transduces a signal by increasing the intracellular calcium ions level. Alternative coreceptor with CD4 for HIV-1 infection.	88	5	UCSC	GGAAAATCCC	upstream	chr3:+:46258534_46258543	NM_178329	chr3:+:46258691_46283166
DARC	0.79	-67_-58	GGGGCTTTCC:-67_-58:-:0.79/0.79	-	-	DARC	Q16570	Q16570	DARC	Non-specific receptor for many chemokines such as IL-8, GRO, RANTES, MCP-1 and TARC. It is also the receptor for the human malaria parasites Plasmodium vivax and Plasmodium knowlesi.	80	8	UCSC	GGAAAGCCCC	upstream	chr1:+:157441066_157441075	NM_002036	chr1:+:157441133_157442912
GBA2	0.79	-64_-55	GGGACTTCCC:-64_-55:+:0.62/0.79; GGGAAGTCCC:-64_-55:-:0.17/0.79	-	-	GBA2	Q96SJ2	Q96SJ2	GBA2	Non-lysosomal glucosylceramidase that catalyzes the convertion of glucosylceramide to free glucose and ceramide. Involved in sphingomyelin generation and prevention of glycolipid accumulation. May also catalyze the hydrolysis of bile acid 3-O- glucosides, however, the relevance of such activity is unclear in vivo.	96	9	UCSC	GGGACTTCCC	upstream	chr9:-:35739279_35739288	NM_020944	chr9:-:35726863_35739225
GP1BA	0.79	-97_-88	GGGGATTCCC:-97_-88:+:0.75/0.79	-	-	GP1BA	P07359	P07359	GP1BA	GP-Ib, a surface membrane protein of platelets, participates in the formation of platelet plugs by binding to the A1 domain of von Willebrand factor, which is already bound to the subendothelium.	89	7	UCSC	GGGGATTCCC	upstream	chr17:+:4776274_4776283	NM_000173	chr17:+:4776371_4779066
HEPACAM	0.79	-133_-124	GGGGTTTTCC:-133_-124:+:0.78/0.79	-	-	HEPACAM	Q6WQI6	Q6WQI6	HEPACAM	Involved in regulating cell motility and cell-matrix interactions. May inhibit cell growth through suppression of cell proliferation.	88	9	UCSC	GGGGTTTTCC	upstream	chr11:-:124311641_124311650	NM_152722	chr11:-:124294355_124311518
KIAA0430	0.79	-193_-184	GGGACTTTCC:-193_-184:-:0.78/0.79	-	-	KIAA0430	Q9Y4F3	Q9Y4F3	KIAA0430	-	84	10	UCSC	GGAAAGTCCC	upstream	chr16:-:15644693_15644702	NM_014647	chr16:-:15595745_15644510
LYK5	0.79	-61_-52	GGGACTTCCC:-61_-52:+:0.61/0.79; GGGAAGTCCC:-61_-52:-:0.16/0.79	-	-	LYK5	Q6ZRK2	Q6ZRK2	LYK5	-	74	11	UCSC	GGGACTTCCC	upstream	chr17:-:59172998_59173007	NM_153335	chr17:-:59133927_59172947
MRPL13	0.79	-110_-101	GGGAATTTTC:-110_-101:+:0.74/0.79	-	-	MRPL13	Q9BYD1	Q9BYD1	MRPL13	-	80	11	UCSC	GGGAATTTTC	upstream	chr8:-:121526928_121526937	NM_014078	chr8:-:121477264_121526828
PCSK2	0.79	-267_-257	GGGGATTTTC:-267_-258:+:0.18/0.79; GGGATTTTCC:-266_-257:+:0.6/0.79	-	-	PCSK2	P16519	P16519	PCSK2	Involved in the processing of hormone and other protein precursors at sites comprised of pairs of basic amino acid residues.	95	10	UCSC	GGGGATTTTCC	upstream	chr20:+:17155363_17155373	NM_002594	chr20:+:17155630_17413220
PJCG6	0.79	-347_-337	GGGGAATTCC:-347_-338:+:0.19/0.79; GGGAATTCCC:-346_-337:+:0.3/0.79; GGGAATTCCC:-346_-337:-:0.3/0.79	-	-	PJCG6	Q8NHA0	Q8NHA0	PJCG6	-	100	2	UCSC	GGGGAATTCCC	upstream	chr8:-:7093620_7093630	NM_001040066	chr8:-:7091658_7093284
TNFAIP3	0.79	-241_-231	TGGAAATCCC:-241_-232:+:0.062/0.79; GGGGATTTCC:-240_-231:-:0.72/0.79	Transcription factors and their modulators	TNF-inducible zinc finger	TNFAIP3	P21580	P21580	TNFAIP3	Interacts with NAF1 and inhibits TNF-induced NF-kappa-B- dependent gene expression by interfering with an RIP- or TRAF2- mediated transactivation signal. Inhibitor of programmed cell death. Has a role in the function of the lymphoid system and may contribute to the in vivo effects of TNF (By similarity). Has deubiquitinating activity that is directed towards 'Lys-48' or 'Lys-63'-linked polyubiqui…	98	9	UCSC	TGGAAATCCCC	upstream	chr6:+:138230032_138230042	NM_006290	chr6:+:138230273_138246138
TNRC6C	0.79	-36_-27	GGGAATTTTC:-36_-27:-:0.77/0.79	-	-	TNRC6C	Q9HCJ0	Q9HCJ0	TNRC6C	-	90	12	UCSC	GAAAATTCCC	upstream	chr17:+:73556552_73556561	NM_018996	chr17:+:73556588_73612616
APOC3	0.78	-159_-150	GGGATTTCCC:-159_-150:+:0.36/0.78; GGGAAATCCC:-159_-150:-:0.37/0.78	Miscellaneous	Apoprotein of HDL	APOC3	P02656	P02656	APOC3	Inhibits lipoprotein lipase and hepatic lipase and decreases the uptake of lymph chylomicrons by hepatic cells. This suggests that it delays the catabolism of triglyceride-rich particles.	93	8	UCSC	GGGATTTCCC	upstream	chr11:+:116205674_116205683	NM_000040	chr11:+:116205833_116208997
BRD9	0.78	-110_-100	GGGGGTTTCC:-110_-101:+:0.49/0.78; GGGGTTTCCC:-109_-100:+:0.28/0.78	-	-	BRD9	Q9H8M2	Q9H8M2	BRD9	-	73	9	UCSC	GGGGGTTTCCC	upstream	chr5:-:944502_944512	NM_001009877	chr5:-:916855_944403
CEACAM19	0.78	-36_-26	GGGAAGTTCC:-36_-27:+:0.66/0.78; GGGAACTTCC:-35_-26:-:0.095/0.78	-	-	CEACAM19	Q7Z692	Q7Z692	CEACAM19	-	78	10	UCSC	GGGAAGTTCCC	upstream	chr19:+:49866797_49866807	NM_020219	chr19:+:49866833_49879350
CLEC4M	0.78	-362_-353	GGGAATTTCC:-362_-353:-:0.76/0.78	-	-	CLEC4M	Q9H2X3	Q9H2X3	CLEC4M	Probable pathogen-recognition receptor involved in peripheral immune surveillance in liver. May mediate the endocytosis of pathogens which are subsequently degraded in lysosomal compartments. Probably recognizes in a calcium-dependent manner high mannose N-linked oligosaccharides in a variety of pathogen antigens, including HIV-1 gp120, HIV-2 gp120, SIV gp120, ebolavirus glycoproteins, HCV E2, an…	85	8	UCSC	GGAAATTCCC	upstream	chr19:+:7733718_7733727	NM_214679	chr19:+:7734080_7740490
CPA2	0.78	-122_-113	GGGAATTTTC:-122_-113:+:0.72/0.78	-	-	CPA2	P48052	P48052	CPA2	-	87	9	UCSC	GGGAATTTTC	upstream	chr7:+:129693837_129693846	NM_001869	chr7:+:129693959_129716871
CXorf21	0.78	-71_-62	GGGACTTCCC:-71_-62:+:0.61/0.78; GGGAAGTCCC:-71_-62:-:0.16/0.78	-	-	CXorf21	Q9HAI6	Q9HAI6	CXorf21	-	100	9	UCSC	GGGACTTCCC	upstream	chrX:-:30505896_30505905	NM_025159	chrX:-:30486861_30505835
DGUOK	0.78	-304_-294	GGGAAATCCC:-304_-295:+:0.13/0.78; GGGATTTCCC:-304_-295:-:0.13/0.78; GGGGATTTCC:-303_-294:-:0.52/0.78	-	-	DGUOK	Q16854	Q16854	DGUOK	Required for the phosphorylation of several deoxyribonucleosides and certain nucleoside analogs widely employed as antiviral and chemotherapeutic agents.	61	7	UCSC	GGGAAATCCCC	upstream	chr2:+:74007156_74007166	NM_080918	chr2:+:74007460_74039594
FCHSD2	0.78	-359_-350	GGGAATTTCC:-359_-350:-:0.77/0.78	-	-	FCHSD2	O94868	O94868	FCHSD2	-	93	9	UCSC	GGAAATTCCC	upstream	chr11:-:72531088_72531097	NM_014824	chr11:-:72225438_72530739
GBP1	0.78	-62_-53	TGGGATTTCC:-62_-53:-:0.76/0.78	Miscellaneous	GTPase guanylate binding protein	GBP1	P32455	P32455	GBP1	Binds GTP, GDP and GMP.	66	9	UCSC	GGAAATCCCA	upstream	chr1:-:89303531_89303540	NM_002053	chr1:-:89290593_89303479
GDAP1	0.78	-144_-135	GGGGCTTTCC:-144_-135:+:0.78/0.78	-	-	GDAP1	Q8TB36	Q8TB36	GDAP1	May function in a signal transduction pathway responsible for ganglioside-induced neurite differentiation. May also have a role in protecting myelin membranes against free radical-mediated damage.	75	10	UCSC	GGGGCTTTCC	upstream	chr8:+:75425063_75425072	NM_001040875	chr8:+:75425207_75441888
GREM1	0.78	-309_-300	GGGGATTTCC:-309_-300:+:0.76/0.78	-	-	GREM1	O60565	O60565	GREM1	Cytokine that may play an important role during carcinogenesis and metanephric kidney organogenesis, as a BMP antagonist required for early limb outgrowth and patterning in maintaining the FGF4-SHH feedback loop. Down-regulates the BMP4 signaling in a dose-dependent manner. Acts as inhibitor of monocyte chemotaxis (By similarity).	100	8	UCSC	GGGGATTTCC	upstream	chr15:+:30797187_30797196	NM_013372	chr15:+:30797496_30814158
LCE1C	0.78	-241_-232	GGGATTTTCC:-241_-232:+:0.73/0.78	-	-	LCE1C	Q5T751	Q5T751	LCE1C	Precursors of the cornified envelope of the stratum corneum.	76	10	UCSC	GGGATTTTCC	upstream	chr1:-:151045962_151045971	NM_178351	chr1:-:151043934_151045731
PI3	0.78	-96_-87	GGGGCTTTCC:-96_-87:-:0.72/0.78	Miscellaneous	Proteinase inhibitor	PI3	P19957	P19957	PI3	Neutrophil and pancreatic elastase-specific inhibitor of skin. It may prevent elastase-mediated tissue proteolysis.	93	8	UCSC	GGAAAGCCCC	upstream	chr20:+:43236815_43236824	NM_002638	chr20:+:43236911_43238598
PPARBP	0.78	-14_-5	GGGAAGTTCC:-14_-5:+:0.76/0.78	-	-	PPARBP	Q15648	Q15648	PPARBP	-	97	11	UCSC	GGGAAGTTCC	upstream	chr17:-:34861034_34861043	NM_004774	chr17:-:34816379_34861030
RARS	0.78	-33_-24	GGGGGTTTCC:-33_-24:+:0.77/0.78	-	-	RARS	P54136	P54136	RARS	-	90	12	UCSC	GGGGGTTTCC	upstream	chr5:+:167846007_167846016	NM_002887	chr5:+:167846040_167878885
SEMA4A	0.78	-45_-35	TGGAAATTCC:-45_-36:+:0.66/0.78; CGGAATTTCC:-44_-35:-:0.12/0.78	-	-	SEMA4A	Q9H3S1	Q9H3S1	SEMA4A	Inhibits axonal extension by providing local signals to specify territories inaccessible for growing axons (By similarity).	93	9	UCSC	TGGAAATTCCG	upstream	chr1:+:154389966_154389976	NM_022367	chr1:+:154390011_154414158
SERINC2	0.78	-72_-63	GGGGATTCCC:-72_-63:-:0.74/0.78	-	-	SERINC2	Q96SA4	Q96SA4	SERINC2	-	87	7	UCSC	GGGAATCCCC	upstream	chr1:+:31658477_31658486	NM_178865	chr1:+:31658549_31680111
SPAG1	0.78	-143_-134	GGGGCTTTCC:-143_-134:+:0.78/0.78	-	-	SPAG1	Q07617	Q07617	SPAG1	Plays a role in fertilization. Binds GTP and has GTPase activity.	73	12	UCSC	GGGGCTTTCC	upstream	chr8:+:101239688_101239697	NM_003114	chr8:+:101239831_101323306
SPPL2A	0.78	-31_-22	GGGGGTTTCC:-31_-22:+:0.78/0.78	-	-	SPPL2A	Q8TCT8	Q8TCT8	SPPL2A	-	94	5	UCSC	GGGGGTTTCC	upstream	chr15:-:48845223_48845232	NM_032802	chr15:-:48787030_48845202
STXBP3	0.78	-31_-21	GGGGCATTCC:-31_-22:+:0.51/0.78; GGGCATTCCC:-30_-21:+:0.22/0.78	-	-	STXBP3	O00186	O00186	STXBP3	-	80	11	UCSC	GGGGCATTCCC	upstream	chr1:+:109090776_109090786	NM_007269	chr1:+:109090807_109153662
TNS3	0.78	-183_-173	GGGATTTTCC:-183_-174:-:0.7/0.78; TGGGATTTTC:-182_-173:-:0.059/0.78	-	-	TNS3	Q59GW4	Q59GW4	TNS3	May be involved in cell migration and bone development (By similarity).	77	7	UCSC	GGAAAATCCCA	upstream	chr7:-:47545896_47545906	NM_022748	chr7:-:47281276_47545724
USP50	0.78	-357_-348	GGGAATTTCC:-357_-348:-:0.77/0.78	-	-	USP50	Q70EL3	Q70EL3	USP50	Has no peptidase activity.	92	6	UCSC	GGAAATTCCC	upstream	chr15:-:48626502_48626511	NM_203494	chr15:-:48579645_48626155
USP52	0.78	16_26	TGGAATTTCC:16_25:+:0.4/0.78; GGGAAATTCC:17_26:-:0.38/0.78	-	-	USP52	Q76E12	Q76E12	USP52	-	100	11	UCSC	TGGAATTTCCC	5'UTR	chr12:-:55013991_55014001	NM_014871	chr12:-:54996987_55014017
ZBTB25	0.78	-209_-200	GGGACTTTCC:-209_-200:-:0.76/0.78	-	-	ZBTB25	P24278	P24278	ZBTB25	May be involved in transcriptional regulation.	96	9	UCSC	GGAAAGTCCC	upstream	chr14:-:64040506_64040515	NM_006977	chr14:-:64023309_64040307
ALAS1	0.77	-142_-132	GGGGAATCCC:-142_-133:+:0.21/0.77; GGGGATTCCC:-141_-132:-:0.53/0.77	-	-	ALAS1	P13196	P13196	ALAS1	-	74	7	UCSC	GGGGAATCCCC	upstream	chr3:+:52207041_52207051	NM_000688	chr3:+:52207183_52223383
C17orf45	0.77	-56_-47	GGGATATTCC:-56_-47:+:0.75/0.77	-	-	C17orf45	Q7Z306	Q7Z306	C17orf45	-	80	10	UCSC	GGGATATTCC	upstream	chr17:+:16283030_16283039	NM_152350	chr17:+:16283086_16286065
C17orf49	0.77	-209_-200	GGGACTTTCC:-209_-200:-:0.77/0.77	-	-	C17orf49	Q8IXM2	Q8IXM2	C17orf49	-	72	11	UCSC	GGAAAGTCCC	upstream	chr17:+:6858638_6858647	NM_174893	chr17:+:6858847_6861562
CLSPN	0.77	-90_-81	GGGGCTTTCC:-90_-81:-:0.77/0.77	-	-	CLSPN	Q9HAW4	Q9HAW4	CLSPN	Required for checkpoint mediated cell cycle arrest in response to inhibition of DNA replication or to DNA damage induced by both ionizing and UV irradiation. Adapter protein which binds to BRCA1 and the checkpoint kinase CHEK1 and facilitates the ATR- dependent phosphorylation of both proteins. Can also bind specifically to branched DNA structures and may associate with S- phase chromatin followi…	83	11	UCSC	GGAAAGCCCC	upstream	chr1:-:36008218_36008227	NM_022111	chr1:-:35974406_36008138
CNTNAP1	0.77	-163_-154	GGGGTTTTCC:-163_-154:+:0.7/0.77	-	-	CNTNAP1	P78357	P78357	CNTNAP1	Seems to play a role in the formation of functional distinct domains critical for saltatory conduction of nerve impulses in myelinated nerve fibers. Seems to demarcate the paranodal region of the axo-glial junction. In association with contactin may have a role in the signaling between axons and myelinating glial cells.	91	11	UCSC	GGGGTTTTCC	upstream	chr17:+:38087994_38088003	NM_003632	chr17:+:38088157_38105358
COL15A1	0.77	-157_-148	GGGGCTTTCC:-157_-148:+:0.77/0.77	-	-	COL15A1	P39059	P39059	COL15A1	Endostatin potently inhibits angiogenesis (By similarity).	96	7	UCSC	GGGGCTTTCC	upstream	chr9:+:100745801_100745810	NM_001855	chr9:+:100745958_100872889
CPLX4	0.77	-246_-236	TGGAAATTCC:-246_-237:+:0.22/0.77; TGGAATTTCC:-245_-236:-:0.55/0.77	-	-	CPLX4	Q7Z7G2	Q7Z7G2	CPLX4	Positively regulates a late step in synaptic vesicle exocytosis (By similarity).	86	9	UCSC	TGGAAATTCCA	upstream	chr18:-:55137096_55137106	NM_181654	chr18:-:55113633_55136861
EPHA3	0.77	-95_-86	GGGAAGTCCC:-95_-86:+:0.15/0.77; GGGACTTCCC:-95_-86:-:0.58/0.77	-	-	EPHA3	P29320	P29320	EPHA3	Receptor for members of the ephrin-A family. Binds to ephrin-A2, -A3, -A4 and -A5. Could play a role in lymphoid function.	88	10	UCSC	GGGAAGTCCC	upstream	chr3:+:89239406_89239415	NM_182644	chr3:+:89239501_89532185
LRG1	0.77	-88_-79	GGGACTTCCC:-88_-79:+:0.57/0.77; GGGAAGTCCC:-88_-79:-:0.15/0.77	-	-	LRG1	P02750	P02750	LRG1	-	80	10	UCSC	GGGACTTCCC	upstream	chr19:-:4491114_4491123	NM_052972	chr19:-:4488227_4491036
PACSIN2	0.77	-161_-152	GGGGCTTTCC:-161_-152:+:0.73/0.77	-	-	PACSIN2	Q9UNF0	Q9UNF0	PACSIN2	May play a role in vesicle formation and transport.	79	8	UCSC	GGGGCTTTCC	upstream	chr22:-:41741246_41741255	NM_007229	chr22:-:41595721_41741095
PANX1	0.77	-187_-178	GGGATTTTCC:-187_-178:-:0.72/0.77	-	-	PANX1	Q96RD7	Q96RD7	PANX1	Structural component of the gap junctions.	80	5	UCSC	GGAAAATCCC	upstream	chr11:+:93501554_93501563	NM_015368	chr11:+:93501741_93554783
PRC1	0.77	-45_-36	GGGGATTTTC:-45_-36:+:0.73/0.77	-	-	PRC1	O43663	O43663	PRC1	KIF4A translocates PRC1 to the plus ends of interdigitating spindle microtubules during the metaphase to anaphase transition, an essential step for the formation of an organized central spindle midzone and midbody and for successful cytokinesis. Required for KIF14 localization to the central spindle and midbody. Acts as a microtubule-binding and bundling protein both in vivo and vitro. May functi…	78	9	UCSC	GGGGATTTTC	upstream	chr15:-:89338843_89338852	NM_199414	chr15:-:89310276_89338808
RHOV	0.77	-149_-140	GGGGTTTTCC:-149_-140:+:0.77/0.77	-	-	RHOV	Q8TDW6	Q8TDW6	RHOV	-	55	11	UCSC	GGGGTTTTCC	upstream	chr15:-:38953870_38953879	NM_133639	chr15:-:38952193_38953731
RICTOR	0.77	-241_-232	GGGACTTTCC:-241_-232:+:0.77/0.77	-	-	RICTOR	Q68DT5	Q68DT5	RICTOR	-	81	11	UCSC	GGGACTTTCC	upstream	chr5:-:39110489_39110498	NM_152756	chr5:-:38973781_39110258
TAPBP	0.77	79_89	GGGGATTTCC:79_88:+:0.72/0.77; TGGAAATCCC:80_89:-:0.05/0.77	Proteins involved in antigen presentation	MHC class I presentation and assembly	TAPBP	O15533	O15533	TAPBP	Involved in the association of MHC class I with transporter associated with antigen processing (TAP) and in the assembly of MHC class I with peptide (peptide loading).	83	10	UCSC	GGGGATTTCCA	5'UTR	chr6:-:33389878_33389888	NM_172209	chr6:-:33380023_33389967
TPD52L3	0.77	-88_-79	GGGAAGTCCC:-88_-79:+:0.16/0.77; GGGACTTCCC:-88_-79:-:0.6/0.77	-	-	TPD52L3	Q96J77	Q96J77	TPD52L3	-	93	9	UCSC	GGGAAGTCCC	upstream	chr9:+:6318286_6318295	NM_001001874	chr9:+:6318374_6321900
C12orf34	0.76	-77_-68	GGGAATTTTC:-77_-68:-:0.69/0.76	-	-	C12orf34	Q5U5X8	Q5U5X8	C12orf34	-	71	10	UCSC	GAAAATTCCC	upstream	chr12:+:108656877_108656886	NM_032829	chr12:+:108656954_108692682
C6orf154	0.76	-105_-96	GGGAAGTCCC:-105_-96:+:0.15/0.76; GGGACTTCCC:-105_-96:-:0.56/0.76	-	-	C6orf154	Q5JTD7	Q5JTD7	C6orf154	-	78	10	UCSC	GGGAAGTCCC	upstream	chr6:-:43586497_43586506	NM_001012974	chr6:-:43582684_43586402
CYLD	0.76	-221_-212	GGGACTTTCC:-221_-212:-:0.76/0.76	-	-	CYLD	Q9NQC7	Q9NQC7	CYLD	Negative regulator of TRAF2 and NF-kappa-B signaling pathway. Has deubiquitinating activity that is directed towards non-'Lys-48'-linked polyubiquitin chains. The inhibition of NF- kappa-B activation is mediated at least in part, by the deubiquitination and inactivation of TRAF2 and, to a lesser extent, TRAF6.	100	11	UCSC	GGAAAGTCCC	upstream	chr16:+:49333308_49333317	NM_001042412	chr16:+:49333529_49393347
HES4	0.76	-418_-409	GGGAATTTCC:-418_-409:+:0.72/0.76	-	-	HES4	Q9HCC6	Q9HCC6	HES4	-	78	6	UCSC	GGGAATTTCC	upstream	chr1:-:925741_925750	NM_021170	chr1:-:924207_925333
HSD11B2	0.76	-98_-89	GGGGCTTTCC:-98_-89:-:0.76/0.76	Enzymes	11beta-hydroxysteroid dehydrogenase type 2	HSD11B2	P80365	P80365	HSD11B2	Catalyzes the conversion of cortisol to the inactive metabolite cortisone. Modulates intracellular glucocorticoid levels, thus protecting the nonselective mineralocorticoid receptor from occupation by glucocorticoids.	95	6	UCSC	GGAAAGCCCC	upstream	chr16:+:66022438_66022447	NM_000196	chr16:+:66022536_66028953
IKBKB	0.76	-328_-318	GGGAAATTCC:-328_-319:+:0.41/0.76; TGGAATTTCC:-327_-318:-:0.35/0.76	-	-	IKBKB	O14920	O14920	IKBKB	Phosphorylates inhibitors of NF-kappa-B thus leading to the dissociation of the inhibitor/NF-kappa-B complex and ultimately the degradation of the inhibitor. Also phosphorylates NCOA3 (By similarity).	100	5	UCSC	GGGAAATTCCA	upstream	chr8:+:42247657_42247667	NM_001556	chr8:+:42247985_42309122
RBP1	0.76	-257_-248	GGGGATTTCC:-257_-248:-:0.75/0.76	-	-	RBP1	P09455	P09455	RBP1	Intracellular transport of retinol.	77	7	UCSC	GGAAATCCCC	upstream	chr3:-:140741427_140741436	NM_002899	chr3:-:140718973_140741180
SLFN12	0.76	-199_-189	GGGATTTTCC:-199_-190:-:0.69/0.76; TGGGATTTTC:-198_-189:-:0.058/0.76	-	-	SLFN12	Q8IYM2	Q8IYM2	SLFN12	-	97	3	UCSC	GGAAAATCCCA	upstream	chr17:-:30783844_30783854	NM_018042	chr17:-:30762202_30783656
ZNF41	0.76	-199_-189	GGGATTTTCC:-199_-190:-:0.69/0.76; TGGGATTTTC:-198_-189:-:0.058/0.76	-	-	ZNF41	P51814	P51814	ZNF41	May be involved in transcriptional regulation.	72	9	UCSC	GGAAAATCCCA	upstream	chrX:-:47227116_47227126	NM_007130	chrX:-:47191351_47226928
ZNF644	0.76	-165_-156	GGGGCTTTCC:-165_-156:+:0.76/0.76	-	-	ZNF644	Q9H582	Q9H582	ZNF644	May be involved in transcriptional regulation.	75	11	UCSC	GGGGCTTTCC	upstream	chr1:-:91259773_91259782	NM_016620	chr1:-:91153447_91259618
ZNF670	0.76	-223_-214	GGGACTTTCC:-223_-214:-:0.74/0.76	-	-	ZNF670	Q9BS34	Q9BS34	ZNF670	May be involved in transcriptional regulation.	100	3	UCSC	GGAAAGTCCC	upstream	chr1:-:245308905_245308914	NM_033213	chr1:-:245266709_245308692
ACACA	0.75	-25_-15	TGGGCTTTCC:-25_-16:+:0.63/0.75; GGGCTTTCCC:-24_-15:+:0.1/0.75	-	-	ACACA	Q13085	Q13085	ACACA	Catalyzes the rate-limiting reaction in the biogenesis of long-chain fatty acids. Carries out three functions: biotin carboxyl carrier protein, biotin carboxylase and carboxyltransferase.	78	12	UCSC	TGGGCTTTCCC	upstream	chr17:-:32730819_32730829	NM_198838	chr17:-:32516040_32730805
ARHGAP20	0.75	-169_-159	GGGGGATTCC:-169_-160:+:0.13/0.75; GGGGATTCCC:-168_-159:+:0.59/0.75	-	-	ARHGAP20	Q8IXS1	Q8IXS1	ARHGAP20	GTPase activator for the Rho-type GTPases by converting them to an inactive GDP-bound state (By similarity).	77	9	UCSC	GGGGGATTCCC	upstream	chr11:-:110088819_110088829	NM_020809	chr11:-:109952975_110088661
C10orf57	0.75	-98_-89	GGGACTTCCC:-98_-89:+:0.59/0.75; GGGAAGTCCC:-98_-89:-:0.16/0.75	-	-	C10orf57	Q8TBM7	Q8TBM7	C10orf57	-	51	9	UCSC	GGGACTTCCC	upstream	chr10:+:81828307_81828316	NM_025125	chr10:+:81828405_81842286
C7orf49	0.75	-337_-328	GGGAATTCCC:-337_-328:+:0.37/0.75; GGGAATTCCC:-337_-328:-:0.37/0.75	-	-	C7orf49	Q6ZNR5	Q6ZNR5	C7orf49	-	100	3	UCSC	GGGAATTCCC	upstream	chr7:-:134506314_134506323	NM_024033	chr7:-:134501076_134505987
CCL20	0.75	-91_-82	GGGGTTTTCC:-91_-82:-:0.67/0.75	Cytokines/Chemokines and their modulators;Cytokines/Chemokines and their modulators	Ligand of CC chemokine receptor 6;Macrophage inflammatory protein-3a	CCL20	P78556	P78556	CCL20	Chemotactic factor that attracts lymphocytes and, slightly, neutrophils, but not monocytes. Inhibits proliferation of myeloid progenitors in colony formation assays. May be involved in formation and function of the mucosal lymphoid tissues by attracting lymphocytes and dendritic cells towards epithelial cells. C-terminal processed forms have been shown to be equally chemotactically active for leu…	97	11	UCSC	GGAAAACCCC	upstream	chr2:+:228386722_228386731	NM_004591	chr2:+:228386813_228390494
MADCAM1	0.75	-109_-100	GGGGCTTTCC:-109_-100:-:0.75/0.75	Cell adhesion molecules	Mucosal addressin cell adhesion molecule	MADCAM1	Q13477	Q13477	MADCAM1	Cell adhesion leukocyte receptor expressed by mucosal venules, helps to direct lymphocyte traffic into mucosal tissues including the Peyer patches and the intestinal lamina propria. It can bind both integrin alpha-4/beta-7 and L-selectin, regulating both the passage and retention of leukocytes. Isoform 2, lacking the mucin-like domain, may be specialized in supporting integrin alpha-4/beta-7-depe…	90	6	UCSC	GGAAAGCCCC	upstream	chr19:+:447380_447389	NM_130762	chr19:+:447489_456342
MOBKL2C	0.75	-80_-71	TGGACTTTCC:-80_-71:+:0.75/0.75	-	-	MOBKL2C	Q70IA8	Q70IA8	MOBKL2C	May regulate the activity of kinases (By similarity).	83	7	UCSC	TGGACTTTCC	upstream	chr1:-:46855220_46855229	NM_201403	chr1:-:46845973_46855150
MYADM	0.75	-104_-95	GGGAAGTCCC:-104_-95:+:0.15/0.75; GGGACTTCCC:-104_-95:-:0.58/0.75	-	-	MYADM	Q96S97	Q96S97	MYADM	-	91	9	UCSC	GGGAAGTCCC	upstream	chr19:+:59062844_59062853	NM_138373	chr19:+:59062948_59071494
MYB	0.75	-463_-453	GGGAATTTCC:-463_-454:+:0.56/0.75; GGGAAATTCC:-462_-453:-:0.18/0.75	Transcription factors and their modulators	Proto-oncogene	MYB	P10242	P10242	MYB	Transcriptional activator; DNA-binding protein that specifically recognize the sequence 5'-YAAC[GT]G-3'. Plays an important role in the control of proliferation and differentiation of hematopoietic progenitor cells.	78	8	UCSC	GGGAATTTCCC	upstream	chr6:+:135543682_135543692	NM_005375	chr6:+:135544145_135582002
POLRMT	0.75	-54_-44	TGGGGTTTCC:-54_-45:+:0.27/0.75; GGGGTTTCCC:-53_-44:+:0.46/0.75	-	-	POLRMT	O00411	O00411	POLRMT	DNA-dependent RNA polymerase catalyzes the transcription of DNA into RNA using the four ribonucleoside triphosphates as substrates.	67	8	UCSC	TGGGGTTTCCC	upstream	chr19:-:584611_584621	NM_005035	chr19:-:568222_584568
PRG2	0.75	-42_-33	GGGAAGTTCC:-42_-33:+:0.73/0.75	-	-	PRG2	P13727	P13727	PRG2	Cytotoxin and helminthotoxin. Also induces non-cytolytic histamine release from human basophils. Involved in antiparasitic defense mechanisms and immune hypersensitivity reactions. The proform acts as a proteinase inhibitor, reducing the activity of PAPPA.	90	8	UCSC	GGGAAGTTCC	upstream	chr11:-:56914738_56914747	NM_002728	chr11:-:56911410_56914706
REG3A	0.75	-233_-223	GGGATTTTCC:-233_-224:-:0.58/0.75; GGGGATTTTC:-232_-223:-:0.14/0.75	-	-	REG3A	Q06141	Q06141	REG3A	Might be a stress protein involved in the control of bacterial proliferation.	76	12	UCSC	GGAAAATCCCC	upstream	chr2:-:79240516_79240526	NM_138938	chr2:-:79237640_79240294
SETD5	0.75	-123_-113	TGGGAATCCC:-123_-114:+:0.088/0.75; GGGGATTCCC:-122_-113:-:0.64/0.75	-	-	SETD5	Q9C0A6	Q9C0A6	SETD5	-	97	10	UCSC	TGGGAATCCCC	upstream	chr3:+:9414279_9414289	NM_001080517	chr3:+:9414402_9494838
SMAD3	0.75	-79_-70	TGGACTTTCC:-79_-70:+:0.75/0.75	-	-	SMAD3	P84022	P84022	SMAD3	Transcriptional modulator activated by TGF-beta (transforming growth factor) and activin type 1 receptor kinase. SMAD3 is a receptor-regulated SMAD (R-SMAD) (By similarity).	97	10	UCSC	TGGACTTTCC	upstream	chr15:+:65145169_65145178	NM_005902	chr15:+:65145248_65274586
SNRPE	0.75	-73_-63	GGGGCATTTC:-73_-64:+:0.087/0.75; GGGCATTTCC:-72_-63:+:0.64/0.75	-	-	SNRPE	P62304	P62304	SNRPE	Associated with snRNP U1, U2, U4/U6 and U5.	82	11	UCSC	GGGGCATTTCC	upstream	chr1:+:202097289_202097299	NM_003094	chr1:+:202097362_202106901
SRI	0.75	-226_-217	GGGACTTTCC:-226_-217:-:0.75/0.75	-	-	SRI	P30626	P30626	SRI	-	74	10	UCSC	GGAAAGTCCC	upstream	chr7:-:87687545_87687554	NM_003130	chr7:-:87672367_87687329
TFPI2	0.75	-152_-143	GGGGAATTCC:-152_-143:+:0.7/0.75	Miscellaneous	Serine protease inhibitor	TFPI2	P48307	P48307	TFPI2	May play a role in the regulation of plasmin-mediated matrix remodeling. Inhibits trypsin, plasmin, factor VIIa/tissue factor and weakly factor Xa. Has no effect on thrombin.	93	10	UCSC	GGGGAATTCC	upstream	chr7:-:93358143_93358152	NM_006528	chr7:-:93353680_93358001
TMEM50A	0.75	-113_-104	GGGGCTTTCC:-113_-104:-:0.74/0.75	-	-	TMEM50A	O95807	O95807	TMEM50A	-	78	8	UCSC	GGAAAGCCCC	upstream	chr1:+:25537284_25537293	NM_014313	chr1:+:25537397_25561437
TNFSF13	0.75	-158_-149	GGGAAATCCC:-158_-149:+:0.35/0.75; GGGATTTCCC:-158_-149:-:0.34/0.75	-	-	TNFSF13	O75888	O75888	TNFSF13	Cytokine that binds to TNFRSF13B/TACI and to TNFRSF17/BCMA. May be implicated in the regulation of tumor cell growth. May be involved in monocyte/macrophage-mediated immunological processes.	81	10	UCSC	GGGAAATCCC	upstream	chr17:+:7402181_7402190	NM_172088	chr17:+:7402339_7405641
ARHGAP27	0.74	-57_-48	GGGAAGTTCC:-57_-48:+:0.69/0.74	-	-	ARHGAP27	Q8N2Y9	Q8N2Y9	ARHGAP27	Rho GTPase-activating protein which may be involved in clathrin-mediated endocytosis. GTPase activators for the Rho-type GTPases act by converting them to an inactive GDP-bound state. Has activity toward CDC42 and RAC1 (By similarity).	83	7	UCSC	GGGAAGTTCC	upstream	chr17:-:40858827_40858836	NM_199282	chr17:-:40827057_40858780
C4orf30	0.74	-169_-160	GGGAAATCCC:-169_-160:+:0.34/0.74; GGGATTTCCC:-169_-160:-:0.33/0.74	-	-	C4orf30	Q9NXF7	Q9NXF7	C4orf30	-	79	9	UCSC	GGGAAATCCC	upstream	chr4:-:17421638_17421647	NM_017741	chr4:-:17411377_17421479
CD69	0.74	-222_-212	GGGATTTTCC:-222_-213:-:0.65/0.74; TGGGATTTTC:-221_-212:-:0.054/0.74	Cell-surface receptors	Lectin mainly on activated T cells	CD69	Q07108	Q07108	CD69	Involved in lymphocyte proliferation and functions as a signal transmitting receptor in lymphocytes, natural killer (NK) cells, and platelets.	93	11	UCSC	GGAAAATCCCA	upstream	chr12:-:9804975_9804985	NM_001781	chr12:-:9796352_9804764
EMR3	0.74	-51_-42	GGGCATTTCC:-51_-42:+:0.74/0.74	-	-	EMR3	Q9BY15	Q9BY15	EMR3	Receptor probably involved in myeloid interactions during immune and inflammatory responses. A ligand for the soluble form of this receptor is present at the surface of momocytes- derived macrophages and activated neutrophils.	83	6	UCSC	GGGCATTTCC	upstream	chr19:-:14646851_14646860	NM_152939	chr19:-:14591051_14646810
EXOC4	0.74	-90_-81	TGGATTTTCC:-90_-81:+:0.71/0.74	-	-	EXOC4	Q96A65	Q96A65	EXOC4	Component of the exocyst complex involved in the docking of exocystic vesicles with fusion sites on the plasma membrane (By similarity).	73	11	UCSC	TGGATTTTCC	upstream	chr7:+:132588272_132588281	NM_001037126	chr7:+:132588362_132819484
FAM82B	0.74	-61_-52	TGGACTTTCC:-61_-52:-:0.74/0.74	-	-	FAM82B	Q96DB5	Q96DB5	FAM82B	-	63	9	UCSC	GGAAAGTCCA	upstream	chr8:-:87590176_87590185	NM_016033	chr8:-:87553694_87590125
HIST1H4I	0.74	-109_-100	GGGACTTCCC:-109_-100:+:0.58/0.74; GGGAAGTCCC:-109_-100:-:0.16/0.74	-	-	HIST1H4I	-	-	HIST1H4I	-	73	10	UCSC	GGGACTTCCC	upstream	chr6:+:27214957_27214966	NM_003495	chr6:+:27215066_27215436
HLA-A	0.74	-201_-191	GGGGATTCCC:-201_-192:+:0.51/0.74; GGGGAATCCC:-200_-191:-:0.17/0.74	-	-	HLA-A	Q09160	Q09160	HLA-A	Involved in the presentation of foreign antigens to the immune system.	86	11	UCSC	GGGGATTCCCC	upstream	chr6:+:30018108_30018118	NM_002116	chr6:+:30018309_30021632
HLA-B	0.74	-198_-188	GGGGATTCCC:-198_-189:+:0.51/0.74; GGGGAATCCC:-197_-188:-:0.17/0.74	Immunoreceptors	Major histocompatibility antigen	HLA-B	Q29718	Q29718	HLA-B	Involved in the presentation of foreign antigens to the immune system.	91	11	UCSC	GGGGATTCCCC	upstream	chr6:-:31433101_31433111	NM_005514	chr6:-:31429629_31432914
METTL2B	0.74	-128_-119	GGGGCTTTCC:-128_-119:-:0.69/0.74	-	-	METTL2B	Q6P1Q9	Q6P1Q9	METTL2B	-	84	5	UCSC	GGAAAGCCCC	upstream	chr7:+:127903890_127903899	NM_018396	chr7:+:127904018_127930213
RNF6	0.74	-109_-100	GGGACTTCCC:-109_-100:+:0.57/0.74; GGGAAGTCCC:-109_-100:-:0.15/0.74	-	-	RNF6	Q9Y252	Q9Y252	RNF6	-	78	9	UCSC	GGGACTTCCC	upstream	chr13:-:25694607_25694616	NM_005977	chr13:-:25684905_25694508
RUNX1T1	0.74	-190_-180	TGGGATTTCC:-190_-181:+:0.61/0.74; TGGAAATCCC:-189_-180:-:0.13/0.74	-	-	RUNX1T1	Q06455	Q06455	RUNX1T1	Putative transcription factor.	90	11	UCSC	TGGGATTTCCA	upstream	chr8:-:93144546_93144556	NM_004349	chr8:-:93040327_93144367
UBE2D3	0.74	-231_-221	GGGGAATTCC:-231_-222:+:0.47/0.74; TGGAATTCCC:-230_-221:-:0.25/0.74	-	-	UBE2D3	P61077	P61077	UBE2D3	Catalyzes the covalent attachment of ubiquitin to other proteins. Mediates the selective degradation of short-lived and abnormal proteins. Functions in the E6/E6-AP-induced ubiquitination of p53/TP53.	98	12	UCSC	GGGGAATTCCA	upstream	chr4:-:103968463_103968473	NM_181888	chr4:-:103936217_103968243
USHBP1	0.74	-72_-63	GGGGGTTTCC:-72_-63:+:0.73/0.74	-	-	USHBP1	Q8N6Y0	Q8N6Y0	USHBP1	-	89	10	UCSC	GGGGGTTTCC	upstream	chr19:-:17236606_17236615	NM_031941	chr19:-:17221848_17236544
ZMPSTE24	0.74	-14_-4	GGGGCTTTTC:-14_-5:+:0.38/0.74; GGGCTTTTCC:-13_-4:+:0.36/0.74	-	-	ZMPSTE24	O75844	O75844	ZMPSTE24	Proteolytically removes the C-terminal three residues of farnesylated proteins. Acts on lamin A/C.	75	9	UCSC	GGGGCTTTTCC	upstream	chr1:+:40496305_40496315	NM_005857	chr1:+:40496319_40532443
ZNF354B	0.74	-314_-304	GGGGATTTTC:-314_-305:+:0.17/0.74; GGGATTTTCC:-313_-304:+:0.56/0.74	-	-	ZNF354B	Q5U5Z4	Q5U5Z4	ZNF354B	May be involved in transcriptional regulation.	85	3	UCSC	GGGGATTTTCC	upstream	chr5:+:178219292_178219302	NM_058230	chr5:+:178219606_178244021
ATP12A	0.73	-167_-157	GGGGATTCCC:-167_-158:+:0.63/0.73; TGGGAATCCC:-166_-157:-:0.072/0.73	-	-	ATP12A	P54707	P54707	ATP12A	Catalyzes the hydrolysis of ATP coupled with the exchange of H(+) and K(+) ions across the plasma membrane. Responsible for potassium absorption in various tissues.	100	3	UCSC	GGGGATTCCCA	upstream	chr13:+:24152527_24152537	NM_001676	chr13:+:24152694_24183917
C1orf77	0.73	-129_-120	GGGGCTTTCC:-129_-120:-:0.72/0.73	-	-	C1orf77	Q9Y3Y2	Q9Y3Y2	C1orf77	-	69	10	UCSC	GGAAAGCCCC	upstream	chr1:+:151873019_151873028	NM_015607	chr1:+:151873148_151884603
CFB	0.73	-369_-359	TGGAATTTCC:-369_-360:+:0.37/0.73; GGGAAATTCC:-368_-359:-:0.35/0.73	Proteins involved in antigen presentation;Acute phase proteins	Activator of alternative complement pathway;Complement factor	CFB	P00751	P00751	CFB	Factor B which is part of the alternate pathway of the complement system is cleaved by factor D into 2 fragments: Ba and Bb. Bb, a serine protease, then combines with complement factor 3b to generate the C3 or C5 convertase. It has also been implicated in proliferation and differentiation of preactivated B- lymphocytes, rapid spreading of peripheral blood monocytes, stimulation of lymphocyte blas…	92	11	UCSC	TGGAATTTCCC	upstream	chr6:+:32021382_32021392	NM_001710	chr6:+:32021751_32027839
COL22A1	0.73	-70_-60	GGGGAATCCC:-70_-61:+:0.38/0.73; TGGGATTCCC:-69_-60:-:0.33/0.73	-	-	COL22A1	Q8IVT9	Q8IVT9	COL22A1	Acts as a cell adhesion ligand for skin epithelial cells and fibroblasts.	85	8	UCSC	GGGGAATCCCA	upstream	chr8:-:139995477_139995487	NM_152888	chr8:-:139669660_139995418
CTGF	0.73	-89_-80	GGGACATTCC:-89_-80:-:0.73/0.73	-	-	CTGF	P29279	P29279	CTGF	Major connective tissue mitoattractant secreted by vascular endothelial cells. Promotes proliferation and differentiation of chondrocytes. Mediates heparin- and divalent cation-dependent cell adhesion in many cell types including fibroblasts, myofibroblasts, endothelial and epithelial cells. Enhances fibroblast growth factor-induced DNA synthesis.	99	12	UCSC	GGAATGTCCC	upstream	chr6:-:132314290_132314299	NM_001901	chr6:-:132311011_132314211
CXCL10	0.73	-122_-113	GGGACTTCCC:-122_-113:+:0.56/0.73; GGGAAGTCCC:-122_-113:-:0.15/0.73	Cytokines/Chemokines and their modulators;Cytokines/Chemokines and their modulators	beta Chemokine, eosinphil-specific;A C-X-C chemokine	CXCL10	P02778	P02778	CXCL10	Chemotactic for monocytes and T-lymphocytes. Binds to CXCR3.	99	11	UCSC	GGGACTTCCC	upstream	chr4:-:77163786_77163795	NM_001565	chr4:-:77161296_77163674
DARC	0.73	-124_-115	GGGGCTTTCC:-124_-115:-:0.73/0.73	-	-	DARC	Q16570	Q16570	DARC	Non-specific receptor for many chemokines such as IL-8, GRO, RANTES, MCP-1 and TARC. It is also the receptor for the human malaria parasites Plasmodium vivax and Plasmodium knowlesi.	93	7	UCSC	GGAAAGCCCC	upstream	chr1:+:157441009_157441018	NM_002036	chr1:+:157441133_157442912
DYNLRB1	0.73	-172_-163	GGGAATTTTC:-172_-163:+:0.67/0.73	-	-	DYNLRB1	Q9NP97	Q9NP97	DYNLRB1	May be involved in assembly and motor function of dynein, which plays a central role in cell division and intracellular transport.	91	11	UCSC	GGGAATTTTC	upstream	chr20:+:32567692_32567701	NM_014183	chr20:+:32567864_32592422
FAM82B	0.73	-34_-24	GGGGTATTTC:-34_-25:+:0.11/0.73; GGGTATTTCC:-33_-24:+:0.57/0.73	-	-	FAM82B	Q96DB5	Q96DB5	FAM82B	-	84	9	UCSC	GGGGTATTTCC	upstream	chr8:-:87590148_87590158	NM_016033	chr8:-:87553694_87590125
FLJ20323	0.73	-109_-100	GGGAGTTTCC:-109_-100:-:0.66/0.73	-	-	FLJ20323	O75216	O75216	FLJ20323	-	76	9	UCSC	GGAAACTCCC	upstream	chr7:+:7573031_7573040	NM_019005	chr7:+:7573140_7613628
HIST1H4J	0.73	-116_-107	GGGACTTCCC:-116_-107:+:0.58/0.73; GGGAAGTCCC:-116_-107:-:0.15/0.73	-	-	HIST1H4J	-	-	HIST1H4J	-	78	12	UCSC	GGGACTTCCC	upstream	chr6:+:27899765_27899774	NM_021968	chr6:+:27899881_27900236
HIST1H4K	0.73	-116_-107	GGGACTTCCC:-116_-107:+:0.58/0.73; GGGAAGTCCC:-116_-107:-:0.15/0.73	-	-	HIST1H4K	-	-	HIST1H4K	-	85	11	UCSC	GGGACTTCCC	upstream	chr6:-:27907390_27907399	NM_003541	chr6:-:27906931_27907284
Klkbl4	0.73	-280_-270	TGGAAATTCC:-280_-271:+:0.21/0.73; TGGAATTTCC:-279_-270:-:0.52/0.73	-	-	Klkbl4	Q9NT77	Q9NT77	Klkbl4	-	69	8	UCSC	TGGAAATTCCA	upstream	chr16:-:56886721_56886731	NM_001080492	chr16:-:56871401_56886452
PPP2CB	0.73	-32_-23	GGGCATTTCC:-32_-23:-:0.73/0.73	-	-	PPP2CB	P62714	P62714	PPP2CB	PP2A can modulate the activity of phosphorylase B kinase casein kinase 2, mitogen-stimulated S6 kinase, and MAP-2 kinase.	93	11	UCSC	GGAAATGCCC	upstream	chr8:-:30789916_30789925	NM_004156	chr8:-:30762668_30789894
SCRT2	0.73	-80_-71	GGGGGTTTCC:-80_-71:+:0.71/0.73	-	-	SCRT2	Q9NQ03	Q9NQ03	SCRT2	May be involved in transcriptional regulation.	76	8	UCSC	GGGGGTTTCC	upstream	chr20:-:604893_604902	NM_033129	chr20:-:590239_604823
SEPX1	0.73	-169_-160	GGGAGTTTCC:-169_-160:+:0.71/0.73	-	-	SEPX1	Q9NZV6	Q9NZV6	SEPX1	-	97	3	UCSC	GGGAGTTTCC	upstream	chr16:-:1933454_1933463	NM_016332	chr16:-:1928234_1933295
TNFAIP3	0.73	-252_-243	GGGACTTTCC:-252_-243:-:0.72/0.73	Transcription factors and their modulators	TNF-inducible zinc finger	TNFAIP3	P21580	P21580	TNFAIP3	Interacts with NAF1 and inhibits TNF-induced NF-kappa-B- dependent gene expression by interfering with an RIP- or TRAF2- mediated transactivation signal. Inhibitor of programmed cell death. Has a role in the function of the lymphoid system and may contribute to the in vivo effects of TNF (By similarity). Has deubiquitinating activity that is directed towards 'Lys-48' or 'Lys-63'-linked polyubiqui…	96	9	UCSC	GGAAAGTCCC	upstream	chr6:+:138230021_138230030	NM_006290	chr6:+:138230273_138246138
ZNF211	0.73	-84_-74	GGGGCATTTC:-84_-75:+:0.088/0.73; GGGCATTTCC:-83_-74:+:0.64/0.73	-	-	ZNF211	Q13398	Q13398	ZNF211	May be involved in transcriptional regulation.	91	7	UCSC	GGGGCATTTCC	upstream	chr19:+:62836311_62836321	NM_198855	chr19:+:62836395_62845947
FAM46D	0.72	-98_-89	GGGAATTTTC:-98_-89:-:0.71/0.72	-	-	FAM46D	Q8NEK8	Q8NEK8	FAM46D	-	83	10	UCSC	GAAAATTCCC	upstream	chrX:+:79562522_79562531	NM_152630	chrX:+:79562620_79587466
HLTF	0.72	-21_-12	TGGGCTTTCC:-21_-12:+:0.71/0.72	-	-	HLTF	Q14527	Q14527	HLTF	Possesses intrinsic ATP-dependent nucleosome-remodeling activity. This activity may be required for transcriptional activation or repression of specific target promoters (By similarity). These may include the SERPINE1 and HIV-1 promoters and the SV40 enhancer, to which this protein can bind directly.	76	12	UCSC	TGGGCTTTCC	upstream	chr3:-:150287042_150287051	NM_139048	chr3:-:150230593_150287031
LOC200420	0.72	-21_-12	TGGGCTTTCC:-21_-12:+:0.71/0.72	-	-	LOC200420	Q96L16	Q96L16	LOC200420	-	78	5	UCSC	TGGGCTTTCC	upstream	chr2:+:73725532_73725541	NM_145300	chr2:+:73725553_73766200
MGC19604	0.72	-44_-34	TGGGCTTTCC:-44_-35:+:0.61/0.72; GGGCTTTCCC:-43_-34:+:0.098/0.72	-	-	MGC19604	Q96FY0	Q96FY0	MGC19604	-	64	8	UCSC	TGGGCTTTCCC	upstream	chr19:-:10287724_10287734	NM_001031734	chr19:-:10281890_10287691
PDE6B	0.72	-130_-121	GGGAAGTCCC:-130_-121:+:0.15/0.72; GGGACTTCCC:-130_-121:-:0.56/0.72	-	-	PDE6B	P35913	P35913	PDE6B	This protein participates in processes of transmission and amplification of the visual signal. Necessary for the formation of a functional phosphodiesterase holoenzyme.	68	9	UCSC	GGGAAGTCCC	upstream	chr4:+:609242_609251	NM_000283	chr4:+:609372_654570
PIK3R2	0.72	-67_-58	GGGCATTTCC:-67_-58:+:0.72/0.72	-	-	PIK3R2	O00459	O00459	PIK3R2	Binds to activated (phosphorylated) protein-tyrosine kinases, through its SH2 domain, and acts as an adapter, mediating the association of the p110 catalytic unit to the plasma membrane.	93	8	UCSC	GGGCATTTCC	upstream	chr19:+:18124948_18124957	NM_005027	chr19:+:18125015_18142344
PPAP2A	0.72	-74_-64	TGGGGTTTCC:-74_-65:+:0.26/0.72; GGGGTTTCCC:-73_-64:+:0.45/0.72	-	-	PPAP2A	O14494	O14494	PPAP2A	Broad-specificity phosphohydrolase that dephosphorylates exogenous bioactive glycerolipids and sphingolipids. Catalyzes the conversion of phosphatidic acid (PA) to diacylglycerol (DG). Pivotal regulator of lysophosphatidic acid (LPA) signaling in the cardiovascular system. Major enzyme responsible of dephosphorylating LPA in platelets, which terminates signaling actions of LPA. May control circul…	81	8	UCSC	TGGGGTTTCCC	upstream	chr5:-:54866693_54866703	NM_176895	chr5:-:54756441_54866630
UBE2H	0.72	-370_-361	GGGGATTTCC:-370_-361:+:0.67/0.72	-	-	UBE2H	P62256	P62256	UBE2H	Catalyzes the covalent attachment of ubiquitin to other proteins. Capable, in vitro, to ubiquitinate histone H2A.	93	8	UCSC	GGGGATTTCC	upstream	chr7:-:129380385_129380394	NM_182697	chr7:-:129260230_129380025
USP50	0.72	-42_-33	TGGATTTTCC:-42_-33:-:0.71/0.72	-	-	USP50	Q70EL3	Q70EL3	USP50	Has no peptidase activity.	85	11	UCSC	GGAAAATCCA	upstream	chr15:-:48626187_48626196	NM_203494	chr15:-:48579645_48626155
WFDC12	0.72	-147_-138	GGGGCTTTCC:-147_-138:-:0.67/0.72	-	-	WFDC12	Q8WWY7	Q8WWY7	WFDC12	Antibacterial protein. Putative acid-stable proteinase inhibitor.	81	8	UCSC	GGAAAGCCCC	upstream	chr20:-:43186657_43186666	NM_080869	chr20:-:43185480_43186520
ZNF709	0.72	-263_-254	TGGAATTTCC:-263_-254:+:0.7/0.72	-	-	ZNF709	Q8N972	Q8N972	ZNF709	May be involved in transcriptional regulation.	85	8	UCSC	TGGAATTTCC	upstream	chr19:-:12456885_12456894	NM_152601	chr19:-:12435742_12456632
ZW10	0.72	-153_-143	TGGAAATCCC:-153_-144:+:0.14/0.72; TGGGATTTCC:-152_-143:-:0.57/0.72	-	-	ZW10	O43264	O43264	ZW10	Essential component of the mitotic checkpoint, which prevents cells from prematurely exiting mitosis. Required for the assembly of the dynein-dynactin and MAD1-MAD2 complexes onto kinetochores. Involved in regulation of membrane traffic between the Golgi and the endoplasmic reticulum.	75	10	UCSC	TGGAAATCCCA	upstream	chr11:-:113149777_113149787	NM_004724	chr11:-:113109120_113149635
C17orf66	0.71	-300_-291	GGGACTTTCC:-300_-291:+:0.7/0.71	-	-	C17orf66	Q8N4R4	Q8N4R4	C17orf66	-	86	7	UCSC	GGGACTTTCC	upstream	chr17:-:31220298_31220307	NM_152781	chr17:-:31206072_31220008
C21orf25	0.71	-44_-35	GGGAAGTTCC:-44_-35:-:0.69/0.71	-	-	C21orf25	Q9Y426	Q9Y426	C21orf25	-	74	9	UCSC	GGAACTTCCC	upstream	chr21:-:42247102_42247111	NM_015500	chr21:-:42178288_42247068
CX40.1	0.71	-130_-120	GGGAATATCC:-130_-121:+:0.2/0.71; GGGATATTCC:-129_-120:-:0.5/0.71	-	-	CX40.1	Q8IV12	Q8IV12	CX40.1	-	90	12	UCSC	GGGAATATCCC	upstream	chr10:+:35934213_35934223	NM_153368	chr10:+:35934343_35937869
FAM40A	0.71	-64_-54	GGGAAATTTC:-64_-55:+:0.45/0.71; GGAAATTTCC:-63_-54:+:0.12/0.71; GGAAATTTCC:-63_-54:-:0.12/0.71	-	-	FAM40A	Q5VSL9	Q5VSL9	FAM40A	-	79	11	UCSC	GGGAAATTTCC	upstream	chr1:+:110378699_110378709	NM_033088	chr1:+:110378763_110398778
FETUB	0.71	-47_-38	TGGATTTTCC:-47_-38:-:0.71/0.71	-	-	FETUB	Q9UGM5	Q9UGM5	FETUB	-	78	11	UCSC	GGAAAATCCA	upstream	chr3:+:187840795_187840804	NM_014375	chr3:+:187840842_187853490
GPR125	0.71	-477_-467	GGGAAATTCC:-477_-468:+:0.2/0.71; GGGAATTTCC:-476_-467:-:0.5/0.71	-	-	GPR125	Q8IWK6	Q8IWK6	GPR125	Orphan receptor.	75	7	UCSC	GGGAAATTCCC	upstream	chr4:-:22127236_22127246	NM_145290	chr4:-:21998096_22126770
HTR3B	0.71	-273_-264	TGGAATTTCC:-273_-264:+:0.69/0.71	-	-	HTR3B	O95264	O95264	HTR3B	This is one of the several different receptors for 5- hydroxytryptamine (serotonin), a biogenic hormone that functions as a neurotransmitter, a hormone, and a mitogen. This receptor is a ligand-gated ion channel, which when activated causes fast, depolarizing responses. It is a cation-specific, but otherwise relatively nonselective, ion channel.	98	11	UCSC	TGGAATTTCC	upstream	chr11:+:113280525_113280534	NM_006028	chr11:+:113280798_113322492
IER3	0.71	-110_-100	CGGAATTTCC:-110_-101:+:0.11/0.71; TGGAAATTCC:-109_-100:-:0.6/0.71	Regulators of apoptosis;Early response genes;Miscellaneous	Immediate early gene;Rat homologue of IEX;Monocyte differentiation gene	IER3	P46695	P46695	IER3	-	95	10	UCSC	CGGAATTTCCA	upstream	chr6:-:30820405_30820415	NM_003897	chr6:-:30818954_30820306
IL23A	0.71	-90_-80	GGGGAATCCC:-90_-81:+:0.37/0.71; TGGGATTCCC:-89_-80:-:0.32/0.71	Cytokines/Chemokines and their modulators	Interleukin-23 (p19 gene)	IL23A	Q9NPF7	Q9NPF7	IL23A	Associates with IL12B to form the IL-23 interleukin, an heterodimeric cytokine which functions in innate and adaptive immunity. IL-23 may constitute with IL-17 an acute response to infection in peripheral tissues. IL-23 binds to an heterodimeric receptor complex composed of IL12RB1 and IL23R, activates the Jak- Stat signaling cascade, stimulates memory rather than naive T- cells and promotes prod…	100	10	UCSC	GGGGAATCCCA	upstream	chr12:+:55018839_55018849	NM_016584	chr12:+:55018929_55020460
LOC402057	0.71	-27_-18	TGGGCTTTCC:-27_-18:+:0.7/0.71	-	-	LOC402057	-	-	LOC402057	-	84	5	UCSC	TGGGCTTTCC	upstream	chr22:+:30765407_30765416	NM_001080499	chr22:+:30765434_30765974
MINPP1	0.71	-205_-196	GGGGTTTTCC:-205_-196:+:0.71/0.71	-	-	MINPP1	Q9UNW1	Q9UNW1	MINPP1	Acts as a phosphoinositide 5- and phosphoinositide 6- phosphatase and regulates cellular levels of inositol pentakisphosphate (InsP5) and inositol hexakisphosphate (InsP6) (By similarity). May play a role in bone development (endochondral ossification).	73	11	UCSC	GGGGTTTTCC	upstream	chr10:+:89254427_89254436	NM_004897	chr10:+:89254632_89303124
PBX2	0.71	-219_-210	GGGGCTTTCC:-219_-210:+:0.67/0.71	-	-	PBX2	P40425	P40425	PBX2	Transcriptional activator that binds the sequence 5'- ATCAATCAA-3'. Activates transcription of PF4 in complex with MEIS1.	80	5	UCSC	GGGGCTTTCC	upstream	chr6:-:32266150_32266159	NM_002586	chr6:-:32260487_32265941
PLA2G4E	0.71	-302_-293	GGGGATTTCC:-302_-293:-:0.7/0.71	-	-	PLA2G4E	Q3MJ16	Q3MJ16	PLA2G4E	Calcium-dependent phospholipase A2 that selectively hydrolyzes glycerophospholipids in the sn-2 position (By similarity).	92	10	UCSC	GGAAATCCCC	upstream	chr15:-:40090029_40090038	NM_001080490	chr15:-:40063243_40089737
PLEKHF1	0.71	-460_-451	GGGAATTTCC:-460_-451:+:0.69/0.71	-	-	PLEKHF1	Q96S99	Q96S99	PLEKHF1	May induce apoptosis through the lysosomal-mitochondrial pathway. Translocates to the lysosome initiating the permeabilization of lysosomal membrane (LMP) and resulting in the release of CTSD and CTSL to the cytoplasm. Triggers the caspase- independent apoptosis by altering mitochondrial membrane permeabilization (MMP) resulting in the release of PDCD8.	79	7	UCSC	GGGAATTTCC	upstream	chr19:+:34847342_34847351	NM_024310	chr19:+:34847802_34858204
PPAPDC1A	0.71	-10_-1	GGGGCTTCCC:-10_-1:+:0.69/0.71	-	-	PPAPDC1A	Q5VZY1	Q5VZY1	PPAPDC1A	-	88	8	UCSC	GGGGCTTCCC	upstream	chr10:+:122206445_122206454	NM_001030059	chr10:+:122206455_122339357
PPP5C	0.71	-276_-266	GGGAAATCCC:-276_-267:+:0.2/0.71; GGGATTTCCC:-276_-267:-:0.2/0.71; TGGGATTTCC:-275_-266:-:0.29/0.71	Enzymes	Protein phosphatase 5	PPP5C	P53041	P53041	PPP5C	May play a role in the regulation of RNA biogenesis and/or mitosis. In vitro, dephosphorylates serine residues of skeletal muscle phosphorylase and histone H1.	80	8	UCSC	GGGAAATCCCA	upstream	chr19:+:51541857_51541867	NM_006247	chr19:+:51542133_51585943
SLC13A3	0.71	-40_-30	GGGGCTTTTC:-40_-31:+:0.37/0.71; GGGCTTTTCC:-39_-30:+:0.34/0.71	-	-	SLC13A3	Q8WWT9	Q8WWT9	SLC13A3	High-affinity sodium-dicarboxylate cotransporter that accepts a range of substrates with 4-5 carbon atoms. The stoichiometry is probably 3 Na(+) for 1 divalent succinate.	80	5	UCSC	GGGGCTTTTCC	upstream	chr20:-:44746543_44746553	NM_001011554	chr20:-:44619869_44746514
SLC13A4	0.71	-15_-6	GGGACTTTTC:-15_-6:+:0.71/0.71	-	-	SLC13A4	Q9UKG4	Q9UKG4	SLC13A4	Sodium/sulfate cotransporter that mediates sulfate reabsorption in the high endothelial venules (HEV).	77	11	UCSC	GGGACTTTTC	upstream	chr7:-:135063478_135063487	NM_012450	chr7:-:135016532_135063473
SLC5A6	0.71	-40_-30	GGGGCTTTTC:-40_-31:+:0.37/0.71; GGGCTTTTCC:-39_-30:+:0.34/0.71	-	-	SLC5A6	Q9Y289	Q9Y289	SLC5A6	Transports pantothenate, biotin and lipoate in the presence of sodium.	64	10	UCSC	GGGGCTTTTCC	upstream	chr2:-:27288604_27288614	NM_021095	chr2:-:27275962_27288575
VPS28	0.71	-131_-121	GGGAATGTCC:-131_-122:+:0.08/0.71; GGGACATTCC:-130_-121:-:0.62/0.71	-	-	VPS28	Q9UK41	Q9UK41	VPS28	-	85	3	UCSC	GGGAATGTCCC	upstream	chr8:-:145624855_145624865	NM_183057	chr8:-:145619807_145624735
ALG6	0.7	-217_-208	GGGGCTTTCC:-217_-208:+:0.7/0.7	-	-	ALG6	Q9Y672	Q9Y672	ALG6	Adds the first glucose residue to the lipid-linked oligosaccharide precursor for N-linked glycosylation. Transfers glucose from dolichyl phosphate glucose (Dol-P-Glc) onto the lipid-linked oligosaccharide Man(9)GlcNAc(2)-PP-Dol.	100	10	UCSC	GGGGCTTTCC	upstream	chr1:+:63605668_63605677	NM_013339	chr1:+:63605885_63675464
ANKFN1	0.7	-25_-16	GGGGTTTCCC:-25_-16:+:0.65/0.7	-	-	ANKFN1	Q8N957	Q8N957	ANKFN1	-	96	12	UCSC	GGGGTTTCCC	upstream	chr17:+:51585809_51585818	NM_153228	chr17:+:51585834_51915006
BBX	0.7	-221_-212	GGGGTTTTCC:-221_-212:+:0.66/0.7	-	-	BBX	Q8WY36	Q8WY36	BBX	Transcription factor that is necessary for cell cycle progression from G1 to S phase.	73	12	UCSC	GGGGTTTTCC	upstream	chr3:+:108724258_108724267	NM_020235	chr3:+:108724479_109007395
BTRC	0.7	-97_-88	GGGAAGTTCC:-97_-88:+:0.65/0.7	-	-	BTRC	Q9Y297	Q9Y297	BTRC	Substrate recognition component of a SCF (SKP1-CUL1-F- box protein) E3 ubiquitin-protein ligase complex which mediates the ubiquitination and subsequent proteasomal degradation of target proteins. Probably recognizes and binds to phosphorylated target proteins. SCF(BTRC) mediates the ubiquitination of CTNNB1 and participates in Wnt signaling. SCF(BTRC) mediates the ubiquitination of NFKBIA, NFKBI…	81	10	UCSC	GGGAAGTTCC	upstream	chr10:+:103103717_103103726	NM_033637	chr10:+:103103814_103307058
C9orf39	0.7	-17_-8	TGGAGTTTCC:-17_-8:+:0.67/0.7	-	-	C9orf39	Q9NXG0	Q9NXG0	C9orf39	-	95	8	UCSC	TGGAGTTTCC	upstream	chr9:+:17125020_17125029	NM_017738	chr9:+:17125037_17493915
CLEC1B	0.7	-127_-118	GGGACATTCC:-127_-118:-:0.66/0.7	-	-	CLEC1B	Q9P126	Q9P126	CLEC1B	Acts as a receptor for the platelet-aggregating snake venom protein rhodocytin. Rhodocytin binding leads to tyrosine phosphorylation and this promotes the binding of spleen tyrosine kinase (Syk) and initiation of downstream tyrosine phosphorylation events and activation of PLC-gamma-2. Acts as an attachment factor for human immunodeficiency virus type 1 (HIV-1) and facilitates its capture by plat…	84	9	UCSC	GGAATGTCCC	upstream	chr12:-:10043263_10043272	NM_016509	chr12:-:10036930_10043146
CLGN	0.7	-198_-189	GGGGAATTCC:-198_-189:+:0.65/0.7	-	-	CLGN	O14967	O14967	CLGN	Probably plays an important role in spermatogenesis. Binds calcium ions.	77	7	UCSC	GGGGAATTCC	upstream	chr4:-:141568420_141568429	NM_004362	chr4:-:141529058_141568232
CRHBP	0.7	-124_-115	GGGAATTTTC:-124_-115:-:0.64/0.7	-	-	CRHBP	P24387	P24387	CRHBP	Binds CRF and inactivates it. May prevent inappropriate pituitary-adrenal stimulation in pregnancy.	73	12	UCSC	GAAAATTCCC	upstream	chr5:+:76284311_76284320	NM_001882	chr5:+:76284435_76301054
DIRC2	0.7	-197_-188	GGGAGTTTCC:-197_-188:+:0.66/0.7	-	-	DIRC2	Q96SL1	Q96SL1	DIRC2	-	84	7	UCSC	GGGAGTTTCC	upstream	chr3:+:123996399_123996408	NM_032839	chr3:+:123996596_124081451
EIF2AK3	0.7	-100_-91	TGGACTTTCC:-100_-91:-:0.67/0.7	-	-	EIF2AK3	Q9NZJ5	Q9NZJ5	EIF2AK3	Phosphorylates the alpha subunit of eukaryotic translation-initiation factor 2 (EIF2), leading to its inactivation and thus to a rapid reduction of translational initiation and repression of global protein synthesis. Serves as a critical effector of unfolded protein response (UPR)-induced G1 growth arrest due to the loss of cyclin D1 (By similarity).	84	8	UCSC	GGAAAGTCCA	upstream	chr2:-:88708199_88708208	NM_004836	chr2:-:88637373_88708109
FLJ46481	0.7	-99_-90	TGGAATTCCC:-99_-90:-:0.63/0.7	-	-	FLJ46481	Q6ZRC1	Q6ZRC1	FLJ46481	-	87	9	UCSC	GGGAATTCCA	upstream	chr4:-:6041156_6041165	NM_207405	chr4:-:6009745_6041067
HDAC8	0.7	-147_-138	GGGAAGTCCC:-147_-138:+:0.14/0.7; GGGACTTCCC:-147_-138:-:0.54/0.7	-	-	HDAC8	Q9BY41	Q9BY41	HDAC8	Responsible for the deacetylation of lysine residues on the N-terminal part of the core histones (H2A, H2B, H3 and H4). Histone deacetylation gives a tag for epigenetic repression and plays an important role in transcriptional regulation, cell cycle progression and developmental events. Histone deacetylases act via the formation of large multiprotein complexes.	86	9	UCSC	GGGAAGTCCC	upstream	chrX:-:71709515_71709524	NM_018486	chrX:-:71466091_71709378
KRT81	0.7	-16_-7	TGGAGTTTCC:-16_-7:+:0.67/0.7	-	-	KRT81	Q14533	Q14533	KRT81	-	80	12	UCSC	TGGAGTTTCC	upstream	chr12:-:50971572_50971581	NM_002281	chr12:-:50965965_50971566
L3MBTL4	0.7	-163_-154	GGGGCTTTCC:-163_-154:-:0.65/0.7	-	-	L3MBTL4	Q15150	Q15150	L3MBTL4	-	90	5	UCSC	GGAAAGCCCC	upstream	chr18:-:6405054_6405063	NM_173464	chr18:-:6019386_6404901
MIA	0.7	-255_-246	TGGAATTTCC:-255_-246:-:0.68/0.7	-	-	MIA	Q16674	Q16674	MIA	Elicits growth inhibition on melanoma cells in vitro as well as some other neuroectodermal tumors, including gliomas.	100	11	UCSC	GGAAATTCCA	upstream	chr19:+:45972884_45972893	NM_006533	chr19:+:45973139_45975234
MSX1	0.7	-281_-271	GGGATTTTCC:-281_-272:-:0.54/0.7; GGGGATTTTC:-280_-271:-:0.13/0.7	-	-	MSX1	P28360	P28360	MSX1	Acts as a transcriptional repressor. May play a role in limb-pattern formation. Acts in cranofacial development and specifically in odontogenesis. Expression in the developing nail bed mesenchyme is important for nail plate thickness and integrity.	77	9	UCSC	GGAAAATCCCC	upstream	chr4:+:4912011_4912021	NM_002448	chr4:+:4912292_4916559
NANP	0.7	-99_-90	TGGAATTCCC:-99_-90:-:0.62/0.7	-	-	NANP	Q8TBE9	Q8TBE9	NANP	-	82	6	UCSC	GGGAATTCCA	upstream	chr20:-:25552703_25552712	NM_152667	chr20:-:25543001_25552614
OR2A25	0.7	41_51	TGGGATTTCC:41_50:+:0.32/0.7; GGGATTTCCC:42_51:+:0.18/0.7; GGGAAATCCC:42_51:-:0.19/0.7	-	-	OR2A25	-	-	OR2A25	Odorant receptor (Potential).	92	12	UCSC	TGGGATTTCCC	CDS/intron	chr7:+:143402285_143402295	NM_001004488	chr7:+:143402245_143403177
OR2A4	0.7	41_51	TGGGATTTCC:41_50:+:0.32/0.7; GGGATTTCCC:42_51:+:0.18/0.7; GGGAAATCCC:42_51:-:0.19/0.7	-	-	OR2A4	O95047	O95047	OR2A4	Odorant receptor (Potential).	89	12	UCSC	TGGGATTTCCC	CDS/intron	chr6:-:132064183_132064193	NM_030908	chr6:-:132063301_132064234
OR2A7	0.7	41_51	TGGGATTTCC:41_50:+:0.32/0.7; GGGATTTCCC:42_51:+:0.18/0.7; GGGAAATCCC:42_51:-:0.19/0.7	-	-	OR2A7	Q96R45	Q96R45	OR2A7	Odorant receptor (Potential).	83	12	UCSC	TGGGATTTCCC	CDS/intron	chr7:-:143587603_143587613	NM_001005328	chr7:-:143586722_143587654
OR4X1	0.7	38_48	TGGGATTTTC:38_47:+:0.062/0.7; GGGATTTTCC:39_48:+:0.61/0.7	-	-	OR4X1	Q8NH49	Q8NH49	OR4X1	Odorant receptor (Potential).	89	12	UCSC	TGGGATTTTCC	CDS/intron	chr11:+:48242025_48242035	NM_001004726	chr11:+:48241988_48242905
SFTPG	0.7	-65_-56	TGGATTTTCC:-65_-56:-:0.66/0.7	-	-	SFTPG	Q6UW10	Q6UW10	SFTPG	-	96	10	UCSC	GGAAAATCCA	upstream	chr6:-:31007986_31007995	NM_205854	chr6:-:31007105_31007931
STXBP6	0.7	-194_-185	GGGAGTTTCC:-194_-185:+:0.67/0.7	-	-	STXBP6	Q8NFX7	Q8NFX7	STXBP6	Forms non-fusogenic complexes with SNAP25 and STX1A and may thereby modulate the formation of functional SNARE complexes and exocytosis.	82	9	UCSC	GGGAGTTTCC	upstream	chr14:-:24589119_24589128	NM_014178	chr14:-:24351143_24588935
TMEM16J	0.7	-163_-154	GGGGAATTCC:-163_-154:-:0.65/0.7	-	-	TMEM16J	Q8TEN4	Q8TEN4	TMEM16J	-	73	6	UCSC	GGAATTCCCC	upstream	chr11:-:432164_432173	NM_001012302	chr11:-:407929_432011
WDR7	0.7	-381_-372	GGGAATTCCC:-381_-372:+:0.34/0.7; GGGAATTCCC:-381_-372:-:0.34/0.7	-	-	WDR7	Q9Y4E6	Q9Y4E6	WDR7	-	86	5	UCSC	GGGAATTCCC	upstream	chr18:+:52469232_52469241	NM_052834	chr18:+:52469613_52848034
ZNF221	0.7	-211_-201	GGGGGATTCC:-211_-202:+:0.12/0.7; GGGGATTCCC:-210_-201:+:0.55/0.7	-	-	ZNF221	Q9UK13	Q9UK13	ZNF221	May be involved in transcriptional regulation.	76	6	UCSC	GGGGGATTCCC	upstream	chr19:+:49147025_49147035	NM_013359	chr19:+:49147236_49163700
ZNF620	0.7	27_37	TGGAATTTCC:27_36:+:0.53/0.7; TGGAAATTCC:28_37:-:0.17/0.7	-	-	ZNF620	Q6ZNG0	Q6ZNG0	ZNF620	May be involved in transcriptional regulation.	76	6	UCSC	TGGAATTTCCA	5'UTR	chr3:+:40522559_40522569	NM_175888	chr3:+:40522533_40534042
ZP4	0.7	-160_-151	GGGGAATTCC:-160_-151:-:0.65/0.7	-	-	ZP4	Q12836	Q12836	ZP4	The mammalian zona pellucida, which mediates species- specific sperm binding, induction of the acrosome reaction and prevents post-fertilization polyspermy, is composed of three to four glycoproteins, ZP1, ZP2, ZP3, and ZP4. ZP4 may act as a sperm receptor.	83	8	UCSC	GGAATTCCCC	upstream	chr1:-:236120708_236120717	NM_021186	chr1:-:236112333_236120558
ATP1A3	0.69	-196_-185	TGGGAATCCC:-196_-187:+:0.07/0.69; GGGGATTCCC:-195_-186:-:0.51/0.69; GGGGGATTCC:-194_-185:-:0.091/0.69	-	-	ATP1A3	P13637	P13637	ATP1A3	This is the catalytic component of the active enzyme, which catalyzes the hydrolysis of ATP coupled with the exchange of sodium and potassium ions across the plasma membrane. This action creates the electrochemical gradient of sodium and potassium ions, providing the energy for active transport of various nutrients.	74	7	UCSC	TGGGAATCCCCC	upstream	chr19:-:47190406_47190417	NM_152296	chr19:-:47162575_47190222
ATP5G1	0.69	-157_-148	GGGGCTTTCC:-157_-148:-:0.69/0.69	-	-	ATP5G1	P05496	P05496	ATP5G1	Mitochondrial membrane ATP synthase (F(1)F(O) ATP synthase or Complex V) produces ATP from ADP in the presence of a proton gradient across the membrane which is generated by electron transport complexes of the respiratory chain. F-type ATPases consist of two structural domains, F(1) - containing the extramembraneous catalytic core and F(0) - containing the membrane proton channel, linked together…	80	9	UCSC	GGAAAGCCCC	upstream	chr17:+:44324989_44324998	NM_005175	chr17:+:44325146_44328229
C1GALT1	0.69	-129_-120	TGGATTTTCC:-129_-120:+:0.66/0.69	-	-	C1GALT1	Q9NS00	Q9NS00	C1GALT1	Glycosyltransferase that generates the core 1 O-glycan Gal-beta1-3GalNAc-alpha1-Ser/Thr (T antigen), which is a precursor for many extended O-glycans in glycoproteins. Plays a central role in many processes, such as angiogenesis, thrombopoiesis and kidney homeostasis development.	85	8	UCSC	TGGATTTTCC	upstream	chr7:+:7240284_7240293	NM_020156	chr7:+:7240413_7250504
C6orf66	0.69	-25_-16	GGGGCTTCCC:-25_-16:+:0.67/0.69	-	-	C6orf66	Q9P032	Q9P032	C6orf66	-	63	9	UCSC	GGGGCTTCCC	upstream	chr6:-:97452491_97452500	NM_014165	chr6:-:97445608_97452476
CHMP2A	0.69	-39_-29	TGGAGTTTCC:-39_-30:+:0.61/0.69; GGGAAACTCC:-38_-29:-:0.067/0.69	-	-	CHMP2A	O43633	O43633	CHMP2A	Component of the ESCRT-III complex, which is required for multivesicular bodies (MVBs) formation and sorting of endosomal cargo proteins into MVBs. The MVB pathway mediates delivery of transmembrane proteins into the lumen of the lysosome for degradation. The ESCRT-III complex is probably involved in the concentration of MVB cargo. In case of infection, the HIV-1 virus takes advantage of the ESCR…	73	10	UCSC	TGGAGTTTCCC	upstream	chr19:-:63758326_63758336	NM_014453	chr19:-:63754745_63758298
COL11A2	0.69	-100_-90	TGGGGTTTCC:-100_-91:+:0.25/0.69; GGGGTTTCCC:-99_-90:+:0.43/0.69	-	-	COL11A2	P13942	P13942	COL11A2	May play an important role in fibrillogenesis by controlling lateral growth of collagen II fibrils.	98	10	UCSC	TGGGGTTTCCC	upstream	chr6:-:33268312_33268322	NM_080679	chr6:-:33238446_33268223
DCX	0.69	90_100	TGGGATTTTC:90_99:+:0.063/0.69; GGGATTTTCC:91_100:+:0.62/0.69	-	-	DCX	O43602	O43602	DCX	Seems to be required for initial steps of neuronal dispersion and cortex lamination during cerebral cortex development. May act by competing with the putative neuronal protein kinase DCAMKL1 in binding to a target protein. May in that way participate in a signaling pathway that is crucial for neuronal interaction before and during migration, possibly as part of a calcium ion-dependent signal tran…	98	12	UCSC	TGGGATTTTCC	5'UTR	chrX:-:110541862_110541872	NM_178151	chrX:-:110423663_110541962
FBXO41	0.69	-90_-80	GGGAAAATCC:-90_-81:+:0.092/0.69; TGGATTTTCC:-89_-80:-:0.6/0.69	-	-	FBXO41	Q8TF61	Q8TF61	FBXO41	Substrate-recognition component of the SCF (SKP1-CUL1-F- box protein)-type E3 ubiquitin ligase complex (By similarity).	71	9	UCSC	GGGAAAATCCA	upstream	chr2:-:73351630_73351640	NM_001080410	chr2:-:73335307_73351551
IGFBP6	0.69	-87_-77	GGGCATTCCC:-87_-78:-:0.23/0.69; GGGGCATTCC:-86_-77:-:0.43/0.69	-	-	IGFBP6	P24592	P24592	IGFBP6	IGF-binding proteins prolong the half-life of the IGFs and have been shown to either inhibit or stimulate the growth promoting effects of the IGFs on cell culture. They alter the interaction of IGFs with their cell surface receptors.	92	8	UCSC	GGGAATGCCCC	upstream	chr12:+:51777615_51777625	NM_002178	chr12:+:51777702_51782395
IL13	0.69	-131_-122	TGGATTTTCC:-131_-122:+:0.66/0.69	Cytokines/Chemokines and their modulators	Interleukin-13	IL13	P35225	P35225	IL13	Cytokine. Inhibits inflammatory cytokine production. Synergizes with IL2 in regulating interferon-gamma synthesis. May be critical in regulating inflammatory and immune responses.	100	11	UCSC	TGGATTTTCC	upstream	chr5:+:132021632_132021641	NM_002188	chr5:+:132021763_132024700
IL25	0.69	-205_-196	GGGAAATCCC:-205_-196:+:0.33/0.69; GGGATTTCCC:-205_-196:-:0.32/0.69	-	-	IL25	Q9H293	Q9H293	IL25	Induces activation of NF-kappa-B and stimulates production of the proinflammatory chemokine IL-8. Proinflammatory cytokine favoring Th2-type immune responses.	86	9	UCSC	GGGAAATCCC	upstream	chr14:+:22911652_22911661	NM_172314	chr14:+:22911857_22915445
ISG20	0.69	-142_-132	GGGACATTCC:-142_-133:+:0.62/0.69; GGGAATGTCC:-141_-132:-:0.064/0.69	-	-	ISG20	Q96AZ6	Q96AZ6	ISG20	Exonuclease with specificity for single-stranded RNA and, to a lesser extent for DNA. Degrades RNA at a rate that is approximately 35-fold higher than its rate for single-stranded DNA. Involved in the antiviral function of IFN against RNA viruses.	80	10	UCSC	GGGACATTCCC	upstream	chr15:+:86982900_86982910	NM_002201	chr15:+:86983042_86999883
NDUFB7	0.69	-163_-154	GGGAAGTCCC:-163_-154:+:0.14/0.69; GGGACTTCCC:-163_-154:-:0.52/0.69	-	-	NDUFB7	P17568	P17568	NDUFB7	Accessory subunit of the mitochondrial membrane respiratory chain NADH dehydrogenase (Complex I), that is believed to be not involved in catalysis. Complex I functions in the transfer of electrons from NADH to the respiratory chain. The immediate electron acceptor for the enzyme is believed to be ubiquinone.	71	7	UCSC	GGGAAGTCCC	upstream	chr19:-:14544039_14544048	NM_004146	chr19:-:14537891_14543886
RRAS	0.69	-169_-160	GGGGAATTCC:-169_-160:-:0.65/0.69	-	-	RRAS	P10301	P10301	RRAS	Regulates the organization of the actin cytoskeleton.	100	7	UCSC	GGAATTCCCC	upstream	chr19:-:54835371_54835380	NM_006270	chr19:-:54830363_54835212
SREBF2	0.69	-15_-6	GGGGAATCCC:-15_-6:+:0.61/0.69	-	-	SREBF2	Q12772	Q12772	SREBF2	Transcriptional activator required for lipid homeostasis. Regulates transcription of the LDL receptor gene as well as the cholesterol and to a lesser degree the fatty acid synthesis pathway (By similarity). Binds the sterol regulatory element 1 (SRE-1) (5'-ATCACCCCAC-3') found in the flanking region of the LDRL and HMG-CoA synthase genes.	80	8	UCSC	GGGGAATCCC	upstream	chr22:+:40559036_40559045	NM_004599	chr22:+:40559051_40632319
SYNPO	0.69	54_64	TGGGATTTTC:54_63:+:0.063/0.69; GGGATTTTCC:55_64:+:0.62/0.69	-	-	SYNPO	Q8N3V7	Q8N3V7	SYNPO	Actin-associated protein that may play a role in modulating actin-based shape and motility of dendritic spines and renal podocyte foot processes. Seems to be essential for the formation of spine apparatuses in spines of telencephalic neurons, which is involved in synaptic plasticity (By similarity).	95	11	UCSC	TGGGATTTTCC	5'UTR	chr5:+:150000485_150000495	NM_007286	chr5:+:150000432_150017144
THOC1	0.69	-138_-129	GGGAGTTTCC:-138_-129:-:0.65/0.69	-	-	THOC1	Q96FV9	Q96FV9	THOC1	The THO/TREX complex is recruited to transcribed genes and travels with the RNA polymerase during elongation. It may physically link proteins that function in transcription and in RNA export.	73	12	UCSC	GGAAACTCCC	upstream	chr18:-:258151_258160	NM_005131	chr18:-:204521_258023
UACA	0.69	-152_-143	GGGAAGTCCC:-152_-143:+:0.15/0.69; GGGACTTCCC:-152_-143:-:0.54/0.69	-	-	UACA	Q9BZF9	Q9BZF9	UACA	Modulates isoactin dynamics to regulate the morphological alterations required for cell growth and motility. Interaction with ARF6 may modulate cell shape and motility after injury (By similarity).	100	12	UCSC	GGGAAGTCCC	upstream	chr15:-:68843046_68843055	NM_018003	chr15:-:68733948_68842904
ACAN	0.68	-110_-100	TGGGGTTTCC:-110_-101:+:0.24/0.68; GGGGTTTCCC:-109_-100:+:0.42/0.68	-	-	ACAN	P16112	P16112	ACAN	This proteoglycan is a major component of extracellular matrix of cartilagenous tissues. A major function of this protein is to resist compression in cartilage. It binds avidly to hyaluronic acid via an N-terminal globular region.	91	8	UCSC	TGGGGTTTCCC	upstream	chr15:+:87147567_87147577	NM_013227	chr15:+:87147677_87219589
ADAMTS7	0.68	-318_-308	TGGAAATTCC:-318_-309:+:0.19/0.68; TGGAATTTCC:-317_-308:-:0.49/0.68	-	-	ADAMTS7	Q9UKP4	Q9UKP4	ADAMTS7	-	86	7	UCSC	TGGAAATTCCA	upstream	chr15:-:76891135_76891145	NM_014272	chr15:-:76838599_76890828
AKAP6	0.68	-209_-200	GGGAAATCCC:-209_-200:+:0.33/0.68; GGGATTTCCC:-209_-200:-:0.32/0.68	-	-	AKAP6	Q13023	Q13023	AKAP6	Binds to type II regulatory subunits of protein kinase A and anchors/targets them to the nuclear membrane or sarcoplasmic reticulum. May act as an adapter for assembling multiprotein complexes.	90	10	UCSC	GGGAAATCCC	upstream	chr14:+:31868064_31868073	NM_004274	chr14:+:31868273_32372018
C14orf165	0.68	-107_-98	GGGCATTTCC:-107_-98:+:0.65/0.68	-	-	C14orf165	Q86U02	Q86U02	C14orf165	-	78	6	UCSC	GGGCATTTCC	upstream	chr14:-:23473714_23473723	NM_001012717	chr14:-:23461298_23473617
C20orf55	0.68	26_35	GGGACTTTCC:26_35:+:0.66/0.68	-	-	C20orf55	Q9BQ89	Q9BQ89	C20orf55	-	81	11	UCSC	GGGACTTTCC	5'UTR	chr20:+:762380_762389	NM_001042353	chr20:+:762355_774922
CD86	0.68	-201_-191	GGGGGTTTCC:-201_-192:+:0.42/0.68; GGGGTTTCCC:-200_-191:+:0.24/0.68	Immunoreceptors	Dendritic cell development molecule	CD86	P42081	P42081	CD86	Receptor involved in the costimulatory signal essential for T-lymphocyte proliferation and interleukin-2 production, by binding CD28 or CTLA-4. May play a critical role in the early events of T-cell activation and costimulation of naive T-cells, such as deciding between immunity and anergy that is made by T- cells within 24 hours after activation. Isoform 2 interferes with the formation of CD86 c…	98	11	UCSC	GGGGGTTTCCC	upstream	chr3:+:123279238_123279248	NM_006889	chr3:+:123279439_123322672
CXCR7	0.68	-113_-103	TGGGGTTTCC:-113_-104:+:0.24/0.68; GGGGTTTCCC:-112_-103:+:0.41/0.68	-	-	CXCR7	P25106	P25106	CXCR7	Receptor for CXCL12/SDF1. Acts as coreceptor with CXCR4 for a restricted number of HIV isolates.	88	8	UCSC	TGGGGTTTCCC	upstream	chr2:+:237143005_237143015	NM_020311	chr2:+:237143118_237155731
DUT	0.68	-11_-2	GGGAAATTTC:-11_-2:+:0.67/0.68	-	-	DUT	P33316	P33316	DUT	This enzyme is involved in nucleotide metabolism: it produces dUMP, the immediate precursor of thymidine nucleotides and it decreases the intracellular concentration of dUTP so that uracil cannot be incorporated into DNA.	84	9	UCSC	GGGAAATTTC	upstream	chr15:+:46411645_46411654	NM_001948	chr15:+:46411656_46422860
GNB2L1	0.68	-34_-25	GGGTATTTCC:-34_-25:+:0.68/0.68	Enzymes	Receptor for Activated C kinase	GNB2L1	P63244	P63244	GNB2L1	Seems to bind protein kinase C acting as an intracellular receptor to anchor the activated PKC to the cytoskeleton (By similarity).	94	12	UCSC	GGGTATTTCC	upstream	chr5:-:180603536_180603545	NM_006098	chr5:-:180596533_180603512
IER3IP1	0.68	-31_-22	GGGGCTTCCC:-31_-22:+:0.67/0.68	-	-	IER3IP1	Q9Y5U9	Q9Y5U9	IER3IP1	May be involved in protein transport between endoplasmic reticulum and Golgi apparatus (By similarity).	84	12	UCSC	GGGGCTTCCC	upstream	chr18:-:42956764_42956773	NM_016097	chr18:-:42935412_42956743
IKZF3	0.68	-39_-29	GGGAATCTCC:-39_-30:+:0.17/0.68; GGGAGATTCC:-38_-29:-:0.48/0.68	-	-	IKZF3	Q9UKT9	Q9UKT9	IKZF3	Transcription factor that plays an important role in the regulation of lymphocyte differentiation.	96	10	UCSC	GGGAATCTCCC	upstream	chr17:-:35273995_35274005	NM_183232	chr17:-:35174726_35273967
LOXL4	0.68	-154_-145	GGGACTTCCC:-154_-145:+:0.54/0.68; GGGAAGTCCC:-154_-145:-:0.14/0.68	-	-	LOXL4	Q96JB6	Q96JB6	LOXL4	May modulate the formation of a collagenous extracellular matrix.	90	7	UCSC	GGGACTTCCC	upstream	chr10:-:100018141_100018150	NM_032211	chr10:-:99997432_100017997
MAPK6	0.68	-137_-127	TGGAAATTCC:-137_-128:+:0.57/0.68; CGGAATTTCC:-136_-127:-:0.1/0.68	-	-	MAPK6	Q16659	Q16659	MAPK6	Phosphorylates microtubule-associated protein 2 (MAP2). May promote entry in the cell cycle (By similarity).	98	9	UCSC	TGGAAATTCCG	upstream	chr15:+:50098601_50098611	NM_002748	chr15:+:50098738_50145751
MRPL14	0.68	87_96	GGGATTTTCC:87_96:+:0.64/0.68	-	-	MRPL14	Q6P1L8	Q6P1L8	MRPL14	-	88	9	UCSC	GGGATTTTCC	5'UTR	chr6:-:44203073_44203082	NM_032111	chr6:-:44189349_44203169
OR2K2	0.68	45_54	GGGATTTTCC:45_54:+:0.64/0.68	-	-	OR2K2	Q8NGT1	Q8NGT1	OR2K2	Odorant receptor (Potential).	91	12	UCSC	GGGATTTTCC	CDS/intron	chr9:-:113130480_113130489	NM_205859	chr9:-:113129584_113130534
PTPN6	0.68	-315_-306	GGGATTTTCC:-315_-306:+:0.67/0.68	-	-	PTPN6	P29350	P29350	PTPN6	Plays a key role in hematopoiesis. This PTPase activity may directly link growth factor receptors and other signaling proteins through protein-tyrosine phosphorylation. The SH2 regions may interact with other cellular components to modulate its own phosphatase activity against interacting substrates. Together with MTUS1, induces UBE2V2 expression upon angiotensin II stimulation.	83	9	UCSC	GGGATTTTCC	upstream	chr12:+:6925685_6925694	NM_080548	chr12:+:6926000_6940740
RAB28	0.68	-135_-126	GGGACATTCC:-135_-126:-:0.67/0.68	-	-	RAB28	P51157	P51157	RAB28	-	65	11	UCSC	GGAATGTCCC	upstream	chr4:-:13095179_13095188	NM_001017979	chr4:-:12978480_13095054
RUFY1	0.68	-142_-133	TGGACTTTCC:-142_-133:+:0.65/0.68	-	-	RUFY1	Q96T51	Q96T51	RUFY1	Binds phospholipid vesicles containing phosphatidylinositol 3-phosphate and participates in early endosomal trafficking.	81	10	UCSC	TGGACTTTCC	upstream	chr5:+:178910034_178910043	NM_025158	chr5:+:178910176_178969625
SHROOM3	0.68	-290_-281	GGGACTTTCC:-290_-281:-:0.67/0.68	-	-	SHROOM3	Q5QTQ3	Q5QTQ3	SHROOM3	Controls cell shape changes in the neuroepithelium during neural tube closure. Induces apical constriction in epithelial cells by promoting the apical accumulation of F-actin and myosin II, and probably by bundling stress fibers. Induces apicobasal cell elongation by redistributing gamma-tubulin and directing the assembly of robust apicobasal microtubule arrays (By similarity).	77	11	UCSC	GGAAAGTCCC	upstream	chr4:+:77574986_77574995	NM_020859	chr4:+:77575276_77923427
SLC24A6	0.68	-337_-327	TGGGATTTTC:-337_-328:+:0.06/0.68; GGGATTTTCC:-336_-327:+:0.59/0.68	-	-	SLC24A6	Q6J4K2	Q6J4K2	SLC24A6	Transports Ca(2+) in exchange for either Li(+) or Na(+), explaining how Li(+) catalyzes Ca(2+) exchange. In contrast to other members of the family its function is independent of K(+).	77	6	UCSC	TGGGATTTTCC	upstream	chr12:-:112257634_112257644	NM_024959	chr12:-:112220954_112257308
SLC5A7	0.68	-38_-29	GGGACTTTTC:-38_-29:+:0.68/0.68	-	-	SLC5A7	Q9GZV3	Q9GZV3	SLC5A7	Imports choline from the extracellular space to the neuron with high affinity. Choline uptake is the rate-limiting step in acetylcholine synthesis. Sodium ion- and chloride ion- dependent.	83	11	UCSC	GGGACTTTTC	upstream	chr2:+:107969388_107969397	NM_021815	chr2:+:107969426_107996871
SNX10	0.68	-129_-119	GGGGCATTTC:-129_-120:+:0.081/0.68; GGGCATTTCC:-128_-119:+:0.59/0.68	-	-	SNX10	Q9Y5X0	Q9Y5X0	SNX10	May be involved in several stages of intracellular trafficking (By similarity).	84	7	UCSC	GGGGCATTTCC	upstream	chr7:+:26297910_26297920	NM_013322	chr7:+:26298039_26380462
TFE3	0.68	-47_-37	TGGAGTTTCC:-47_-38:+:0.6/0.68; GGGAAACTCC:-46_-37:-:0.066/0.68	-	-	TFE3	P19532	P19532	TFE3	Positive-acting transcription factor that binds to the immunoglobulin enchancer MUE3 motif. It binds also very well to a USF/MLTF site. Binding of TFE3 to DNA induces DNA binding.	93	8	UCSC	TGGAGTTTCCC	upstream	chrX:-:48787970_48787980	NM_006521	chrX:-:48771185_48787934
TUSC1	0.68	-30_-20	GGGGTTTCCC:-30_-21:-:0.45/0.68; TGGGGTTTCC:-29_-20:-:0.22/0.68	-	-	TUSC1	Q86SS1	Q86SS1	TUSC1	-	77	11	UCSC	GGGAAACCCCA	upstream	chr9:-:25668875_25668885	NM_001004125	chr9:-:25666393_25668856
TYW1	0.68	-49_-40	TGGGCTTTCC:-49_-40:+:0.68/0.68	-	-	TYW1	Q86V12	Q86V12	TYW1	Probable component of the wybutosine biosynthesis pathway. Wybutosine is a hyper modified guanosine with a tricyclic base found at the 3'-position adjacent to the anticodon of eukaryotic phenylalanine tRNA (By similarity).	67	9	UCSC	TGGGCTTTCC	upstream	chr7:+:66099202_66099211	NM_018264	chr7:+:66099251_66341931
WAC	0.68	-117_-108	GGGGGTTTCC:-117_-108:+:0.68/0.68	-	-	WAC	Q9BTA9	Q9BTA9	WAC	-	82	9	UCSC	GGGGGTTTCC	upstream	chr10:+:28861588_28861597	NM_100264	chr10:+:28861705_28949469
ZNF148	0.68	-34_-25	GGGGCTTCCC:-34_-25:+:0.67/0.68	-	-	ZNF148	Q9UQR1	Q9UQR1	ZNF148	Involved in transcriptional regulation. Represses the transcription of a number of genes including gastrin, stromelysin and enolase. Binds to the G-rich box in the enhancer region of these genes.	94	7	UCSC	GGGGCTTCCC	upstream	chr3:-:126576912_126576921	NM_021964	chr3:-:126427202_126576888
ABCC11	0.67	-442_-432	GGGAATTCCC:-442_-433:+:0.26/0.67; GGGAATTCCC:-442_-433:-:0.26/0.67; GGGGAATTCC:-441_-432:-:0.14/0.67	-	-	ABCC11	Q96J66	Q96J66	ABCC11	Participates in physiological processes involving bile acids, conjugated steroids and cyclic nucleotides. Enhances the cellular extrusion of cAMP and cGMP. Stimulates the ATP-dependent uptake of a range of physiological and synthetic lipophilic anions, including the glutathione S-conjugates leukotriene C4 and dinitrophenyl S-glutathione, steroid sulfates such as dehydroepiandrosterone 3-sulfate (…	96	7	UCSC	GGGAATTCCCC	upstream	chr16:-:46827020_46827030	NM_145186	chr16:-:46758322_46826589
ANKRD22	0.67	52_61	GGGACTTTCC:52_61:+:0.67/0.67	-	-	ANKRD22	Q5VYY1	Q5VYY1	ANKRD22	-	81	10	UCSC	GGGACTTTCC	5'UTR	chr10:-:90601435_90601444	NM_144590	chr10:-:90572305_90601496
AP3B2	0.67	-114_-105	GGGCATTTCC:-114_-105:+:0.66/0.67	-	-	AP3B2	Q13367	Q13367	AP3B2	Subunit of non-clathrin- and clathrin-associated adaptor protein complex 3 that plays a role in protein sorting in the late-Golgi/trans-Golgi network (TGN) and/or endosomes. The AP complexes mediate both the recruitment of clathrin to membranes and the recognition of sorting signals within the cytosolic tails of transmembrane cargo molecules. AP-3 appears to be involved in the sorting of a subset…	85	10	UCSC	GGGCATTTCC	upstream	chr15:-:81175793_81175802	NM_004644	chr15:-:81125088_81175689
BPNT1	0.67	-60_-50	TGGAATTTTC:-60_-51:+:0.54/0.67; GGAATTTTCC:-59_-50:+:0.055/0.67; GGAAAATTCC:-59_-50:-:0.057/0.67	-	-	BPNT1	O95861	O95861	BPNT1	Converts adenosine 3'-phosphate 5'-phosphosulfate (PAPS) to adenosine 5'-phosphosulfate (APS) and 3'(2')-phosphoadenosine 5'- phosphate (PAP) to AMP. Has 1000-fold lower activity towards inositol 1,4-bisphosphate (Ins(1,4)P2) and inositol 1,3,4- trisphosphate (Ins(1,3,4)P3), but does not hydrolyze Ins(1)P, Ins(3,4)P2, Ins(1,3,4,5)P4 or InsP6.	82	8	UCSC	TGGAATTTTCC	upstream	chr1:-:218329863_218329873	NM_006085	chr1:-:218297448_218329814
C12orf57	0.67	-172_-163	GGGGCTTTCC:-172_-163:-:0.67/0.67	-	-	C12orf57	Q99622	Q99622	C12orf57	-	91	8	UCSC	GGAAAGCCCC	upstream	chr12:+:6923291_6923300	NM_138425	chr12:+:6923463_6925425
C22orf9	0.67	50_59	GGGATTTTCC:50_59:+:0.66/0.67	-	-	C22orf9	Q6ICG6	Q6ICG6	C22orf9	-	75	8	UCSC	GGGATTTTCC	5'UTR	chr22:-:43986952_43986961	NM_015264	chr22:-:43966786_43987011
CA7	0.67	-331_-322	GGGACTTTCC:-331_-322:+:0.66/0.67	-	-	CA7	P43166	P43166	CA7	Reversible hydration of carbon dioxide.	76	8	UCSC	GGGACTTTCC	upstream	chr16:+:65435451_65435460	NM_005182	chr16:+:65435782_65445548
CCDC129	0.67	49_58	GGGACTTTCC:49_58:+:0.67/0.67	-	-	CCDC129	Q6ZRS4	Q6ZRS4	CCDC129	-	97	3	UCSC	GGGACTTTCC	5'UTR	chr7:+:31523550_31523559	NM_194300	chr7:+:31523502_31659828
CD300A	0.67	-142_-132	GGGGAGTTCC:-142_-133:+:0.32/0.67; GGGAGTTCCC:-141_-132:+:0.31/0.67	-	-	CD300A	Q9UGN4	Q9UGN4	CD300A	Receptor which may contribute to the down-regulation of cytolytic activity in natural killer (NK) cells.	74	7	UCSC	GGGGAGTTCCC	upstream	chr17:+:69973974_69973984	NM_007261	chr17:+:69974116_69992526
CREB3L2	0.67	86_95	GGGATTTTCC:86_95:+:0.66/0.67	-	-	CREB3L2	Q68D60	Q68D60	CREB3L2	Transcriptional activator that may act during endoplasmic reticulum stress late phase by activating unfolded protein response target genes. May play a role in preventing accumulation of unfolded proteins in damaged neurons. In vitro, binds to the cAMP response element (CRE) and activates transcription through CRE.	78	12	UCSC	GGGATTTTCC	5'UTR	chr7:-:137337291_137337300	NM_194071	chr7:-:137210266_137337386
DUSP22	0.67	-330_-321	GGGGATTTCC:-330_-321:-:0.66/0.67	-	-	DUSP22	Q9NRW4	Q9NRW4	DUSP22	Activates the Jnk signaling pathway. Dephosphorylates and deactivates p38 and stress-activated protein kinase /c-Jun N- terminal kinase (SAPK/JNK) (By similarity).	93	8	UCSC	GGAAATCCCC	upstream	chr6:+:236770_236779	NM_020185	chr6:+:237100_296353
EBI3	0.67	-88_-78	TGGGCTTTCC:-88_-79:+:0.56/0.67; GGGCTTTCCC:-87_-78:+:0.091/0.67	Cytokines/Chemokines and their modulators	EBV-induced gene 3 (IL-27beta chain)	EBI3	Q14213	Q14213	EBI3	Cytokine that drives rapid clonal expansion of naive but not memory CD4(+) T-cells. It also strongly synergizes with IL-12 to trigger IFN-gamma production of naive CD4(+) T-cells. Mediates its biologic effects through the cytokine receptor WSX-1/TCCR.	78	8	UCSC	TGGGCTTTCCC	upstream	chr19:+:4180451_4180461	NM_005755	chr19:+:4180539_4188517
HINT1	0.67	-74_-65	GGGAAGTTCC:-74_-65:-:0.65/0.67	-	-	HINT1	P49773	P49773	HINT1	Hydrolyzes adenosine 5'-monophosphoramidate substrates such as AMP-morpholidate, AMP-N-alanine methyl ester, AMP-alpha- acetyl lysine methyl ester and AMP-NH2 (By similarity).	80	7	UCSC	GGAACTTCCC	upstream	chr5:-:130528999_130529008	NM_005340	chr5:-:130522882_130528935
MOV10	0.67	-45_-36	GGGGCTTCCC:-45_-36:+:0.65/0.67	-	-	MOV10	Q9HCE1	Q9HCE1	MOV10	May be an helicase with an important function in development and/or control of cell proliferation (By similarity).	87	11	UCSC	GGGGCTTCCC	upstream	chr1:+:113018944_113018953	NM_020963	chr1:+:113018989_113044882
NFKB2	0.67	10_19	GGGACTTTCC:10_19:+:0.67/0.67	Transcription factors and their modulators	NF-kB p100 precursor	NFKB2	Q00653	Q00653	NFKB2	Appears to have dual functions such as cytoplasmic retention of attached NF-kappa-B proteins and generation of p52 by a cotranslational processing. The proteasome-mediated process ensures the production of both p52 and p100 and preserves their independent function. p52 binds to the kappa-B consensus sequence 5'-GGRNNYYCC-3', located in the enhancer region of genes involved in immune response and …	100	11	UCSC	GGGACTTTCC	5'UTR	chr10:+:104145430_104145439	NM_002502	chr10:+:104145421_104152270
OR4K13	0.67	45_54	GGGACTTTCC:45_54:+:0.67/0.67	-	-	OR4K13	Q8NH42	Q8NH42	OR4K13	Odorant receptor (Potential).	88	12	UCSC	GGGACTTTCC	CDS/intron	chr14:-:19572703_19572712	NM_001004714	chr14:-:19571844_19572757
PDE6D	0.67	-171_-162	GGGACTTCCC:-171_-162:+:0.52/0.67; GGGAAGTCCC:-171_-162:-:0.14/0.67	-	-	PDE6D	O43924	O43924	PDE6D	-	92	11	UCSC	GGGACTTCCC	upstream	chr2:-:232354379_232354388	NM_002601	chr2:-:232305390_232354218
PLEKHA3	0.67	-45_-36	GGGGTTTCCC:-45_-36:+:0.62/0.67	-	-	PLEKHA3	Q9HB20	Q9HB20	PLEKHA3	Binds specifically to phosphatidylinositol-4-phosphate (PtdIns4P), but not to other phosphoinositides.	94	11	UCSC	GGGGTTTCCC	upstream	chr2:+:179053399_179053408	NM_019091	chr2:+:179053444_179078026
RFX5	0.67	-158_-148	TGGATTTTCC:-158_-149:+:0.6/0.67; GGGAAAATCC:-157_-148:-:0.076/0.67	-	-	RFX5	P48382	P48382	RFX5	Activates transcription from class II MHC promoters. Recognizes X-boxes. Mediates cooperative binding between RFX and NF-Y. RFX binds the X1 box of MHC-II promoters.	100	10	UCSC	TGGATTTTCCC	upstream	chr1:-:149586540_149586550	NM_001025603	chr1:-:149579740_149586393
RHOC	0.67	-327_-317	TGGAAATTCC:-327_-318:+:0.19/0.67; TGGAATTTCC:-326_-317:-:0.48/0.67	-	-	RHOC	P08134	P08134	RHOC	Regulates a signal transduction pathway linking plasma membrane receptors to the assembly of focal adhesions and actin stress fibers.	85	10	UCSC	TGGAAATTCCA	upstream	chr1:-:113051864_113051874	NM_175744	chr1:-:113045271_113051548
RIPK2	0.67	-248_-239	GGGGCTTTCC:-248_-239:+:0.63/0.67	Miscellaneous	Adaptor	RIPK2	O43353	O43353	RIPK2	Activates pro-caspase-1 and pro-caspase-8. Potentiates CASP8-mediated apoptosis. Activates NF-kappa-B.	89	8	UCSC	GGGGCTTTCC	upstream	chr8:+:90838861_90838870	NM_003821	chr8:+:90839109_90872432
TRAF3	0.67	51_60	GGGACTTTCC:51_60:+:0.67/0.67	-	-	TRAF3	Q13114	Q13114	TRAF3	Adapter protein and signal transducer that links members of the tumor necrosis factor receptor family to different signaling pathways by association with the receptor cytoplasmic domain and kinases. Seems to be involved in activation of NF- kappa-B and JNK and in apoptosis. Is regulated by TANK/ITRAF which competes with TNFRSF5/CD40 for binding. Seems to play a role T- cell dependent immune respo…	93	3	UCSC	GGGACTTTCC	5'UTR	chr14:+:102313618_102313627	NM_145726	chr14:+:102313568_102442381
ZNF642	0.67	-30_-20	GGGCTTTCCC:-30_-21:-:0.11/0.67; TGGGCTTTCC:-29_-20:-:0.55/0.67	-	-	ZNF642	Q49AA0	Q49AA0	ZNF642	May be involved in transcriptional regulation.	71	9	UCSC	GGGAAAGCCCA	upstream	chr1:+:40715858_40715868	NM_198494	chr1:+:40715888_40734601
ZNF658	0.67	-219_-210	GGGAAATCCC:-219_-210:+:0.32/0.67; GGGATTTCCC:-219_-210:-:0.31/0.67	-	-	ZNF658	Q5TYW1	Q5TYW1	ZNF658	May be involved in transcriptional regulation.	70	6	UCSC	GGGAAATCCC	upstream	chr9:-:40782272_40782281	NM_033160	chr9:-:40761412_40782063
ZPBP2	0.67	-228_-218	GGGGAATCCC:-228_-219:+:0.18/0.67; GGGGATTCCC:-227_-218:-:0.46/0.67	-	-	ZPBP2	Q6X784	Q6X784	ZPBP2	May be implicated in gamete interaction during fertilization.	68	10	UCSC	GGGGAATCCCC	upstream	chr17:+:35277752_35277762	NM_199321	chr17:+:35277980_35287670
ALDH3B2	0.66	-47_-38	GGGGCTTCCC:-47_-38:+:0.65/0.66	-	-	ALDH3B2	P48448	P48448	ALDH3B2	-	100	2	UCSC	GGGGCTTCCC	upstream	chr11:-:67205298_67205307	NM_001031615	chr11:-:67186209_67205261
ATP6V1C1	0.66	-150_-141	GGGGTTTTCC:-150_-141:-:0.64/0.66	-	-	ATP6V1C1	P21283	P21283	ATP6V1C1	Subunit of the peripheral V1 complex of vacuolar ATPase. Subunit C is necessary for the assembly of the catalytic sector of the enzyme and is likely to have a specific function in its catalytic activity. V-ATPase is responsible for acidifying a variety of intracellular compartments in eukaryotic cells.	74	10	UCSC	GGAAAACCCC	upstream	chr8:+:104102294_104102303	NM_001695	chr8:+:104102444_104154460
C1orf49	0.66	-155_-146	TGGACTTTCC:-155_-146:+:0.66/0.66	-	-	C1orf49	Q5T0J7	Q5T0J7	C1orf49	-	68	9	UCSC	TGGACTTTCC	upstream	chr1:+:176748679_176748688	NM_032126	chr1:+:176748834_176758407
C20orf59	0.66	-218_-207	TGGGAATCCC:-218_-209:+:0.068/0.66; GGGGATTCCC:-217_-208:-:0.49/0.66; GGGGGATTCC:-216_-207:-:0.088/0.66	-	-	C20orf59	Q9BYT1	Q9BYT1	C20orf59	-	79	6	UCSC	TGGGAATCCCCC	upstream	chr20:+:61054285_61054296	NM_022082	chr20:+:61054503_61070386
CD274	0.66	-128_-119	TGGACTTTCC:-128_-119:-:0.65/0.66	Regulators of apoptosis	Programmed cell death ligand 1	CD274	Q9NZQ7	Q9NZQ7	CD274	Involved in the costimulatory signal, essential for T lymphocyte proliferation and production of IL10 and IFNG, in an IL2-dependent and a PDCD1-independent manner. Interaction with PDCD1 inhibit T-cell proliferation and cytokine production.	85	6	UCSC	GGAAAGTCCA	upstream	chr9:+:5440430_5440439	NM_014143	chr9:+:5440558_5458475
CDC20B	0.66	-123_-113	GGGGAATCCC:-123_-114:+:0.35/0.66; TGGGATTCCC:-122_-113:-:0.3/0.66	-	-	CDC20B	Q8NG56	Q8NG56	CDC20B	-	91	10	UCSC	GGGGAATCCCA	upstream	chr5:-:54504872_54504882	NM_152623	chr5:-:54444579_54504760
EMX1	0.66	-10_-1	GGGGCTTTTC:-10_-1:+:0.51/0.66	-	-	EMX1	Q04741	Q04741	EMX1	Transcription factor, which in cooperation with EMX2, acts to generate the boundary between the roof and archipallium in the developing brain. May function in combinations with OTX1/2 to specify cell fates in the developing central nervous system.	95	10	UCSC	GGGGCTTTTC	upstream	chr2:+:72996759_72996768	NM_001040404	chr2:+:72996769_73015528
GPBP1	0.66	-484_-473	GGGGAATTCC:-484_-475:+:0.14/0.66; GGGAATTCCC:-483_-474:+:0.21/0.66; GGGAATTCCC:-483_-474:-:0.21/0.66; GGGGAATTCC:-482_-473:-:0.11/0.66	-	-	GPBP1	Q86WP2	Q86WP2	GPBP1	-	98	11	UCSC	GGGGAATTCCCC	upstream	chr5:+:56505216_56505227	NM_022913	chr5:+:56505700_56594666
GSTA5	0.66	-92_-82	TGGGTTTTCC:-92_-83:+:0.55/0.66; GGGTTTTCCC:-91_-82:+:0.061/0.66	-	-	GSTA5	Q7RTV2	Q7RTV2	GSTA5	-	81	9	UCSC	TGGGTTTTCCC	upstream	chr6:-:52818933_52818943	NM_153699	chr6:-:52804501_52818852
HMG1L1	0.66	-146_-137	TGGATTTTCC:-146_-137:+:0.66/0.66	-	-	HMG1L1	Q9NQJ4	Q9NQJ4	HMG1L1	-	88	5	UCSC	TGGATTTTCC	upstream	chr20:-:55497625_55497634	NM_001008735	chr20:-:55496855_55497489
IL4I1	0.66	-256_-246	GGGGATTCCC:-256_-247:+:0.48/0.66; GGGGAATCCC:-255_-246:-:0.16/0.66	-	-	IL4I1	Q96RQ9	Q96RQ9	IL4I1	Lysosomal L-amino-acid oxidase with highest specific activity with phenylalanine. May play a role in lysosomal antigen processing and presentation (By similarity).	84	4	UCSC	GGGGATTCCCC	upstream	chr19:-:55092204_55092214	NM_152899	chr19:-:55084722_55091959
KCNK6	0.66	-62_-53	GGGGCATTCC:-62_-53:+:0.65/0.66	-	-	KCNK6	Q9Y257	Q9Y257	KCNK6	Exhibits outward rectification in a physiological K(+) gradient and mild inward rectification in symmetrical K(+) conditions.	83	10	UCSC	GGGGCATTCC	upstream	chr19:+:43502261_43502270	NM_004823	chr19:+:43502323_43511483
KIAA1446	0.66	-469_-459	GGGGAATTCC:-469_-460:+:0.15/0.66; GGGAATTCCC:-468_-459:+:0.23/0.66; GGGAATTCCC:-468_-459:-:0.23/0.66	-	-	KIAA1446	Q9BUH8	Q9BUH8	KIAA1446	-	80	8	UCSC	GGGGAATTCCC	upstream	chr14:-:100106342_100106352	NM_020836	chr14:-:100073240_100105884
LOC441257	0.66	-66_-56	TGGGAATTCC:-66_-57:+:0.55/0.66; AGGAATTCCC:-65_-56:-:0.068/0.66	-	-	LOC441257	Q2TAP3	Q2TAP3	LOC441257	-	71	5	UCSC	TGGGAATTCCT	upstream	chr7:+:74336058_74336068	NM_001023562	chr7:+:74336124_74342054
LOC441257	0.66	-66_-56	TGGGAATTCC:-66_-57:+:0.55/0.66; AGGAATTCCC:-65_-56:-:0.068/0.66	-	-	LOC441257	Q2TAP3	Q2TAP3	LOC441257	-	71	5	UCSC	TGGGAATTCCT	upstream	chr7:+:74750322_74750332	NM_001023562	chr7:+:74750388_74756318
LOC441257	0.66	-66_-56	TGGGAATTCC:-66_-57:+:0.55/0.66; AGGAATTCCC:-65_-56:-:0.068/0.66	-	-	LOC441257	Q2TAP3	Q2TAP3	LOC441257	-	71	5	UCSC	TGGGAATTCCT	upstream	chr7:+:74778342_74778352	NM_001023562	chr7:+:74778408_74784341
LOC441257	0.66	-66_-56	TGGGAATTCC:-66_-57:+:0.55/0.66; AGGAATTCCC:-65_-56:-:0.068/0.66	-	-	LOC441257	Q2TAP3	Q2TAP3	LOC441257	-	71	5	UCSC	TGGGAATTCCT	upstream	chr7:+:74806365_74806375	NM_001023562	chr7:+:74806431_74812360
LOC441257	0.66	-66_-56	TGGGAATTCC:-66_-57:+:0.55/0.66; AGGAATTCCC:-65_-56:-:0.068/0.66	-	-	LOC441257	Q2TAP3	Q2TAP3	LOC441257	-	73	5	UCSC	TGGGAATTCCT	upstream	chr7:-:72134363_72134373	NM_001023562	chr7:-:72128376_72134308
LOC441257	0.66	-66_-56	TGGGAATTCC:-66_-57:+:0.55/0.66; AGGAATTCCC:-65_-56:-:0.068/0.66	-	-	LOC441257	Q2TAP3	Q2TAP3	LOC441257	-	73	5	UCSC	TGGGAATTCCT	upstream	chr7:-:72162425_72162435	NM_001023562	chr7:-:72156439_72162370
MAGEF1	0.66	-121_-112	GGGCATTTCC:-121_-112:+:0.65/0.66	-	-	MAGEF1	Q9HAY2	Q9HAY2	MAGEF1	-	74	7	UCSC	GGGCATTTCC	upstream	chr3:-:185912641_185912650	NM_022149	chr3:-:185910849_185912530
MED11	0.66	-170_-160	GGGATATTCC:-170_-161:+:0.57/0.66; TGGAATATCC:-169_-160:-:0.065/0.66	-	-	MED11	Q9P086	Q9P086	MED11	Component of the Mediator complex, a coactivator involved in the regulated transcription of nearly all RNA polymerase II-dependent genes. Mediator functions as a bridge to convey information from gene-specific regulatory proteins to the basal RNA polymerase II transcription machinery. Mediator is recruited to promoters by direct interactions with regulatory proteins and serves as a scaffold for t…	70	6	UCSC	GGGATATTCCA	upstream	chr17:+:4581301_4581311	NM_001001683	chr17:+:4581471_4583645
NBPF1	0.66	-263_-254	GGGATTTCCC:-263_-254:+:0.3/0.66; GGGAAATCCC:-263_-254:-:0.31/0.66	-	-	NBPF1	Q8IU90	Q8IU90	NBPF1	-	90	9	UCSC	GGGATTTCCC	upstream	chr1:-:16812822_16812831	NM_017940	chr1:-:16762998_16812569
NFXL1	0.66	-123_-113	TGGGGTTTCC:-123_-114:+:0.24/0.66; GGGGTTTCCC:-122_-113:+:0.41/0.66	-	-	NFXL1	Q6ZNB6	Q6ZNB6	NFXL1	-	64	11	UCSC	TGGGGTTTCCC	upstream	chr4:-:47611502_47611512	NM_152995	chr4:-:47544013_47611390
PCDHA4	0.66	-137_-128	GGGGGTTTCC:-137_-128:+:0.64/0.66	-	-	PCDHA4	Q9UN74	Q9UN74	PCDHA4	Potential calcium-dependent cell-adhesion protein. May be involved in the establishment and maintenance of specific neuronal connections in the brain.	80	10	UCSC	GGGGGTTTCC	upstream	chr5:+:140166718_140166727	NM_018907	chr5:+:140166855_140372113
PQLC1	0.66	-57_-48	GGGGTTTCCC:-57_-48:+:0.61/0.66	-	-	PQLC1	Q6ZTU9	Q6ZTU9	PQLC1	-	83	7	UCSC	GGGGTTTCCC	upstream	chr18:-:75812652_75812661	NM_025078	chr18:-:75763475_75812605
RAPH1	0.66	-352_-342	TGGGATTTTC:-352_-343:+:0.06/0.66; GGGATTTTCC:-351_-342:+:0.59/0.66	-	-	RAPH1	Q70E73	Q70E73	RAPH1	Mediator of localized membrane signals. Implicated in the regulation of lamellipodial dynamics. Negatively regulates cell adhesion.	88	8	UCSC	TGGGATTTTCC	upstream	chr2:-:204108644_204108654	NM_025252	chr2:-:204017600_204108303
RND1	0.66	-199_-189	TGGGAATCCC:-199_-190:+:0.077/0.66; GGGGATTCCC:-198_-189:-:0.56/0.66	-	-	RND1	Q92730	Q92730	RND1	Lacks intrinsic GTPase activity. Has a low affinity for GDP, and constitutively binds GTP. Controls rearrangements of the actin cytoskeleton. Induces the Rac-dependent neuritic process formation in part by disruption of the cortical actin filaments. Causes the formation of many neuritic processes from the cell body with disruption of the cortical actin filaments.	97	9	UCSC	TGGGAATCCCC	upstream	chr12:-:47546108_47546118	NM_014470	chr12:-:47537199_47545920
SLC16A12	0.66	-348_-338	TGGGATTTTC:-348_-339:+:0.06/0.66; GGGATTTTCC:-347_-338:+:0.6/0.66	-	-	SLC16A12	Q6ZSM3	Q6ZSM3	SLC16A12	Proton-linked monocarboxylate transporter. Catalyzes the rapid transport across the plasma membrane of many monocarboxylates (By similarity).	83	11	UCSC	TGGGATTTTCC	upstream	chr10:-:91285630_91285640	NM_213606	chr10:-:91180752_91285293
STK36	0.66	-89_-80	GGGCATTTCC:-89_-80:-:0.65/0.66	-	-	STK36	Q9NRP7	Q9NRP7	STK36	Serine/threonine protein kinase required for postnatal development, possibly by regulating the homeostasis of cerebral spinal fluid or ciliary function. Controls the activity of the transcriptional regulators GLI1, GLI2 and GLI3 by opposing the effect of SUFU and promoting their nuclear localization. GLI2 requires an additional function of STK36 to become transcriptionally active, but the enzyme …	85	12	UCSC	GGAAATGCCC	upstream	chr2:+:219244963_219244972	NM_015690	chr2:+:219245052_219275680
STS	0.66	-278_-269	GGGATTTTCC:-278_-269:-:0.62/0.66	-	-	STS	P08842	P08842	STS	Conversion of sulfated steroid precursors to estrogens during pregnancy.	100	2	UCSC	GGAAAATCCC	upstream	chrX:+:7147218_7147227	NM_000351	chrX:+:7147496_7282680
SULT1C2	0.66	-303_-294	GGGACTTTCC:-303_-294:-:0.65/0.66	-	-	SULT1C2	O75897	O75897	SULT1C2	Catalyzes the sulfate conjugation of many drugs, xenobiotic compounds, hormones, and neurotransmitters. May be involved in the activation of carcinogenic hyroxylamines. Shows activity towards p-nitrophenol and N-hydroxy-2-acetylamino- fluorene (N-OH-2AAF).	80	6	UCSC	GGAAAGTCCC	upstream	chr2:+:108360549_108360558	NM_006588	chr2:+:108360852_108370702
TAGLN2	0.66	-42_-32	GGGATTTTCA:-42_-33:-:0.06/0.66; GGGGATTTTC:-41_-32:-:0.59/0.66	-	-	TAGLN2	P37802	P37802	TAGLN2	-	92	10	UCSC	TGAAAATCCCC	upstream	chr1:-:158161939_158161949	NM_003564	chr1:-:158154526_158161908
TFEC	0.66	-88_-79	GGGCATTTCC:-88_-79:-:0.66/0.66	Transcription factors and their modulators	Transcription factor	TFEC	O14948	O14948	TFEC	Transcriptional regulator that acts as a repressor or an activator. Acts as a transcriptional repressor on minimal promoter containing element F (that includes an E-box sequence). Binds to element F in an E-box sequence-specific manner. Acts as a transcriptional transactivator on the proximal promoter region of the tartrate-resistant acid phosphatase (TRAP) E-box containing promoter (By similarit…	100	12	UCSC	GGAAATGCCC	upstream	chr7:-:115458112_115458121	NM_012252	chr7:-:115362437_115458034
TRAF5	0.66	-124_-115	TGGACTTTCC:-124_-115:-:0.66/0.66	-	-	TRAF5	O00463	O00463	TRAF5	Adapter protein and signal transducer that links members of the tumor necrosis factor receptor family to different signaling pathways by association with the receptor cytoplasmic domain and kinases. Mediates activation of NF-kappa-B and probably JNK. Seems to be involved in apoptosis.	75	6	UCSC	GGAAAGTCCA	upstream	chr1:+:209566455_209566464	NM_004619	chr1:+:209566579_209614907
UBE2M	0.66	-86_-77	GGGCATTTCC:-86_-77:-:0.66/0.66	Miscellaneous	Ubiquitin conjugating enzyme E2M	UBE2M	P61081	P61081	UBE2M	Accepts the ubiquitin-like protein NEDD8 from the UBE1C- NAE1 E1 complex and catalyzes its covalent attachment to other proteins. Involved in cell proliferation.	91	9	UCSC	GGAAATGCCC	upstream	chr19:-:63762223_63762232	NM_003969	chr19:-:63758891_63762147
VCL	0.66	-16_-7	GGGGCTTCCC:-16_-7:-:0.65/0.66	-	-	VCL	P18206	P18206	VCL	Involved in cell adhesion. May be involved in the attachment of the actin-based microfilaments to the plasma membrane. May also play important roles in cell morphology and locomotion.	95	11	UCSC	GGGAAGCCCC	upstream	chr10:+:75427861_75427870	NM_014000	chr10:+:75427877_75549918
WDR26	0.66	-180_-171	GGGACTTCCC:-180_-171:+:0.5/0.66; GGGAAGTCCC:-180_-171:-:0.13/0.66	-	-	WDR26	Q9H7D7	Q9H7D7	WDR26	May be involved in MAPK pathways.	93	4	UCSC	GGGACTTCCC	upstream	chr1:-:222688505_222688514	NM_025160	chr1:-:222639816_222688335
WNT10B	0.66	-21_-12	GGGGCTTCCC:-21_-12:-:0.64/0.66	Growth factors, ligands, and their modulators	Secreted glycoprotein	WNT10B	O00744	O00744	WNT10B	Ligand for members of the frizzled family of seven transmembrane receptors. Probable developmental protein. May be a signaling molecule which affects the development of discrete regions of tissues. Is likely to signal over only few cell diameters (By similarity).	96	9	UCSC	GGGAAGCCCC	upstream	chr12:-:47651821_47651830	NM_003394	chr12:-:47645390_47651810
ZDHHC4	0.66	-44_-34	GGGATTTTCA:-44_-35:-:0.06/0.66; GGGGATTTTC:-43_-34:-:0.59/0.66	-	-	ZDHHC4	Q9NPG8	Q9NPG8	ZDHHC4	-	70	9	UCSC	TGAAAATCCCC	upstream	chr7:+:6584622_6584632	NM_018106	chr7:+:6584666_6595505
ACTBL1	0.65	-62_-53	GGGACTTTTC:-62_-53:+:0.65/0.65	-	-	ACTBL1	Q6S545	Q6S545	ACTBL1	-	80	4	UCSC	GGGACTTTTC	upstream	chr22:-:14667989_14667998	NM_001004053	chr22:-:14636331_14667937
ACTBL1	0.65	-62_-53	GGGACTTTTC:-62_-53:+:0.65/0.65	-	-	ACTBL1	Q6S545	Q6S545	ACTBL1	-	83	4	UCSC	GGGACTTTTC	upstream	chr14:+:18623302_18623311	NM_001005356	chr14:+:18623364_18654942
AIM1	0.65	40_49	GGGAAATTCC:40_49:+:0.6/0.65	-	-	AIM1	Q9Y4K1	Q9Y4K1	AIM1	May function as suppressor of malignant melanoma. It may exert its effects through interactions with the cytoskeleton.	80	9	UCSC	GGGAAATTCC	5'UTR	chr6:+:107066461_107066470	NM_001624	chr6:+:107066422_107125025
C1orf90	0.65	-14_-4	GGAAAATTCC:-14_-5:+:0.066/0.65; GGAATTTTCC:-14_-5:-:0.064/0.65; TGGAATTTTC:-13_-4:-:0.52/0.65	-	-	C1orf90	Q9BTA0	Q9BTA0	C1orf90	-	92	8	UCSC	GGAAAATTCCA	upstream	chr1:+:32485390_32485400	NM_032648	chr1:+:32485404_32487046
C20orf107	0.65	-112_-102	GGGCATTTCC:-112_-103:-:0.58/0.65; GGGGCATTTC:-111_-102:-:0.065/0.65	-	-	C20orf107	Q5JX69	Q5JX69	C20orf107	-	74	9	UCSC	GGAAATGCCCC	upstream	chr20:+:54541596_54541606	NM_001013646	chr20:+:54541708_54544981
C5orf25	0.65	-194_-185	GGGAAGTCCC:-194_-185:+:0.13/0.65; GGGACTTCCC:-194_-185:-:0.48/0.65	-	-	C5orf25	Q8NDZ2	Q8NDZ2	C5orf25	-	81	7	UCSC	GGGAAGTCCC	upstream	chr5:+:175597781_175597790	NM_198567	chr5:+:175597975_175705596
CD40	0.65	-501_-492	GGGAATTTCC:-501_-492:+:0.64/0.65	Immunoreceptors	TNF-receptor family member	CD40	P25942	P25942	CD40	Receptor for TNFSF5/CD40LG.	96	8	UCSC	GGGAATTTCC	upstream	chr20:+:44179811_44179820	NM_152854	chr20:+:44180312_44191791
DKFZp779B1540	0.65	-269_-260	GGGGTTTTCC:-269_-260:+:0.59/0.65	-	-	DKFZp779B1540	-	-	DKFZp779B1540	-	74	9	UCSC	GGGGTTTTCC	upstream	chr6:-:36412899_36412908	NM_001010903	chr6:-:36391512_36412640
FAM107A	0.65	80_89	GGGAAATTCC:80_89:+:0.6/0.65	-	-	FAM107A	O95990	O95990	FAM107A	When transfected into cell lines in which it is not expressed, suppresses cell growth. May play a role in tumor development.	97	10	UCSC	GGGAAATTCC	5'UTR	chr3:-:58538442_58538451	NM_007177	chr3:-:58524886_58538531
GALNTL2	0.65	-152_-143	GGGATATTCC:-152_-143:+:0.64/0.65	-	-	GALNTL2	Q8N3T1	Q8N3T1	GALNTL2	Catalyzes the initial reaction in O-linked oligosaccharide biosynthesis, the transfer of an N-acetyl-D- galactosamine residue to a serine or threonine residue on the protein receptor. Although it displays a much weaker activity toward all substrates tested compared to GALNT2, it is able to transfer up to seven GalNAc residues to the Muc5AC peptide, suggesting that it can fill vicinal Thr/Ser resi…	88	9	UCSC	GGGATATTCC	upstream	chr3:+:16191007_16191016	NM_054110	chr3:+:16191159_16245153
GCET2	0.65	-144_-134	TGGGATTCCC:-144_-135:+:0.33/0.65; GGGGAATCCC:-143_-134:-:0.31/0.65	-	-	GCET2	Q8N6F7	Q8N6F7	GCET2	-	85	11	UCSC	TGGGATTCCCC	upstream	chr3:-:113334940_113334950	NM_152785	chr3:-:113322377_113334807
IL1RN	0.65	-60_-51	GGGTATTTCC:-60_-51:+:0.64/0.65	Cytokines/Chemokines and their modulators	Inhibitor of IL-1 activity	IL1RN	P18510	P18510	IL1RN	Inhibits the activity of IL-1 by binding to its receptor. Has no IL-1 like activity.	84	11	UCSC	GGGTATTTCC	upstream	chr2:+:113601548_113601557	NM_173842	chr2:+:113601608_113608063
LCN2	0.65	-176_-166	GGGAATGTCC:-176_-167:+:0.073/0.65; GGGACATTCC:-175_-166:-:0.57/0.65	Miscellaneous;Miscellaneous	Iron-siderophore-binding protein;Anti-microbial protein in lung	LCN2	P80188	P80188	LCN2	Transport of small lipophilic substances (Potential).	84	8	UCSC	GGGAATGTCCC	upstream	chr9:+:129951376_129951386	NM_005564	chr9:+:129951552_129955556
LOC554251	0.65	-264_-254	GGGGATTCCC:-264_-255:+:0.47/0.65; GGGGAATCCC:-263_-254:-:0.15/0.65	-	-	LOC554251	Q5FWF7	Q5FWF7	LOC554251	-	85	11	UCSC	GGGGATTCCCC	upstream	chr2:-:68548147_68548157	NM_001024680	chr2:-:68543010_68547894
NFATC1	0.65	-504_-495	GGGAATTTCC:-504_-495:+:0.63/0.65	-	-	NFATC1	O95644	O95644	NFATC1	Plays a role in the inducible expression of cytokine genes in T-cells, especially in the induction of the IL-2 or IL-4 gene transcription. Also controls gene expression in embryonic cardiac cells. Could regulate not only the activation and proliferation but also the differentiation and programmed death of T-lymphocytes as well as lymphoid and non-lymphoid cells.	98	5	UCSC	GGGAATTTCC	upstream	chr18:+:75256255_75256264	NM_172388	chr18:+:75256759_75390310
PHF1	0.65	-219_-210	GGGGATTCCC:-219_-210:+:0.62/0.65	-	-	PHF1	O43189	O43189	PHF1	-	93	8	UCSC	GGGGATTCCC	upstream	chr6:+:33486552_33486561	NM_024165	chr6:+:33486771_33492191
RBPJ	0.65	-85_-75	GGAAATTTCC:-85_-76:+:0.13/0.65; GGAAATTTCC:-85_-76:-:0.13/0.65; GGGAAATTTC:-84_-75:-:0.38/0.65	-	-	RBPJ	Q14663	Q14663	RBPJ	Transcriptional regulator wich plays a central role in Notch signaling, a signaling pathway involved in cell-cell communications that regulates a broad spectrum of cell-fate determinations. Acts as a transcriptional repressor when it is not associated with Notch proteins. When associated with some Notch protein, it acts as a transcriptional activator that activates transcription of Notch target g…	99	11	UCSC	GGAAATTTCCC	upstream	chr4:+:25930344_25930354	NM_203283	chr4:+:25930429_26042376
SERPINB7	0.65	-193_-184	GGGGCTTTCC:-193_-184:-:0.65/0.65	-	-	SERPINB7	O75635	O75635	SERPINB7	Might function as an inhibitor of Lys-specific proteases. Might influence the maturation of megakaryocytes via its action as a serpin.	79	9	UCSC	GGAAAGCCCC	upstream	chr18:+:59571063_59571072	NM_001040147	chr18:+:59571256_59623583
ST8SIA1	0.65	-58_-47	TGGAAATTTC:-58_-49:+:0.19/0.65; GGAAATTTCC:-57_-48:+:0.15/0.65; GGAAATTTCC:-57_-48:-:0.15/0.65; TGGAAATTTC:-56_-47:-:0.16/0.65	Enzymes	Sialyltransferase	ST8SIA1	Q92185	Q92185	ST8SIA1	Involved in the production of GD3 and GT3 from GM3.	97	9	UCSC	TGGAAATTTCCA	upstream	chr12:-:22378961_22378972	NM_003034	chr12:-:22245201_22378915
TMEM63B	0.65	-280_-271	GGGATTTTCC:-280_-271:-:0.61/0.65	-	-	TMEM63B	Q6AHX4	Q6AHX4	TMEM63B	-	88	9	UCSC	GGAAAATCCC	upstream	chr6:+:44203073_44203082	NM_018426	chr6:+:44203353_44231233
XPO1	0.65	-26_-16	TGGAATCTCC:-26_-17:+:0.069/0.65; GGGAGATTCC:-25_-16:-:0.58/0.65	-	-	XPO1	O14980	O14980	XPO1	Mediates the nuclear export of cellular proteins (cargos) bearing a leucine-rich nuclear export signal (NES) and of RNAs. In the nucleus, in association with RANBP3, binds cooperatively to the NES on its target protein and to the GTPase RAN in its active GTP-bound form (Ran-GTP). Docking of this complex to the nuclear pore complex (NPC) is mediated through binding to nucleoporins. Upon transit of…	99	10	UCSC	TGGAATCTCCC	upstream	chr2:-:61618937_61618947	NM_003400	chr2:-:61558573_61618922
CAMTA2	0.64	-200_-191	GGGACTTCCC:-200_-191:+:0.47/0.64; GGGAAGTCCC:-200_-191:-:0.13/0.64	-	-	CAMTA2	O94983	O94983	CAMTA2	Transcription activator. May act as tumor suppressor.	84	9	UCSC	GGGACTTCCC	upstream	chr17:-:4831845_4831854	NM_015099	chr17:-:4812016_4831655
CLCA3	0.64	-423_-414	GGGAATTCCC:-423_-414:+:0.32/0.64; GGGAATTCCC:-423_-414:-:0.32/0.64	-	-	CLCA3	Q9Y6N3	Q9Y6N3	CLCA3	-	100	2	UCSC	GGGAATTCCC	upstream	chr1:+:86872123_86872132	NM_004921	chr1:+:86872546_86893646
CLNS1A	0.64	-187_-178	GGGACTTCCC:-187_-178:+:0.5/0.64; GGGAAGTCCC:-187_-178:-:0.13/0.64	-	-	CLNS1A	P54105	P54105	CLNS1A	The interaction with Sm proteins inhibits their assembly on U RNA and interferes with snRNP biogenesis. Inhibits the binding of survival motor neuron protein (SMN) to Sm proteins. May participate in cellular volume control by activation of a swelling-induced chloride conductance pathway.	60	8	UCSC	GGGACTTCCC	upstream	chr11:-:77026672_77026681	NM_001293	chr11:-:77004847_77026495
EMR3	0.64	-131_-122	GGGCATTTCC:-131_-122:+:0.64/0.64	-	-	EMR3	Q9BY15	Q9BY15	EMR3	Receptor probably involved in myeloid interactions during immune and inflammatory responses. A ligand for the soluble form of this receptor is present at the surface of momocytes- derived macrophages and activated neutrophils.	83	6	UCSC	GGGCATTTCC	upstream	chr19:-:14646851_14646860	NM_032571	chr19:-:14591050_14646730
H1F0	0.64	-235_-225	GGGGGTTTCC:-235_-226:+:0.39/0.64; GGGGTTTCCC:-234_-225:+:0.23/0.64	-	-	H1F0	P07305	P07305	H1F0	Histones H1 are necessary for the condensation of nucleosome chains into higher order structures. The H1F0 histones are found in cells that are in terminal stages of differentiation or that have low rates of cell division.	82	10	UCSC	GGGGGTTTCCC	upstream	chr22:+:36530824_36530834	NM_005318	chr22:+:36531059_36533388
IMMP2L	0.64	-203_-194	GGGACTTCCC:-203_-194:+:0.47/0.64; GGGAAGTCCC:-203_-194:-:0.12/0.64	-	-	IMMP2L	Q96T52	Q96T52	IMMP2L	Catalyzes the removal of transit peptides required for the targeting of proteins from the mitochondrial matrix, across the inner membrane, into the inter-membrane space. Known to process the nuclear encoded protein DIABLO.	93	11	UCSC	GGGACTTCCC	upstream	chr7:-:110989776_110989785	NM_032549	chr7:-:110090345_110989583
IPO9	0.64	-197_-188	GGGGCTTTCC:-197_-188:-:0.64/0.64	-	-	IPO9	Q96P70	Q96P70	IPO9	Functions in nuclear protein import as nuclear transport receptor. Serves as receptor for nuclear localization signals (NLS) in cargo substrates. Is thought to mediate docking of the importin/substrate complex to the nuclear pore complex (NPC) through binding to nucleoporin and the complex is subsequently translocated through the pore by an energy requiring, Ran- dependent mechanism. At the nucle…	74	9	UCSC	GGAAAGCCCC	upstream	chr1:+:200064713_200064722	NM_018085	chr1:+:200064910_200120044
MAP3K8	0.64	56_65	GGGAAATTCC:56_65:-:0.6/0.64	-	-	MAP3K8	P41279	P41279	MAP3K8	Able to activate NF-kappa-B 1 by stimulating proteasome- mediated proteolysis of NF-kappa-B 1/p105. Plays a role in the cell cycle. The longer form of cot has some transforming activity, although it is much weaker than the activated cot oncoprotein.	100	12	UCSC	GGAATTTCCC	5'UTR	chr10:+:30762926_30762935	NM_005204	chr10:+:30762871_30790767
MITF	0.64	-123_-113	GGGCATTCCC:-123_-114:-:0.21/0.64; GGGGCATTCC:-122_-113:-:0.4/0.64	-	-	MITF	O75030	O75030	MITF	Transcription factor for tyrosinase and tyrosinase- related protein 1. Binds to a symmetrical DNA sequence (E-boxes) (5'-CACGTG-3') found in the tyrosinase promoter. Plays a critical role in the differentiation of various cell types as neural crest- derived melanocytes, mast cells, osteoclasts and optic cup-derived retinal pigment epithelium.	79	12	UCSC	GGGAATGCCCC	upstream	chr3:+:69871199_69871209	NM_198159	chr3:+:69871322_70100176
NDUFA12	0.64	-247_-237	GGGGAATCCC:-247_-238:+:0.18/0.64; GGGGATTCCC:-246_-237:-:0.44/0.64	-	-	NDUFA12	Q9UI09	Q9UI09	NDUFA12	Accessory subunit of the mitochondrial membrane respiratory chain NADH dehydrogenase (Complex I), that is believed to be not involved in catalysis. Complex I functions in the transfer of electrons from NADH to the respiratory chain. The immediate electron acceptor for the enzyme is believed to be ubiquinone.	75	7	UCSC	GGGGAATCCCC	upstream	chr12:-:93921878_93921888	NM_018838	chr12:-:93889241_93921642
NME2	0.64	-100_-90	GGGAGATTCC:-100_-91:+:0.48/0.64; GGGAATCTCC:-99_-90:-:0.14/0.64	-	-	NME2	P22392	P22392	NME2	Acts as a transcriptional activator of the c-Myc gene; binds DNA nonspecifically (Ref.3).	73	6	UCSC	GGGAGATTCCC	upstream	chr17:+:46598981_46598991	NM_001018138	chr17:+:46599081_46604103
OR51B5	0.64	-369_-360	GGGGATTTCC:-369_-360:-:0.58/0.64	-	-	OR51B5	Q9H339	Q9H339	OR51B5	Odorant receptor (Potential).	71	7	UCSC	GGAAATCCCC	upstream	chr11:-:5321689_5321698	NM_001005567	chr11:-:5320392_5321330
PRPF39	0.64	-194_-185	GGGAAGTCCC:-194_-185:+:0.13/0.64; GGGACTTCCC:-194_-185:-:0.5/0.64	-	-	PRPF39	Q86UA1	Q86UA1	PRPF39	Involved in pre-mRNA splicing (By similarity).	69	8	UCSC	GGGAAGTCCC	upstream	chr14:+:44622879_44622888	NM_017922	chr14:+:44623073_44654552
RP11-175D17.5	0.64	-188_-179	GGGAAGTCCC:-188_-179:+:0.14/0.64; GGGACTTCCC:-188_-179:-:0.51/0.64	-	-	RP11-175D17.5	Q5JTN6	Q5JTN6	RP11-175D17.5	-	81	9	UCSC	GGGAAGTCCC	upstream	chr9:+:126655387_126655396	NM_001045476	chr9:+:126655575_126659980
RUNDC2B	0.64	83_92	TGGAATTTCC:83_92:+:0.63/0.64	-	-	RUNDC2B	Q8IUI4	Q8IUI4	RUNDC2B	-	62	12	UCSC	TGGAATTTCC	5'UTR	chr16:+:21298895_21298904	NM_001012391	chr16:+:21298813_21310913
SYTL3	0.64	-239_-230	GGGAGTTTCC:-239_-230:+:0.63/0.64	-	-	SYTL3	Q5U3B9	Q5U3B9	SYTL3	May act as Rab effector protein and play a role in vesicle trafficking. Binds phospholipids in the presence of calcium ions (By similarity).	82	9	UCSC	GGGAGTTTCC	upstream	chr6:+:158990794_158990803	NM_001009991	chr6:+:158991033_159105889
TMEM110	0.64	-350_-341	GGGATTTTCC:-350_-341:+:0.63/0.64	-	-	TMEM110	Q86TL2	Q86TL2	TMEM110	-	80	8	UCSC	GGGATTTTCC	upstream	chr3:-:52906927_52906936	NM_198563	chr3:-:52848937_52906587
ZNF418	0.64	-190_-181	GGGACTTCCC:-190_-181:+:0.5/0.64; GGGAAGTCCC:-190_-181:-:0.13/0.64	-	-	ZNF418	Q8TF45	Q8TF45	ZNF418	Transcriptional repressor.	63	7	UCSC	GGGACTTCCC	upstream	chr19:-:63138732_63138741	NM_133460	chr19:-:63125063_63138552
ZNF625	0.64	-325_-316	TGGAATTTCC:-325_-316:+:0.63/0.64	-	-	ZNF625	Q96I27	Q96I27	ZNF625	May be involved in transcriptional regulation.	88	4	UCSC	TGGAATTTCC	upstream	chr19:-:12128844_12128853	NM_145233	chr19:-:12116710_12128529
ZNF763	0.64	-292_-283	GGGATTTTCC:-292_-283:-:0.6/0.64	-	-	ZNF763	Q15926	Q15926	ZNF763	-	83	3	UCSC	GGAAAATCCC	upstream	chr19:+:11936576_11936585	NM_001012753	chr19:+:11936868_11952196
AK5	0.63	-251_-242	GGGAAATCCC:-251_-242:+:0.3/0.63; GGGATTTCCC:-251_-242:-:0.29/0.63	-	-	AK5	Q9Y6K8	Q9Y6K8	AK5	Active on AMP and dAMP with ATP as a donor. When GTP is used as phosphate donor, the enzyme phosphorylates AMP, CMP, and to a small extent dCMP.	94	9	UCSC	GGGAAATCCC	upstream	chr1:+:77520623_77520632	NM_012093	chr1:+:77520874_77798240
B2M	0.63	-444_-434	GGGAATTCCC:-444_-435:+:0.29/0.63; GGGAATTCCC:-444_-435:-:0.29/0.63; TGGGAATTCC:-443_-434:-:0.053/0.63	Immunoreceptors	Chaperone for MHC class I-like molecules	B2M	P61769	P61769	B2M	Beta-2-microglobulin is the beta-chain of major histocompatibility complex class I molecules.	71	10	UCSC	GGGAATTCCCA	upstream	chr15:+:42790532_42790542	NM_004048	chr15:+:42790976_42797648
C20orf77	0.63	-364_-355	GGGGATTTCC:-364_-355:-:0.62/0.63	-	-	C20orf77	Q9NQG5	Q9NQG5	C20orf77	-	72	11	UCSC	GGAAATCCCC	upstream	chr20:+:36095102_36095111	NM_021215	chr20:+:36095466_36154627
CD74	0.63	-108_-98	GGGGTATTTC:-108_-99:+:0.1/0.63; GGGTATTTCC:-107_-98:+:0.51/0.63	-	-	CD74	P04233	P04233	CD74	Plays a critical role in MHC class II antigen processing by stabilizing peptide-free class II alpha/beta heterodimers in a complex soon after their synthesis and directing transport of the complex from the endoplasmic reticulum to compartments where peptide loading of class II takes place.	96	10	UCSC	GGGGTATTTCC	upstream	chr5:-:149772622_149772632	NM_001025158	chr5:-:149761393_149772525
CDSN	0.63	-48_-38	GGGAATGTCC:-48_-39:+:0.17/0.63; TGGACATTCC:-47_-38:-:0.45/0.63	-	-	CDSN	Q15517	Q15517	CDSN	-	93	8	UCSC	GGGAATGTCCA	upstream	chr6:-:31196239_31196249	NM_001264	chr6:-:31190848_31196202
COL7A1	0.63	-79_-70	GGGACTTTTC:-79_-70:+:0.63/0.63	-	-	COL7A1	Q02388	Q02388	COL7A1	Stratified squamous epithelial basement membrane protein that forms anchoring fibrils which may contribute to epithelial basement membrane organization and adherence by interacting with extracellular matrix (ECM) proteins such as type IV collagen.	96	8	UCSC	GGGACTTTTC	upstream	chr3:-:48607758_48607767	NM_000094	chr3:-:48576509_48607689
DUSP11	0.63	-191_-182	GGGACTTCCC:-191_-182:+:0.5/0.63; GGGAAGTCCC:-191_-182:-:0.13/0.63	-	-	DUSP11	O75319	O75319	DUSP11	Possesses RNA 5'-triphosphatase and diphosphatase activities, but displays a poor protein-tyrosine phosphatase activity. Binds to RNA. May participate in nuclear mRNA metabolism.	64	7	UCSC	GGGACTTCCC	upstream	chr2:-:73860911_73860920	NM_003584	chr2:-:73842838_73860730
EDEM1	0.63	-53_-44	GGGGAGTTCC:-53_-44:+:0.62/0.63	-	-	EDEM1	Q92611	Q92611	EDEM1	Extracts misfolded glycoproteins, but not glycoproteins undergoing productive folding, from the calnexin cycle. It is directly involved in endoplasmic reticulum-associated degradation (ERAD) and targets misfolded glycoproteins for degradation in an N-glycan-dependent manner. It lacks mannosidase activity.	90	11	UCSC	GGGGAGTTCC	upstream	chr3:+:5204379_5204388	NM_014674	chr3:+:5204432_5236642
FLJ40504	0.63	-146_-137	GGGCATTTCC:-146_-137:+:0.6/0.63	-	-	FLJ40504	Q8N7Q0	Q8N7Q0	FLJ40504	-	75	10	UCSC	GGGCATTTCC	upstream	chr17:-:23658671_23658680	NM_173624	chr17:-:23627138_23658535
FLJ42280	0.63	-234_-225	GGGAATTTTC:-234_-225:+:0.62/0.63	-	-	FLJ42280	Q6ZVN7	Q6ZVN7	FLJ42280	-	86	10	UCSC	GGGAATTTTC	upstream	chr7:-:95970995_95971004	NM_207503	chr7:-:95948873_95970771
GRK1	0.63	-73_-64	GGGGCTTCCC:-73_-64:+:0.62/0.63	-	-	GRK1	Q15835	Q15835	GRK1	Phosphorylates rhodopsin thereby initiating its deactivation.	72	11	UCSC	GGGGCTTCCC	upstream	chr13:+:113369524_113369533	NM_002929	chr13:+:113369597_113373973
HIST2H2AB	0.63	-378_-368	TGGGATTTCC:-378_-369:+:0.29/0.63; GGGATTTCCC:-377_-368:+:0.17/0.63; GGGAAATCCC:-377_-368:-:0.17/0.63	-	-	HIST2H2AB	Q8IUE6	Q8IUE6	HIST2H2AB	Core component of nucleosome. Nucleosomes wrap and compact DNA into chromatin, limiting DNA accessibility to the cellular machineries which require DNA as a template. Histones thereby play a central role in transcription regulation, DNA repair, DNA replication and chromosomal stability. DNA accessibility is regulated via a complex set of post-translational modifications of histones, also called h…	77	11	UCSC	TGGGATTTCCC	upstream	chr1:-:148126457_148126467	NM_175065	chr1:-:148125643_148126090
HLA-DQA1	0.63	-80_-71	GGGATTTTTC:-80_-71:+:0.61/0.63	-	-	HLA-DQA1	P01907	P01907	HLA-DQA1	-	92	11	UCSC	GGGATTTTTC	upstream	chr6:+:32713080_32713089	NM_002122	chr6:+:32713160_32719406
HLA-DQA2	0.63	-75_-66	GGGATTTTTC:-75_-66:+:0.62/0.63	-	-	HLA-DQA2	P01906	P01906	HLA-DQA2	-	89	11	UCSC	GGGATTTTTC	upstream	chr6:+:32817065_32817074	NM_020056	chr6:+:32817140_32823197
ICAM1	0.63	-170_-160	TGGAAATTCC:-170_-161:+:0.54/0.63; CGGAATTTCC:-169_-160:-:0.097/0.63	Cell adhesion molecules	Intercellular adhesion molecule-1	ICAM1	P05362	P05362	ICAM1	ICAM proteins are ligands for the leukocyte adhesion protein LFA-1 (integrin alpha-L/beta-2). In case of rhinovirus infection acts as a cellular receptor for the virus. Also acts as receptor for some coxsackieviruses.	93	8	UCSC	TGGAAATTCCG	upstream	chr19:+:10242608_10242618	NM_000201	chr19:+:10242778_10258291
IGJ	0.63	-291_-282	GGGATTTTCC:-291_-282:-:0.61/0.63	-	-	IGJ	P01591	P01591	IGJ	Serves to link two monomer units of either IgM or IgA. In the case of IgM, the J chain-joined dimer is a nucleating unit for the IgM pentamer, and in the case of IgA it induces larger polymers. It also help to bind these immunoglobulins to secretory component.	79	10	UCSC	GGAAAATCCC	upstream	chr4:-:71751409_71751418	NM_144646	chr4:-:71740547_71751128
LOC152485	0.63	-84_-75	GGGGTTTCCC:-84_-75:+:0.56/0.63	-	-	LOC152485	Q7Z4S7	Q7Z4S7	LOC152485	-	98	8	UCSC	GGGGTTTCCC	upstream	chr4:-:147079131_147079140	NM_178835	chr4:-:146901341_147079057
LPA	0.63	-61_-52	TGGAGTTTCC:-61_-52:+:0.63/0.63	-	-	LPA	P08519	P08519	LPA	Apo(a) is the main constituent of lipoprotein(a) (Lp(a)). It has serine proteinase activity and is able of autoproteolysis. Inhibits tissue-type plasminogen activator 1. Lp(a) may be a ligand for megalin/Gp 330.	84	9	UCSC	TGGAGTTTCC	upstream	chr6:-:161007448_161007457	NM_005577	chr6:-:160872505_161007397
MYO3A	0.63	-42_-33	GGGGCTTCCC:-42_-33:-:0.62/0.63	-	-	MYO3A	Q8NEV4	Q8NEV4	MYO3A	Probable actin-based motor with a protein kinase activity. Probably plays a role in vision and hearing.	81	7	UCSC	GGGAAGCCCC	upstream	chr10:+:26262965_26262974	NM_017433	chr10:+:26263007_26541471
NFE2L2	0.63	-154_-145	GGGGATTTTC:-154_-145:+:0.61/0.63	-	-	NFE2L2	Q16236	Q16236	NFE2L2	Transcription activator that binds to antioxidant response (ARE) elements in the promoter regions of target genes. Important for the coordinated up-regulation of genes in response to oxidative stress. May be involved in the transcriptional activation of genes of the beta-globin cluster by mediating enhancer activity of hypersensitive site 2 of the beta-globin locus control region.	89	8	UCSC	GGGGATTTTC	upstream	chr2:-:177837807_177837816	NM_006164	chr2:-:177803284_177837663
NLRP10	0.63	-181_-172	GGGAATTTTC:-181_-172:-:0.58/0.63	-	-	NLRP10	Q86W26	Q86W26	NLRP10	Inhibits CASP1/caspase-1-dependent IL1B secretion and PYCARD-mediated apoptosis, but not that induced by FAS or BID.	81	8	UCSC	GAAAATTCCC	upstream	chr11:-:7941806_7941815	NM_176821	chr11:-:7937733_7941635
OR52K2	0.63	-17_-8	GAGAATTCCC:-17_-8:+:0.05/0.63; GGGAATTCTC:-17_-8:-:0.57/0.63	-	-	OR52K2	Q8NGK3	Q8NGK3	OR52K2	Odorant receptor (Potential).	73	12	UCSC	GAGAATTCCC	upstream	chr11:+:4427128_4427137	NM_001005172	chr11:+:4427145_4428090
RHEB	0.63	-64_-55	TGGAGTTTCC:-64_-55:+:0.62/0.63	-	-	RHEB	Q15382	Q15382	RHEB	Not known; binds GTP and exhibits intrinsic GTPase activity (By similarity).	91	7	UCSC	TGGAGTTTCC	upstream	chr7:-:150847997_150848006	NM_005614	chr7:-:150794031_150847943
RIMS2	0.63	-41_-31	GGGAATGCCC:-41_-32:+:0.052/0.63; GGGCATTCCC:-41_-32:-:0.35/0.63; TGGGCATTCC:-40_-31:-:0.23/0.63	-	-	RIMS2	Q9UQ26	Q9UQ26	RIMS2	Rab effector involved in exocytosis. May act as scaffold protein.	98	11	UCSC	GGGAATGCCCA	upstream	chr8:+:104900634_104900644	NM_014677	chr8:+:104900675_105333929
SCARA3	0.63	-74_-65	GGGGCTTCCC:-74_-65:+:0.61/0.63	-	-	SCARA3	Q6AZY7	Q6AZY7	SCARA3	Seems to protects cells by scavenging oxidative molecules or harmful products of oxidation.	91	7	UCSC	GGGGCTTCCC	upstream	chr8:+:27547421_27547430	NM_182826	chr8:+:27547495_27590205
SHF	0.63	-206_-197	GGGGCTTTCC:-206_-197:-:0.63/0.63	-	-	SHF	Q6ZW37	Q6ZW37	SHF	-	70	8	UCSC	GGAAAGCCCC	upstream	chr15:-:43280861_43280870	NM_138356	chr15:-:43246705_43280665
ACTBL1	0.62	-121_-111	TGGGTTTTCC:-121_-112:+:0.52/0.62; GGGTTTTCCC:-120_-111:+:0.058/0.62	-	-	ACTBL1	Q6S545	Q6S545	ACTBL1	-	97	3	UCSC	TGGGTTTTCCC	upstream	chr22:-:14668047_14668057	NM_001004053	chr22:-:14636331_14667937
ACTBL1	0.62	-121_-111	TGGGTTTTCC:-121_-112:+:0.52/0.62; GGGTTTTCCC:-120_-111:+:0.058/0.62	-	-	ACTBL1	Q6S545	Q6S545	ACTBL1	-	94	3	UCSC	TGGGTTTTCCC	upstream	chr14:+:18623243_18623253	NM_001005356	chr14:+:18623364_18654942
CCL19	0.62	-62_-52	GGGGAATTTC:-62_-53:+:0.36/0.62; GGGAATTTCA:-61_-52:+:0.23/0.62	Cytokines/Chemokines and their modulators	Recruitment of naive T cells to dendritic cells	CCL19	Q99731	Q99731	CCL19	May play a role not only in inflammatory and immunological responses but also in normal lymphocyte recirculation and homing. May play an important role in trafficking of T-cells in thymus, and T-cell and B-cell migration to secondary lymphoid organs. Specifically binds to chemokine receptor CCR7. Recombinant SCYA19 shows potent chemotactic activity for T-cells and B-cells but not for granulocytes…	93	10	UCSC	GGGGAATTTCA	upstream	chr9:-:34681325_34681335	NM_006274	chr9:-:34679568_34681274
CD74	0.62	-117_-107	GGGGTATTTC:-117_-108:+:0.1/0.62; GGGTATTTCC:-116_-107:+:0.5/0.62	-	-	CD74	P04233	P04233	CD74	Plays a critical role in MHC class II antigen processing by stabilizing peptide-free class II alpha/beta heterodimers in a complex soon after their synthesis and directing transport of the complex from the endoplasmic reticulum to compartments where peptide loading of class II takes place.	96	10	UCSC	GGGGTATTTCC	upstream	chr5:-:149772622_149772632	NM_004355	chr5:-:149761396_149772516
CYP27B1	0.62	-256_-247	GGGGAATTCC:-256_-247:+:0.58/0.62	Miscellaneous	Enzyme for liver vitamin D3 production	CYP27B1	O15528	O15528	CYP27B1	Catalyzes the conversion of 25-hydroxyvitamin D3 (25(OH)D) to 1-alpha,25-dihydroxyvitamin D3 (1,25(OH)2D) plays an important role in normal bone growth, calcium metabolism, and tissue differentiation.	88	10	UCSC	GGGGAATTCC	upstream	chr12:-:56447489_56447498	NM_000785	chr12:-:56442384_56447243
FGF17	0.62	-543_-533	GGGAATTTCC:-543_-534:+:0.55/0.62; TGGAAATTCC:-542_-533:-:0.062/0.62	-	-	FGF17	O60258	O60258	FGF17	May be a signaling molecule in the induction and patterning of the embryonic brain.	91	11	UCSC	GGGAATTTCCA	upstream	chr8:+:21955830_21955840	NM_003867	chr8:+:21956373_21962263
ITSN2	0.62	-362_-353	GGGACTTTCC:-362_-353:+:0.62/0.62	-	-	ITSN2	Q9NZM3	Q9NZM3	ITSN2	Adapter protein that may provide indirect link between the endocytic membrane traffic and the actin assembly machinery. May regulate the formation of clathrin-coated vesicles.	81	9	UCSC	GGGACTTTCC	upstream	chr2:-:24437233_24437242	NM_147152	chr2:-:24296696_24436881
KLF11	0.62	-388_-378	TGGGATTTCC:-388_-379:+:0.28/0.62; GGGATTTCCC:-387_-378:+:0.16/0.62; GGGAAATCCC:-387_-378:-:0.17/0.62	-	-	KLF11	O14901	O14901	KLF11	Transcriptional factor. Activates the epsilon- and gamma-globin gene promoters and, to a much lower degree, the beta- globin gene and represses promoters containing SP1-like binding sites inhibiting cell growth.	77	7	UCSC	TGGGATTTCCC	upstream	chr2:+:10100744_10100754	NM_003597	chr2:+:10101132_10112414
LOC283677	0.62	-116_-107	GGGCATTTCC:-116_-107:-:0.62/0.62	-	-	LOC283677	Q7Z4M0	Q7Z4M0	LOC283677	-	60	8	UCSC	GGAAATGCCC	upstream	chr15:+:71522435_71522444	NM_001042367	chr15:+:71522551_71639404
LONRF1	0.62	-74_-65	GGGGCTTCCC:-74_-65:+:0.62/0.62	-	-	LONRF1	Q17RB8	Q17RB8	LONRF1	-	96	5	UCSC	GGGGCTTCCC	upstream	chr8:-:12657427_12657436	NM_152271	chr8:-:12623776_12657363
LRRC48	0.62	-144_-135	GGGATATTCC:-144_-135:-:0.6/0.62	-	-	LRRC48	Q9H069	Q9H069	LRRC48	-	71	12	UCSC	GGAATATCCC	upstream	chr17:+:17816779_17816788	NM_031294	chr17:+:17816923_17860897
NGFRAP1	0.62	-32_-23	TGGGCTTTCC:-32_-23:-:0.62/0.62	-	-	NGFRAP1	Q00994	Q00994	NGFRAP1	May be a signaling adapter molecule involved in p75NTR- mediated apoptosis induced by NGF. Plays a role in zinc-triggered neuronal death (By similarity). May play an important role in the pathogenesis of neurogenetic diseases.	73	10	UCSC	GGAAAGCCCA	upstream	chrX:+:102518732_102518741	NM_014380	chrX:+:102518764_102519655
NLRP3	0.62	-127_-118	TGGATTTTCC:-127_-118:-:0.59/0.62	-	-	NLRP3	Q96P20	Q96P20	NLRP3	May function as an inducer of apoptosis. Interacts selectively with ASC and this complex may function as an upstream activator of NF-kappa-B signaling. Inhibits TNF-alpha induced activation and nuclear translocation of RELA/NF-KB p65. Also inhibits transcriptional activity of RELA. Activates caspase-1 in response to a number of triggers including bacterial or viral infection which leads to proces…	96	8	UCSC	GGAAAATCCA	upstream	chr1:+:245645970_245645979	NM_001079821	chr1:+:245646097_245679027
NUB1	0.62	-487_-478	GGGAATTTCC:-487_-478:-:0.61/0.62	-	-	NUB1	Q9Y5A7	Q9Y5A7	NUB1	Specific down-regulator of the NEDD8 conjugation system. Recruits NEDD8 and its conjugates to the proteasome for degradation. Isoform 1 promotes the degradation of NEDD8 more efficiently than isoform 2.	68	8	UCSC	GGAAATTCCC	upstream	chr7:+:150669303_150669312	NM_016118	chr7:+:150669790_150706463
PHF1	0.62	-272_-262	GGGGGATTCC:-272_-263:+:0.11/0.62; GGGGATTCCC:-271_-262:+:0.49/0.62	-	-	PHF1	O43189	O43189	PHF1	-	89	8	UCSC	GGGGGATTCCC	upstream	chr6:+:33486499_33486509	NM_024165	chr6:+:33486771_33492191
PLCH2	0.62	-114_-104	TGGGAGTTCC:-114_-105:+:0.15/0.62; GGGAGTTCCC:-113_-104:+:0.43/0.62	-	-	PLCH2	O75038	O75038	PLCH2	The production of the second messenger molecules diacylglycerol (DAG) and inositol 1,4,5-trisphosphate (IP3) is mediated by activated phosphatidylinositol-specific phospholipase C enzymes. This phospholipase activity is very sensitive to calcium. May be important for formation and maintenance of the neuronal network in the postnatal brain (By similarity).	88	7	UCSC	TGGGAGTTCCC	upstream	chr1:+:2397499_2397509	NM_014638	chr1:+:2397613_2426824
RGL1	0.62	-13_-3	GGGGGGTTCC:-13_-4:+:0.16/0.62; GGGGGTTCCC:-12_-3:+:0.46/0.62	-	-	RGL1	Q9NZL6	Q9NZL6	RGL1	Probable guanine nucleotide exchange factor.	92	11	UCSC	GGGGGGTTCCC	upstream	chr1:+:181871817_181871827	NM_015149	chr1:+:181871830_182164288
SLC1A3	0.62	-89_-80	GGGGTTTCCC:-89_-80:+:0.56/0.62	-	-	SLC1A3	P43003	P43003	SLC1A3	Transports L-glutamate and also L- and D-aspartate. Essential for terminating the postsynaptic action of glutamate by rapidly removing released glutamate from the synaptic cleft. Acts as a symport by cotransporting sodium.	82	11	UCSC	GGGGTTTCCC	upstream	chr5:+:36642358_36642367	NM_004172	chr5:+:36642447_36724191
TRAPPC3	0.62	-365_-356	GGGACTTTCC:-365_-356:+:0.62/0.62	-	-	TRAPPC3	O43617	O43617	TRAPPC3	May play a role in vesicular transport from endoplasmic reticulum to Golgi.	100	8	UCSC	GGGACTTTCC	upstream	chr1:-:36388009_36388018	NM_014408	chr1:-:36374761_36387654
TSC22D4	0.62	-50_-41	GGGGCTTCCC:-50_-41:-:0.61/0.62	-	-	TSC22D4	Q9Y3Q8	Q9Y3Q8	TSC22D4	Transcriptional repressor.	82	9	UCSC	GGGAAGCCCC	upstream	chr7:-:99914878_99914887	NM_030935	chr7:-:99902078_99914838
ZAP70	0.62	-116_-107	GGGCATTTCC:-116_-107:-:0.62/0.62	-	-	ZAP70	P43403	P43403	ZAP70	Plays a role in T-cell development and lymphocyte activation. Essential for TCR-mediated IL-2 production. Isoform 1 induces TCR-mediated signal transduction, isoform 2 does not.	88	9	UCSC	GGAAATGCCC	upstream	chr2:+:97696346_97696355	NM_001079	chr2:+:97696462_97722755
ZSCAN12	0.62	-289_-280	GGGATTTCCC:-289_-280:+:0.29/0.62; GGGAAATCCC:-289_-280:-:0.3/0.62	-	-	ZSCAN12	O43309	O43309	ZSCAN12	May be involved in transcriptional regulation.	79	7	UCSC	GGGATTTCCC	upstream	chr6:-:28475766_28475775	NM_001039643	chr6:-:28454974_28475487
ABCB11	0.61	-375_-366	GGGATTTTCC:-375_-366:+:0.59/0.61	-	-	ABCB11	O95342	O95342	ABCB11	Involved in the ATP-dependent secretion of bile salts into the canaliculus of hepatocytes.	79	11	UCSC	GGGATTTTCC	upstream	chr2:-:169596444_169596453	NM_003742	chr2:-:169487694_169596079
ANKRD21	0.61	-125_-115	TGGGTTTTCC:-125_-116:+:0.51/0.61; GGGTTTTCCC:-124_-115:+:0.057/0.61	-	-	ANKRD21	Q86YR6	Q86YR6	ANKRD21	-	100	3	UCSC	TGGGTTTTCCC	upstream	chr21:+:13904243_13904253	NM_174981	chr21:+:13904368_13935777
BCL2L10	0.61	-110_-100	TGGGATTCCC:-110_-101:+:0.45/0.61; TGGGAATCCC:-109_-100:-:0.15/0.61	-	-	BCL2L10	Q9HD36	Q9HD36	BCL2L10	Promotes cell survival. Suppresses apoptosis induced by BAX but not BAK.	91	8	UCSC	TGGGATTCCCA	upstream	chr15:-:50192363_50192373	NM_020396	chr15:-:50189115_50192264
C17orf68	0.61	-307_-298	GGGATTTTCC:-307_-298:-:0.6/0.61	-	-	C17orf68	Q8N3S6	Q8N3S6	C17orf68	-	90	2	UCSC	GGAAAATCCC	upstream	chr17:-:8092384_8092393	NM_025099	chr17:-:8071864_8092087
C9orf85	0.61	-74_-65	GGGAATTCTC:-74_-65:+:0.52/0.61	-	-	C9orf85	Q96MD7	Q96MD7	C9orf85	-	89	10	UCSC	GGGAATTCTC	upstream	chr9:+:73716168_73716177	NM_182505	chr9:+:73716242_73778189
CCDC107	0.61	-373_-364	GGGACTTTCC:-373_-364:+:0.6/0.61	-	-	CCDC107	Q8WV48	Q8WV48	CCDC107	-	100	12	UCSC	GGGACTTTCC	upstream	chr9:+:35647937_35647946	NM_174923	chr9:+:35648310_35651183
CHI3L1	0.61	-580_-570	GGGAATTTCC:-580_-571:+:0.45/0.61; GGGAAATTCC:-579_-570:-:0.15/0.61	Enzymes	Chitinase	CHI3L1	P36222	P36222	CHI3L1	May play an important role in the capacity of cells to respond to and cope with changes in their environment. May play a role in tissue remodeling and defense against pathogens.	87	10	UCSC	GGGAATTTCCC	upstream	chr1:-:201423114_201423124	NM_001276	chr1:-:201414681_201422545
CRAT	0.61	-73_-64	GGGGCATTCC:-73_-64:-:0.58/0.61	-	-	CRAT	P43155	P43155	CRAT	Carnitine acetylase is specific for short chain fatty acids. Carnitine acetylase seems to affect the flux through the pyruvate dehydrogenase complex. It may be involved as well in the transport of acetyl-CoA into mitochondria.	69	7	UCSC	GGAATGCCCC	upstream	chr9:-:130911179_130911188	NM_004003	chr9:-:130896895_130911116
DMXL2	0.61	-518_-508	TGGAAATTCC:-518_-509:+:0.073/0.61; GGGAATTTCC:-517_-508:-:0.53/0.61	-	-	DMXL2	Q8TDJ6	Q8TDJ6	DMXL2	May serve as a scaffold protein for MADD and RAB3GA on synaptic vesicles.	80	10	UCSC	TGGAAATTCCC	upstream	chr15:-:49702766_49702776	NM_015263	chr15:-:49527232_49702259
DUSP9	0.61	-94_-84	TGGAGTTTCC:-94_-85:+:0.54/0.61; GGGAAACTCC:-93_-84:-:0.06/0.61	-	-	DUSP9	Q99956	Q99956	DUSP9	Inactivates MAP kinases. Has a specificity for the ERK family.	98	4	UCSC	TGGAGTTTCCC	upstream	chrX:+:152561087_152561097	NM_001395	chrX:+:152561181_152569970
EGFL9	0.61	-169_-159	GGGGCATTCC:-169_-160:+:0.4/0.61; GGGCATTCCC:-168_-159:+:0.17/0.61	-	-	EGFL9	Q6UY11	Q6UY11	EGFL9	-	89	8	UCSC	GGGGCATTCCC	upstream	chr6:-:43531922_43531932	NM_206539	chr6:-:43526069_43531764
EPB41L2	0.61	-173_-164	GGGGGTTTCC:-173_-164:+:0.6/0.61	-	-	EPB41L2	O43491	O43491	EPB41L2	-	96	10	UCSC	GGGGGTTTCC	upstream	chr6:-:131426178_131426187	NM_001431	chr6:-:131202182_131426015
FZD9	0.61	-221_-212	GGGACTTCCC:-221_-212:+:0.45/0.61; GGGAAGTCCC:-221_-212:-:0.12/0.61	-	-	FZD9	O00144	O00144	FZD9	Receptor for Wnt proteins. Most of frizzled receptors are coupled to the beta-catenin canonical signaling pathway, which leads to the activation of disheveled proteins, inhibition of GSK- 3 kinase, nuclear accumulation of beta-catenin and activation of Wnt target genes. A second signaling pathway involving PKC and calcium fluxes has been seen for some family members, but it is not yet clear if it…	65	8	UCSC	GGGACTTCCC	upstream	chr7:+:72485823_72485832	NM_003508	chr7:+:72486044_72488385
HMG2L1	0.61	-73_-64	GGGGAATCCC:-73_-64:-:0.54/0.61	-	-	HMG2L1	Q9UGU5	Q9UGU5	HMG2L1	-	84	9	UCSC	GGGATTCCCC	upstream	chr22:+:33983415_33983424	NM_014250	chr22:+:33983488_34021799
HSD17B4	0.61	-373_-364	GGGACTTTCC:-373_-364:+:0.6/0.61	-	-	HSD17B4	P51659	P51659	HSD17B4	Bifunctional enzyme acting on the peroxisomal beta- oxidation pathway for fatty acids. Catalyzes the formation of 3- ketoacyl-CoA intermediates from both straight-chain and 2-methyl- branched-chain fatty acids.	74	9	UCSC	GGGACTTTCC	upstream	chr5:+:118815750_118815759	NM_000414	chr5:+:118816123_118905923
HSPC148	0.61	-281_-272	GGGGCTTTCC:-281_-272:+:0.61/0.61	-	-	HSPC148	Q9P013	Q9P013	HSPC148	-	84	10	UCSC	GGGGCTTTCC	upstream	chr11:-:94346658_94346667	NM_016403	chr11:-:94335930_94346387
KEL	0.61	-372_-363	GGGACTTTCC:-372_-363:+:0.61/0.61	-	-	KEL	P23276	P23276	KEL	Probable zinc endopeptidase.	100	3	UCSC	GGGACTTTCC	upstream	chr7:-:142369987_142369996	NM_000420	chr7:-:142348324_142369625
MAGEA10	0.61	-54_-45	GGGGCTTCCC:-54_-45:-:0.6/0.61	-	-	MAGEA10	P43363	P43363	MAGEA10	Not known, though may play a role in embryonal development and tumor transformation or aspects of tumor progression.	74	9	UCSC	GGGAAGCCCC	upstream	chrX:-:151057725_151057734	NM_021048	chrX:-:151053564_151057681
MAPK12	0.61	-23_-14	GGGACATCCC:-23_-14:+:0.48/0.61; GGGATGTCCC:-23_-14:-:0.12/0.61	-	-	MAPK12	P53778	P53778	MAPK12	Responds to activation by environmental stress and pro- inflammatory cytokines by phosphorylating downstream targets. Plays a role in myoblast differentiation and also in the down- regulation of cyclin D1 in response to hypoxia in adrenal cells suggesting MAPK12 may inhibit cell proliferation while promoting differentiation.	67	9	UCSC	GGGACATCCC	upstream	chr22:-:49042229_49042238	NM_002969	chr22:-:49033457_49042216
MCM3AP	0.61	-54_-45	GGGAGTTCCC:-54_-45:-:0.51/0.61	-	-	MCM3AP	O60318	O60318	MCM3AP	May be involved in the nuclear localization pathway of MCM3.	75	11	UCSC	GGGAACTCCC	upstream	chr21:-:46529708_46529717	NM_003906	chr21:-:46479475_46529664
PCDHGB7	0.61	-60_-51	TGGGATTCCC:-60_-51:+:0.6/0.61	-	-	PCDHGB7	Q9Y5F8	Q9Y5F8	PCDHGB7	Potential calcium-dependent cell-adhesion protein. May be involved in the establishment and maintenance of specific neuronal connections in the brain.	88	12	UCSC	TGGGATTCCC	upstream	chr5:+:140777405_140777414	NM_018927	chr5:+:140777465_140872730
PID1	0.61	-350_-341	GGGAAATTCC:-350_-341:-:0.57/0.61	-	-	PID1	Q7Z2X4	Q7Z2X4	PID1	Increases proliferation of preadipocytes without affecting adipocytic differentiation.	90	4	UCSC	GGAATTTCCC	upstream	chr2:-:229844565_229844574	NM_017933	chr2:-:229596933_229844225
TPST2	0.61	-166_-157	TGGAATTCCC:-166_-157:-:0.55/0.61	-	-	TPST2	O60704	O60704	TPST2	Catalyzes the O-sulfation of tyrosine residues within acidic motifs of polypeptides.	80	6	UCSC	GGGAATTCCA	upstream	chr22:-:25291526_25291535	NM_001008566	chr22:-:25251715_25291370
ZIC4	0.61	-134_-125	TGGATTTTCC:-134_-125:-:0.58/0.61	-	-	ZIC4	Q8N9L1	Q8N9L1	ZIC4	-	92	11	UCSC	GGAAAATCCA	upstream	chr3:-:148607221_148607230	NM_032153	chr3:-:148586526_148607097
ZNF264	0.61	-343_-334	GGGACTTTCC:-343_-334:-:0.6/0.61	-	-	ZNF264	O43296	O43296	ZNF264	May be involved in transcriptional regulation.	73	8	UCSC	GGAAAGTCCC	upstream	chr19:+:62394337_62394346	NM_003417	chr19:+:62394680_62426024
ZNF324B	0.61	-243_-233	TGGGAATCCC:-243_-234:+:0.068/0.61; GGGGATTCCC:-242_-233:-:0.49/0.61	-	-	ZNF324B	Q6AW86	Q6AW86	ZNF324B	May be involved in transcriptional regulation.	78	5	UCSC	TGGGAATCCCC	upstream	chr19:+:63654539_63654549	NM_207395	chr19:+:63654782_63661011
AIM2	0.6	-561_-551	GGGAAATTCC:-561_-552:+:0.17/0.6; GGGAATTTCC:-560_-551:-:0.42/0.6	-	-	AIM2	O14862	O14862	AIM2	-	97	3	UCSC	GGGAAATTCCC	upstream	chr1:-:157313821_157313831	NM_004833	chr1:-:157298898_157313271
AMOTL1	0.6	-383_-373	TGGAAATTCC:-383_-374:+:0.17/0.6; TGGAATTTCC:-382_-373:-:0.43/0.6	-	-	AMOTL1	Q8IY63	Q8IY63	AMOTL1	-	86	11	UCSC	TGGAAATTCCA	upstream	chr11:+:94140772_94140782	NM_130847	chr11:+:94141155_94249565
AMPD2	0.6	-112_-102	TGGAATTTTC:-112_-103:+:0.48/0.6; GGAAAATTCC:-111_-102:-:0.051/0.6	-	-	AMPD2	Q01433	Q01433	AMPD2	AMP deaminase plays a critical role in energy metabolism.	92	10	UCSC	TGGAATTTTCC	upstream	chr1:+:109964686_109964696	NM_004037	chr1:+:109964798_109976200
C17orf47	0.6	-203_-194	TGGGATTTCC:-203_-194:-:0.59/0.6	-	-	C17orf47	Q8N821	Q8N821	C17orf47	-	83	11	UCSC	GGAAATCCCA	upstream	chr17:-:53976875_53976884	NM_001038704	chr17:-:53973946_53976682
C2orf43	0.6	-190_-181	GGGGTTTTCC:-190_-181:-:0.6/0.6	-	-	C2orf43	Q53T37	Q53T37	C2orf43	-	67	9	UCSC	GGAAAACCCC	upstream	chr2:-:20886488_20886497	NM_021925	chr2:-:20748298_20886308
CD86	0.6	-139_-130	GGGCATTTCC:-139_-130:-:0.57/0.6	Immunoreceptors	Dendritic cell development molecule	CD86	P42081	P42081	CD86	Receptor involved in the costimulatory signal essential for T-lymphocyte proliferation and interleukin-2 production, by binding CD28 or CTLA-4. May play a critical role in the early events of T-cell activation and costimulation of naive T-cells, such as deciding between immunity and anergy that is made by T- cells within 24 hours after activation. Isoform 2 interferes with the formation of CD86 c…	100	11	UCSC	GGAAATGCCC	upstream	chr3:+:123279300_123279309	NM_006889	chr3:+:123279439_123322672
CDC27	0.6	-94_-85	GGGTATTTCC:-94_-85:+:0.6/0.6	-	-	CDC27	P30260	P30260	CDC27	-	93	12	UCSC	GGGTATTTCC	upstream	chr17:-:42621748_42621757	NM_001256	chr17:-:42552624_42621664
CITED4	0.6	-67_-58	GGGGCTTCCC:-67_-58:-:0.58/0.6	-	-	CITED4	Q96RK1	Q96RK1	CITED4	Acts as transcriptional coactivator for TFAP2/AP-2. May function as an inhibitor of transactivation by HIF1A by disrupting HIF1A interaction with CREBBP. May be involved in regulation of gene expression during development and differentiation of blood cells, endothelial cells and mammary epithelial cells.	77	9	UCSC	GGGAAGCCCC	upstream	chr1:-:41100662_41100671	NM_133467	chr1:-:41099315_41100605
CPA2	0.6	-11_-2	TGGGTTTTCC:-11_-2:-:0.6/0.6	-	-	CPA2	P48052	P48052	CPA2	-	75	11	UCSC	GGAAAACCCA	upstream	chr7:+:129693948_129693957	NM_001869	chr7:+:129693959_129716871
DPP3	0.6	-304_-294	GGGGGATTCC:-304_-295:+:0.095/0.6; GGGGATTCCC:-303_-294:+:0.43/0.6	-	-	DPP3	Q9NY33	Q9NY33	DPP3	Cleaves Arg-Arg-beta-naphthylamide.	77	9	UCSC	GGGGGATTCCC	upstream	chr11:+:66004151_66004161	NM_130443	chr11:+:66004455_66033706
GNB2L1	0.6	-13_-4	GGGGCTTTTC:-13_-4:+:0.59/0.6	Enzymes	Receptor for Activated C kinase	GNB2L1	P63244	P63244	GNB2L1	Seems to bind protein kinase C acting as an intracellular receptor to anchor the activated PKC to the cytoskeleton (By similarity).	63	12	UCSC	GGGGCTTTTC	upstream	chr5:-:180603515_180603524	NM_006098	chr5:-:180596533_180603512
HAS3	0.6	-107_-98	TGGGTTTTCC:-107_-98:+:0.6/0.6	-	-	HAS3	O00219	O00219	HAS3	Plays a role in hyaluronan/hyaluronic acid (HA) synthesis.	92	9	UCSC	TGGGTTTTCC	upstream	chr16:+:67698836_67698845	NM_005329	chr16:+:67698943_67709069
HPRT1	0.6	-189_-180	GGGAATTTTC:-189_-180:-:0.6/0.6	-	-	HPRT1	P00492	P00492	HPRT1	-	91	8	UCSC	GAAAATTCCC	upstream	chrX:+:133421733_133421742	NM_000194	chrX:+:133421922_133462362
LIPT1	0.6	-222_-213	GGGAAGTCCC:-222_-213:+:0.12/0.6; GGGACTTCCC:-222_-213:-:0.46/0.6	-	-	LIPT1	Q9Y234	Q9Y234	LIPT1	Catalyzes the transfer of the lipoyl group from lipoyl- AMP to the specific lysine residue of lipoyl domains of lipoate- dependent enzymes (By similarity).	74	7	UCSC	GGGAAGTCCC	upstream	chr2:+:99137627_99137636	NM_145199	chr2:+:99137849_99146043
LOC401252	0.6	-359_-350	GGGAAATTCC:-359_-350:+:0.56/0.6	-	-	LOC401252	Q6ZVZ2	Q6ZVZ2	LOC401252	-	90	3	UCSC	GGGAAATTCC	upstream	chr6:+:32331106_32331115	NM_001013681	chr6:+:32331465_32341593
LOC653600	0.6	-19_-10	TGGACTTCCC:-19_-10:-:0.54/0.6	-	-	LOC653600	-	-	LOC653600	-	82	6	UCSC	GGGAAGTCCA	upstream	chr8:-:6825033_6825042	NM_001042500	chr8:-:6822580_6825024
LOC653600	0.6	-19_-10	TGGACTTCCC:-19_-10:-:0.54/0.6	-	-	LOC653600	-	-	LOC653600	-	73	6	UCSC	GGGAAGTCCA	upstream	chr8:-:6844143_6844152	NM_001042500	chr8:-:6841697_6844134
LOC653600	0.6	-19_-10	TGGACTTCCC:-19_-10:-:0.54/0.6	-	-	LOC653600	-	-	LOC653600	-	77	7	UCSC	GGGAAGTCCA	upstream	chr8:-:6863242_6863251	NM_001042500	chr8:-:6860800_6863233
LRRC22	0.6	-111_-102	TGGGCTTTCC:-111_-102:+:0.6/0.6	-	-	LRRC22	-	-	LRRC22	-	79	9	UCSC	TGGGCTTTCC	upstream	chr10:-:85975365_85975374	NM_001017924	chr10:-:85970230_85975264
M-RIP	0.6	85_94	TGGAATTTCC:85_94:-:0.59/0.6	-	-	M-RIP	Q5ZEZ6	Q5ZEZ6	M-RIP	-	94	7	UCSC	GGAAATTCCA	CDS/intron	chr17:+:16886915_16886924	NM_201274	chr17:+:16886831_17029598
MAP3K11	0.6	-143_-133	GGGAGTTCCC:-143_-134:-:0.31/0.6; GGGGAGTTCC:-142_-133:-:0.26/0.6	-	-	MAP3K11	Q16584	Q16584	MAP3K11	Activates the JUN N-terminal pathway. Required for serum-stimulated cell proliferation and for mitogen and cytokine activation of MAPK14 (p38), MAPK3 (ERK) and MAPK8 (JNK1). Plays a role in mitogen-stimulated phosphorylation and activation of BRAF, but does not phosphorylate BRAF directly. Influences microtubule organization during the cell cycle.	95	10	UCSC	GGGAACTCCCC	upstream	chr11:-:65138428_65138438	NM_002419	chr11:-:65121802_65138296
MRGPRF	0.6	-103_-94	GGGGCATTCC:-103_-94:+:0.6/0.6	-	-	MRGPRF	Q96AM1	Q96AM1	MRGPRF	Orphan receptor. May bind to a neuropeptide and may regulate nociceptor function and/or development, including the sensation or modulation of pain (By similarity).	94	8	UCSC	GGGGCATTCC	upstream	chr11:-:68537404_68537413	NM_145015	chr11:-:68528442_68537311
OR52N4	0.6	-49_-40	TGGGCTTTCC:-49_-40:-:0.6/0.6	-	-	OR52N4	Q8NGI2	Q8NGI2	OR52N4	Odorant receptor (Potential).	79	11	UCSC	GGAAAGCCCA	upstream	chr11:+:5732497_5732506	NM_001005175	chr11:+:5732546_5733511
PYDC1	0.6	-49_-39	GGGACATCCC:-49_-40:+:0.42/0.6; GGGATGTCCC:-49_-40:-:0.11/0.6; GGGGATGTCC:-48_-39:-:0.07/0.6	-	-	PYDC1	Q8NFP8	Q8NFP8	PYDC1	Associates with apoptosis-associated specklike protein containing a CARD domain (ASC) and modulates its ability to collaborate with pyrin and cryopyrin in NF-kappa-B and pro- caspase-1 activation. Suppresses kinase activity of NF-kappa-B inhibitor kinase (IKK) complex, expression of NF-kappa-B inducible genes and inhibits NF-kappa-B activation by cytokines and LPS.	72	10	UCSC	GGGACATCCCC	upstream	chr16:-:31135934_31135944	NM_152901	chr16:-:31134783_31135896
RP13-102H20.1	0.6	-35_-25	GGGGGGTTCC:-35_-26:+:0.15/0.6; GGGGGTTCCC:-34_-25:+:0.42/0.6	-	-	RP13-102H20.1	Q6ZRI8	Q6ZRI8	RP13-102H20.1	-	80	10	UCSC	GGGGGGTTCCC	upstream	chrX:+:130019861_130019871	NM_144967	chrX:+:130019896_130051534
RPS27A	0.6	-32_-23	GGGGTTTCCC:-32_-23:-:0.56/0.6	-	-	RPS27A	P62979	P62979	RPS27A	-	90	11	UCSC	GGGAAACCCC	upstream	chr2:+:55313295_55313304	NM_002954	chr2:+:55313327_55316248
SAS10	0.6	7_16	TGGAATTTCC:7_16:-:0.59/0.6	-	-	SAS10	Q9NQZ2	Q9NQZ2	SAS10	-	74	10	UCSC	GGAAATTCCA	5'UTR	chr4:+:71773103_71773112	NM_020368	chr4:+:71773097_71775131
SLC43A2	0.6	-258_-249	GGGGATTCCC:-258_-249:+:0.57/0.6	-	-	SLC43A2	Q5CD75	Q5CD75	SLC43A2	Sodium-, chloride, pH-independent high affinity transport of large neutral amino acids.	84	7	UCSC	GGGGATTCCC	upstream	chr17:-:1479128_1479137	NM_152346	chr17:-:1424445_1478880
SORD	0.6	-64_-55	GGGGCTTCCC:-64_-55:-:0.59/0.6	-	-	SORD	Q00796	Q00796	SORD	-	80	7	UCSC	GGGAAGCCCC	upstream	chr15:+:43102579_43102588	NM_003104	chr15:+:43102643_43154330
TANK	0.6	-39_-29	TGGAAGTTCC:-39_-30:+:0.41/0.6; GGGAACTTCC:-38_-29:-:0.17/0.6	-	-	TANK	Q92844	Q92844	TANK	Acts as a regulator of TRAF function by maintaining them in a latent state. Overexpression inhibits TRAF2-mediated NF- kappa-B activation signaled by CD40, TNFR1 and TNFR2. Blocks TRAF2 binding to LMP1 and inhibits LMP1-mediated NF-kappa-B activation.	98	11	UCSC	TGGAAGTTCCC	upstream	chr2:+:161701672_161701682	NM_004180	chr2:+:161701711_161800928
TEAD1	0.6	37_46	GGGATTTTCC:37_46:-:0.54/0.6	-	-	TEAD1	P28347	P28347	TEAD1	Binds specifically and cooperatively to the SPH and GT- IIC "enhansons" (5'-GTGGAATGT-3') and activates transcription in vivo in a cell-specific manner. The activation function appears to be mediated by a limiting cell-specific transcriptional intermediary factor (TIF). Involved in cardiac development. Binds to the M-CAT motif.	92	12	UCSC	GGAAAATCCC	5'UTR	chr11:+:12742336_12742345	NM_021961	chr11:+:12742300_12922859
TMEM106A	0.6	-198_-188	TGGAAATTCC:-198_-189:+:0.5/0.6; AGGAATTTCC:-197_-188:-:0.098/0.6	-	-	TMEM106A	Q96A25	Q96A25	TMEM106A	-	81	10	UCSC	TGGAAATTCCT	upstream	chr17:+:38719221_38719231	NM_145041	chr17:+:38719419_38727115
TMEM106A	0.6	-198_-188	TGGAAATTCC:-198_-189:+:0.5/0.6; AGGAATTTCC:-197_-188:-:0.098/0.6	-	-	TMEM106A	Q96A25	Q96A25	TMEM106A	-	80	9	UCSC	TGGAAATTCCT	upstream	chr17_random:+:480841_480851	NM_145041	chr17_random:+:481039_488735
TPBG	0.6	-97_-87	GGGAATCTCC:-97_-88:+:0.15/0.6; GGGAGATTCC:-96_-87:-:0.43/0.6	-	-	TPBG	Q13641	Q13641	TPBG	-	64	10	UCSC	GGGAATCTCCC	upstream	chr6:+:83130160_83130170	NM_006670	chr6:+:83130257_83133333
UNC13A	0.6	-13_-4	TGGACATTCC:-13_-4:-:0.6/0.6	-	-	UNC13A	Q9UPW8	Q9UPW8	UNC13A	Plays a role in vesicle maturation during exocytosis as a target of the diacylglycerol second messenger pathway. Involved in neurotransmitter release by acting in synaptic vesicle priming prior to vesicle fusion and participates in the activity-dependent refilling of readily releasable vesicle pool (RRP). Essential for synaptic vesicle maturation in most excitatory/glutamatergic but not inhibitor…	87	3	UCSC	GGAATGTCCA	upstream	chr19:-:17660404_17660413	NM_001080421	chr19:-:17573136_17660401
WASF2	0.6	-78_-69	GGGGCATTCC:-78_-69:-:0.58/0.6	-	-	WASF2	Q9Y6W5	Q9Y6W5	WASF2	Downstream effector molecules involved in the transmission of signals from tyrosine kinase receptors and small GTPases to the actin cytoskeleton.	78	12	UCSC	GGAATGCCCC	upstream	chr1:-:27689324_27689333	NM_006990	chr1:-:27604712_27689256
ZBTB2	0.6	-46_-36	GGGCTTTTCC:-46_-37:-:0.32/0.6; GGGGCTTTTC:-45_-36:-:0.28/0.6	-	-	ZBTB2	Q8N680	Q8N680	ZBTB2	May be involved in transcriptional regulation.	97	7	UCSC	GGAAAAGCCCC	upstream	chr6:-:151754405_151754415	NM_020861	chr6:-:151726943_151754370
ZNF441	0.6	-354_-345	TGGAATTTCC:-354_-345:+:0.59/0.6	-	-	ZNF441	Q8N8Z8	Q8N8Z8	ZNF441	May be involved in transcriptional regulation.	84	9	UCSC	TGGAATTTCC	upstream	chr19:+:11738552_11738561	NM_152355	chr19:+:11738906_11754301
ZNF605	0.6	-125_-115	GGGGCTTTTC:-125_-116:+:0.31/0.6; GGGCTTTTCC:-124_-115:+:0.29/0.6	-	-	ZNF605	Q86T29	Q86T29	ZNF605	May be involved in transcriptional regulation.	75	4	UCSC	GGGGCTTTTCC	upstream	chr12:-:132043055_132043065	NM_183238	chr12:-:132008119_132042941
ACTBL1	0.59	-142_-132	TGGGCTTTCC:-142_-133:+:0.5/0.59; GGGCTTTCCC:-141_-132:+:0.081/0.59	-	-	ACTBL1	Q6S545	Q6S545	ACTBL1	-	100	2	UCSC	TGGGCTTTCCC	upstream	chr22:-:14668068_14668078	NM_001004053	chr22:-:14636331_14667937
ACTBL1	0.59	-142_-132	TGGGCTTTCC:-142_-133:+:0.5/0.59; GGGCTTTCCC:-141_-132:+:0.081/0.59	-	-	ACTBL1	Q6S545	Q6S545	ACTBL1	-	100	3	UCSC	TGGGCTTTCCC	upstream	chr14:+:18623222_18623232	NM_001005356	chr14:+:18623364_18654942
ADCYAP1R1	0.59	-405_-395	TGGGATTTCC:-405_-396:+:0.27/0.59; GGGATTTCCC:-404_-395:+:0.16/0.59; GGGAAATCCC:-404_-395:-:0.16/0.59	-	-	ADCYAP1R1	P41586	P41586	ADCYAP1R1	This is a receptor for PACAP-27 and PACAP-38. The activity of this receptor is mediated by G proteins which activate adenylyl cyclase. May regulate the release of adrenocorticotropin, luteinizing hormone, growth hormone, prolactin, epinephrine, and catecholamine. May play a role in spermatogenesis and sperm motility. Causes smooth muscle relaxation and secretion in the gastrointestinal tract.	100	3	UCSC	TGGGATTTCCC	upstream	chr7:+:31058261_31058271	NM_001118	chr7:+:31058666_31112836
ANKRD21	0.59	-146_-136	TGGGCTTTCC:-146_-137:+:0.5/0.59; GGGCTTTCCC:-145_-136:+:0.08/0.59	-	-	ANKRD21	Q86YR6	Q86YR6	ANKRD21	-	100	2	UCSC	TGGGCTTTCCC	upstream	chr21:+:13904222_13904232	NM_174981	chr21:+:13904368_13935777
ARL5B	0.59	-218_-207	GGGAAATTTC:-218_-209:+:0.25/0.59; GGAAATTTCC:-217_-208:+:0.069/0.59; GGAAATTTCC:-217_-208:-:0.069/0.59; GGGAAATTTC:-216_-207:-:0.2/0.59	-	-	ARL5B	Q96KC2	Q96KC2	ARL5B	Binds and exchanges GTP and GDP (By similarity).	79	9	UCSC	GGGAAATTTCCC	upstream	chr10:+:18988100_18988111	NM_178815	chr10:+:18988318_19006946
BUB3	0.59	-535_-525	TGGAAATTCC:-535_-526:+:0.07/0.59; GGGAATTTCC:-534_-525:-:0.51/0.59	-	-	BUB3	O43684	O43684	BUB3	Required for kinetochore localization of BUB1.	85	11	UCSC	TGGAAATTCCC	upstream	chr10:+:124903324_124903334	NM_004725	chr10:+:124903859_124914869
C10orf54	0.59	-70_-61	GGGGCTTCCC:-70_-61:-:0.58/0.59	-	-	C10orf54	Q9H7M9	Q9H7M9	C10orf54	-	80	10	UCSC	GGGAAGCCCC	upstream	chr10:-:73203403_73203412	NM_022153	chr10:-:73177318_73203343
C20orf160	0.59	-93_-84	TGGAGTTTCC:-93_-84:+:0.58/0.59	-	-	C20orf160	Q9NUG4	Q9NUG4	C20orf160	-	97	10	UCSC	TGGAGTTTCC	upstream	chr20:+:30061820_30061829	NM_080625	chr20:+:30061913_30083641
C7orf49	0.59	-96_-87	GGGAGTTCCC:-96_-87:+:0.5/0.59	-	-	C7orf49	Q6ZNR5	Q6ZNR5	C7orf49	-	90	3	UCSC	GGGAGTTCCC	upstream	chr7:-:134506073_134506082	NM_024033	chr7:-:134501076_134505987
DEFA3	0.59	-26_-17	TGGACTTCCC:-26_-17:-:0.53/0.59	-	-	DEFA3	P59666	P59666	DEFA3	Defensins 3/2 have antibiotic, fungicide and antiviral activities.	77	7	UCSC	GGGAAGTCCA	upstream	chr8:-:6863242_6863251	NM_005217	chr8:-:6860804_6863226
ELA2B	0.59	-82_-73	GGGGATTTTC:-82_-73:-:0.56/0.59	-	-	ELA2B	P08218	P08218	ELA2B	-	91	9	UCSC	GAAAATCCCC	upstream	chr1:+:15675100_15675109	NM_015849	chr1:+:15675182_15690481
FAM114A1	0.59	-314_-304	GGGGGTTTTC:-314_-305:+:0.053/0.59; GGGGTTTTCC:-313_-304:+:0.53/0.59	-	-	FAM114A1	Q8IWE2	Q8IWE2	FAM114A1	May play a role in neuronal cell development (By similarity).	82	9	UCSC	GGGGGTTTTCC	upstream	chr4:+:38545517_38545527	NM_138389	chr4:+:38545831_38621819
FAM55B	0.59	-47_-37	GGGAAACTCC:-47_-38:+:0.068/0.59; TGGAGTTTCC:-46_-37:-:0.51/0.59	-	-	FAM55B	Q96DL1	Q96DL1	FAM55B	-	91	9	UCSC	GGGAAACTCCA	upstream	chr11:+:114054419_114054429	NM_182495	chr11:+:114054466_114084567
GALNTL4	0.59	-318_-308	TGGAATTCCC:-318_-309:+:0.23/0.59; GGGGAATTCC:-317_-308:-:0.35/0.59	-	-	GALNTL4	Q6P9A2	Q6P9A2	GALNTL4	May catalyze the initial reaction in O-linked oligosaccharide biosynthesis, the transfer of an N-acetyl-D- galactosamine residue to a serine or threonine residue on the protein receptor (By similarity).	79	10	UCSC	TGGAATTCCCC	upstream	chr11:-:11600435_11600445	NM_198516	chr11:-:11249001_11600128
GEM	0.59	-50_-40	GGGCTTTTCC:-50_-41:-:0.32/0.59; GGGGCTTTTC:-49_-40:-:0.27/0.59	-	-	GEM	P55040	P55040	GEM	Could be a regulatory protein, possibly participating in receptor-mediated signal transduction at the plasma membrane. Has guanine nucleotide-binding activity but undetectable intrinsic GTPase activity.	94	10	UCSC	GGAAAAGCCCC	upstream	chr8:-:95343772_95343782	NM_181702	chr8:-:95330662_95343733
HCP5	0.59	-178_-168	TGGGGTTTCC:-178_-169:+:0.21/0.59; GGGGTTTCCC:-177_-168:+:0.36/0.59	-	-	HCP5	Q04490	Q04490	HCP5	-	83	11	UCSC	TGGGGTTTCCC	upstream	chr6:+:31538759_31538769	NM_006674	chr6:+:31538937_31541460
HMGB2	0.59	-295_-286	GGGGCTTTCC:-295_-286:+:0.59/0.59	-	-	HMGB2	P26583	P26583	HMGB2	Binds preferentially single-stranded DNA and unwinds double stranded DNA.	87	12	UCSC	GGGGCTTTCC	upstream	chr4:-:174492452_174492461	NM_002129	chr4:-:174489362_174492167
IRF1	0.59	-88_-79	GGGGAATCCC:-88_-79:+:0.53/0.59	Transcription factors and their modulators	Interferon regulatory factor-1	IRF1	P10914	P10914	IRF1	Specifically binds to the upstream regulatory region of type I IFN and IFN-inducible MHC class I genes (the interferon consensus sequence (ICS)) and activates those genes.	100	12	UCSC	GGGGAATCCC	upstream	chr5:-:131854404_131854413	NM_002198	chr5:-:131846683_131854326
ITGA5	0.59	-82_-73	GGGGCATTCC:-82_-73:-:0.58/0.59	-	-	ITGA5	P08648	P08648	ITGA5	Integrin alpha-5/beta-1 is a receptor for fibronectin and fibrinogen. It recognizes the sequence R-G-D in its ligands. In case of HIV-1 infection, the interaction with extracellular viral Tat protein seems to enhance angiogenesis in Kaposi's sarcoma lesions.	99	9	UCSC	GGAATGCCCC	upstream	chr12:-:53099389_53099398	NM_002205	chr12:-:53075313_53099317
LOC729747	0.59	-108_-99	GGGGCTTCCC:-108_-99:+:0.56/0.59	-	-	LOC729747	-	-	LOC729747	-	76	5	UCSC	GGGGCTTCCC	upstream	chr19:-:12028225_12028234	NM_001080404	chr19:-:12015619_12028127
LRRC47	0.59	-58_-48	TGGGCTTTTC:-58_-49:+:0.16/0.59; GGGCTTTTCC:-57_-48:+:0.44/0.59	-	-	LRRC47	Q8N1G4	Q8N1G4	LRRC47	-	78	8	UCSC	TGGGCTTTTCC	upstream	chr1:-:3702975_3702985	NM_020710	chr1:-:3686643_3702928
MIP	0.59	-161_-151	GGGAAAATCC:-161_-152:+:0.079/0.59; TGGATTTTCC:-160_-151:-:0.51/0.59	-	-	MIP	P30301	P30301	MIP	Water channel. May be responsible for regulating the osmolarity of the lens.	89	8	UCSC	GGGAAAATCCA	upstream	chr12:-:55134846_55134856	NM_012064	chr12:-:55130151_55134696
NR3C1	0.59	-139_-130	TGGATTTTCC:-139_-130:-:0.59/0.59	Transcription factors and their modulators	Promoter 1B of the GR	NR3C1	P04150	P04150	NR3C1	Receptor for glucocorticoids (GC). Has a dual mode of action: as a transcription factor that binds to glucocorticoid response elements (GRE) and as a modulator of other transcription factors. Affects inflammatory responses, cellular proliferation and differentiation in target tissues. Could act as a coactivator for STAT5-dependent transcription upon growth hormone (GH) stimulation and could revea…	79	11	UCSC	GGAAAATCCA	upstream	chr5:-:142795399_142795408	NM_001018077	chr5:-:142637688_142795270
PTMS	0.59	-72_-63	GGGGCTTCCC:-72_-63:-:0.58/0.59	-	-	PTMS	P20962	P20962	PTMS	Parathymosin may mediate immune function by blocking the effect of prothymosin alpha which confers resistance to certain opportunistic infections.	100	8	UCSC	GGGAAGCCCC	upstream	chr12:+:6745729_6745738	NM_002824	chr12:+:6745801_6750377
PTX3	0.59	-64_-55	GGGAGTTCCC:-64_-55:-:0.5/0.59	Acute phase proteins	Pentraxin	PTX3	P26022	P26022	PTX3	Plays a role in the regulation of innate resistance to pathogens, inflammatory reactions, possibly clearance of self- components and female fertility (By similarity).	87	10	UCSC	GGGAACTCCC	upstream	chr3:+:158637236_158637245	NM_002852	chr3:+:158637300_158644069
SARM1	0.59	-99_-89	GGGGATGTCC:-99_-90:+:0.082/0.59; GGGATGTCCC:-98_-89:+:0.1/0.59; GGGACATCCC:-98_-89:-:0.4/0.59	-	-	SARM1	Q6SZW1	Q6SZW1	SARM1	Involved in innate immnune response. Acts as a negative regulator of TICAM1/TRIF-dependent Toll-like receptor signaling by inhibiting induction of TLR3- and TLR4-dependent genes. Specifically blocks TICAM1/TRIF-dependent transcription-factor activation and gene induction, without affecting the MYD88- dependent pathway or non-TLR signaling. Negative regulator of NF- kappa-B and IRF activation.	88	11	UCSC	GGGGATGTCCC	upstream	chr17:+:23723153_23723163	NM_015077	chr17:+:23723252_23752192
SIX4	0.59	-118_-109	TGGGCTTTCC:-118_-109:+:0.59/0.59	-	-	SIX4	Q9UIU6	Q9UIU6	SIX4	-	93	9	UCSC	TGGGCTTTCC	upstream	chr14:-:60260653_60260662	NM_017420	chr14:-:60246008_60260545
SLC25A12	0.59	-300_-291	GGGGCTTTCC:-300_-291:+:0.59/0.59	-	-	SLC25A12	O75746	O75746	SLC25A12	Calcium-dependent mitochondrial aspartate and glutamate carrier. May have a function in the urea cycle.	89	12	UCSC	GGGGCTTTCC	upstream	chr2:-:172459269_172459278	NM_003705	chr2:-:172349126_172458979
SMPD2	0.59	-12_-3	GGGCCTTTCC:-12_-3:+:0.59/0.59	-	-	SMPD2	O60906	O60906	SMPD2	Converts sphingomyelin to ceramide. Hydrolyze 1-acyl-2- lyso-sn-glycero-3-phosphocholine (lyso-PC) and 1-O-alkyl-2-lyso- sn-glycero-3-phosphocholine (lyso-platelet-activating factor). The physiological substrate seems to be Lyso-PAF.	76	12	UCSC	GGGCCTTTCC	upstream	chr6:+:109868611_109868620	NM_003080	chr6:+:109868623_109871814
TNFRSF13B	0.59	-54_-44	GGGTTTTCCC:-54_-45:-:0.064/0.59; TGGGTTTTCC:-53_-44:-:0.48/0.59	-	-	TNFRSF13B	O14836	O14836	TNFRSF13B	Receptor for TNFSF13/APRIL and TNFSF13B/TALL1/BAFF/BLYS that binds both ligands with similar high affinity. Mediates calcineurin-dependent activation of NF-AT, as well as activation of NF-kappa-B and AP-1. Involved in the stimulation of B- and T- cell function and the regulation of humoral immunity.	99	7	UCSC	GGGAAAACCCA	upstream	chr17:-:16816170_16816180	NM_012452	chr17:-:16783123_16816127
TRPM5	0.59	-98_-89	GGGGCTTCCC:-98_-89:+:0.58/0.59	-	-	TRPM5	Q52LU2	Q52LU2	TRPM5	-	78	8	UCSC	GGGGCTTCCC	upstream	chr11:-:2400939_2400948	NM_014555	chr11:-:2382335_2400851
UHRF1	0.59	-75_-66	TGGGATTCCC:-75_-66:+:0.57/0.59	-	-	UHRF1	Q96T88	Q96T88	UHRF1	Putative E3 ubiquitin-protein ligase. May participate in methylation-dependent transcriptional regulation. Binds to inverted 5'-CCAAT-3' box 2 in the TOP2A promoter, and activates TOP2A expression. Important for G1/S transition. May be involved in DNA repair and chromosomal stability.	81	7	UCSC	TGGGATTCCC	upstream	chr19:+:4861490_4861499	NM_013282	chr19:+:4861565_4913164
BBC3	0.58	-188_-178	GGGGTTTCCC:-188_-179:-:0.24/0.58; GGGGGTTTCC:-187_-178:-:0.33/0.58	-	-	BBC3	Q9BXH1	Q9BXH1	BBC3	Essential mediator of p53-dependent and p53-independent apoptosis.	100	4	UCSC	GGGAAACCCCC	upstream	chr19:-:52426468_52426478	NM_014417	chr19:-:52415924_52426291
CCL1	0.58	-200_-190	GGGAAGTTCC:-200_-191:+:0.49/0.58; GGGAACTTCC:-199_-190:-:0.07/0.58	Cytokines/Chemokines and their modulators	T-cell activation gene 3, beta chemokine	CCL1	P22362	P22362	CCL1	Cytokine that is chemotactic for monocytes but not for neutrophils. Binds to CCR8.	91	10	UCSC	GGGAAGTTCCC	upstream	chr17:-:29714554_29714564	NM_002981	chr17:-:29711511_29714365
CHAF1B	0.58	-105_-96	GGGGCTTCCC:-105_-96:+:0.57/0.58	-	-	CHAF1B	Q13112	Q13112	CHAF1B	Complex that is thought to mediate chromatin assembly in DNA replication and DNA repair. Assembles histone octamers onto replicating DNA in vitro. CAF-1 performs the first step of the nucleosome assembly process, bringing newly synthesized histones H3 and H4 to replicating DNA; histones H2A/H2B can bind to this chromatin precursor subsequent to DNA replication to complete the histone octamer. The…	72	9	UCSC	GGGGCTTCCC	upstream	chr21:+:36679453_36679462	NM_005441	chr21:+:36679558_36710994
CLN6	0.58	-369_-359	GGGAAATCCC:-369_-360:+:0.17/0.58; GGGATTTCCC:-369_-360:-:0.17/0.58; TGGGATTTCC:-368_-359:-:0.24/0.58	-	-	CLN6	Q9NWW5	Q9NWW5	CLN6	-	84	5	UCSC	GGGAAATCCCA	upstream	chr15:-:66309437_66309447	NM_017882	chr15:-:66286385_66309079
CSF1	0.58	-366_-357	GGGACTTTCC:-366_-357:-:0.57/0.58	Growth factors, ligands, and their modulators	Macrophage Colony Stimulating Factor	CSF1	P09603	P09603	CSF1	Granulocyte/macrophage colony-stimulating factors are cytokines that act in hematopoiesis by controlling the production, differentiation, and function of 2 related white cell populations of the blood, the granulocytes and the monocytes-macrophages. CSF- 1 induces cells of the monocyte/macrophage lineage. It plays a role in immunological defenses, bone metabolism, lipoproteins clearance, fertility…	99	7	UCSC	GGAAAGTCCC	upstream	chr1:+:110254613_110254622	NM_172211	chr1:+:110254979_110273877
DDX58	0.58	53_62	GGGATTTTCC:53_62:-:0.57/0.58	-	-	DDX58	O95786	O95786	DDX58	Involved in innate immune defense against viruses. Upon interaction with intracellular dsRNA produced during viral replication, triggers a transduction cascade involving MAVS/IPS1, which results in the activation of NF-kappa-B, IRF3 and IRF7 and the induction of the expression of antiviral cytokines such as IFN-beta and RANTES (CCL5). Essential for the production of interferons in response to RNA…	84	9	UCSC	GGAAAATCCC	5'UTR	chr9:-:32516260_32516269	NM_014314	chr9:-:32445300_32516322
DEFA1	0.58	-31_-22	TGGACTTCCC:-31_-22:-:0.53/0.58	-	-	DEFA1	P59665	P59665	DEFA1	Defensins 1/2 have antibiotic, fungicide and antiviral activities.	82	6	UCSC	GGGAAGTCCA	upstream	chr8:-:6825033_6825042	NM_004084	chr8:-:6822580_6825012
DEFA1	0.58	-31_-22	TGGACTTCCC:-31_-22:-:0.53/0.58	-	-	DEFA1	P59665	P59665	DEFA1	Defensins 1/2 have antibiotic, fungicide and antiviral activities.	73	6	UCSC	GGGAAGTCCA	upstream	chr8:-:6844143_6844152	NM_004084	chr8:-:6841697_6844122
DEFA1	0.58	-31_-22	TGGACTTCCC:-31_-22:-:0.53/0.58	-	-	DEFA1	P59665	P59665	DEFA1	Defensins 1/2 have antibiotic, fungicide and antiviral activities.	77	7	UCSC	GGGAAGTCCA	upstream	chr8:-:6863242_6863251	NM_004084	chr8:-:6860800_6863221
EGR2	0.58	-361_-352	GGGACTTTCC:-361_-352:-:0.58/0.58	-	-	EGR2	P11161	P11161	EGR2	Sequence-specific DNA-binding transcription factor. Binds to two specific DNA sites located in the promoter region of HOXA4.	94	11	UCSC	GGAAAGTCCC	upstream	chr10:-:64246484_64246493	NM_000399	chr10:-:64241762_64246133
F5	0.58	-56_-46	GGGCTTTTCC:-56_-47:-:0.31/0.58; GGGGCTTTTC:-55_-46:-:0.27/0.58	-	-	F5	P12259	P12259	F5	Coagulation factor V is a cofactor that participates with factor Xa to activate prothrombin to thrombin.	71	9	UCSC	GGAAAAGCCCC	upstream	chr1:-:167822438_167822448	NM_000130	chr1:-:167747815_167822393
FGFR4	0.58	-58_-48	GGGCTTTTCC:-58_-49:-:0.31/0.58; GGGGCTTTTC:-57_-48:-:0.27/0.58	-	-	FGFR4	P22455	P22455	FGFR4	Receptor for acidic fibroblast growth factor. Does not bind to basic fibroblast growth factor. Binds FGF19.	70	8	UCSC	GGAAAAGCCCC	upstream	chr5:+:176449098_176449108	NM_022963	chr5:+:176449156_176457730
IGFALS	0.58	-27_-17	GGGGAAATCC:-27_-18:+:0.11/0.58; TGGATTTCCC:-26_-17:-:0.44/0.58	-	-	IGFALS	P35858	P35858	IGFALS	Involved in protein-protein interactions that result in protein complexes, receptor-ligand binding or cell adhesion.	88	9	UCSC	GGGGAAATCCA	upstream	chr16:-:1783726_1783736	NM_004970	chr16:-:1780421_1783710
KCNG3	0.58	-55_-46	TGGGATTCCC:-55_-46:-:0.56/0.58	-	-	KCNG3	Q8TAE7	Q8TAE7	KCNG3	Potassium channel subunit. Modulates channel activity.	95	8	UCSC	GGGAATCCCA	upstream	chr2:-:42574786_42574795	NM_172344	chr2:-:42522662_42574741
KIAA1751	0.58	-358_-348	GGGATTTTCC:-358_-349:-:0.47/0.58; GGGGATTTTC:-357_-348:-:0.11/0.58	-	-	KIAA1751	Q6ZSJ4	Q6ZSJ4	KIAA1751	-	84	4	UCSC	GGAAAATCCCC	upstream	chr1:-:1925483_1925493	NM_001080484	chr1:-:1874611_1925136
LOC347273	0.58	-21_-12	TGGGGTTTCC:-21_-12:+:0.54/0.58	-	-	LOC347273	Q5BKX8	Q5BKX8	LOC347273	-	93	11	UCSC	TGGGGTTTCC	upstream	chr9:+:102380135_102380144	NM_001018116	chr9:+:102380156_102389992
LOC646174	0.58	-230_-221	GGGACTTCCC:-230_-221:+:0.45/0.58; GGGAAGTCCC:-230_-221:-:0.12/0.58	-	-	LOC646174	-	-	LOC646174	-	82	9	UCSC	GGGACTTCCC	upstream	chr16:-:3485642_3485651	NM_001080524	chr16:-:3483484_3485422
LSM1	0.58	-97_-88	TGGAGTTTCC:-97_-88:+:0.58/0.58	-	-	LSM1	O15116	O15116	LSM1	Binds specifically to the 3'-terminal U-tract of U6 snRNA.	61	11	UCSC	TGGAGTTTCC	upstream	chr8:-:38153270_38153279	NM_014462	chr8:-:38140014_38153183
ME1	0.58	-22_-13	GGGCCTTTCC:-22_-13:+:0.57/0.58	-	-	ME1	P48163	P48163	ME1	-	91	9	UCSC	GGGCCTTTCC	upstream	chr6:-:84197510_84197519	NM_002395	chr6:-:83976830_84197498
PCDHGA9	0.58	-23_-14	TGGAATTTTC:-23_-14:-:0.58/0.58	-	-	PCDHGA9	Q9Y5G4	Q9Y5G4	PCDHGA9	Potential calcium-dependent cell-adhesion protein. May be involved in the establishment and maintenance of specific neuronal connections in the brain.	80	12	UCSC	GAAAATTCCA	upstream	chr5:+:140762680_140762689	NM_018921	chr5:+:140762703_140872730
SCN10A	0.58	2_12	TGGAATTCCC:2_11:+:0.22/0.58; GGGGAATTCC:3_12:-:0.34/0.58	-	-	SCN10A	Q9Y5Y9	Q9Y5Y9	SCN10A	This protein mediates the voltage-dependent sodium ion permeability of excitable membranes. Assuming opened or closed conformations in response to the voltage difference across the membrane, the protein forms a sodium-selective channel through which sodium ions may pass in accordance with their electrochemical gradient. It is a tetrodotoxin-resistant sodium channel isoform. Its electrophysiologic…	85	10	UCSC	TGGAATTCCCC	CDS/intron	chr3:-:38810493_38810503	NM_006514	chr3:-:38713841_38810505
SQRDL	0.58	-112_-103	GGGACTTTTC:-112_-103:+:0.58/0.58	-	-	SQRDL	Q9Y6N5	Q9Y6N5	SQRDL	Catalyzes the oxidation of hydrogen sulfide, with the help of a quinone (By similarity).	84	10	UCSC	GGGACTTTTC	upstream	chr15:+:43714435_43714444	NM_021199	chr15:+:43714547_43770770
TLX1	0.58	-276_-267	GGGAGTTTCC:-276_-267:+:0.58/0.58	-	-	TLX1	P31314	P31314	TLX1	Controls the genesis of the spleen. Binds to the DNA sequence 5'-GGCGGTAAGTGG-3'.	92	10	UCSC	GGGAGTTTCC	upstream	chr10:+:102879975_102879984	NM_005521	chr10:+:102880251_102887526
TRPV2	0.58	-363_-354	GGGACTTTCC:-363_-354:-:0.57/0.58	-	-	TRPV2	Q9Y5S1	Q9Y5S1	TRPV2	Calcium-permeable, non-selective cation channel with an outward rectification. Seems to be regulated, at least in part, by IGF-I, PDGF and neuropeptide head activator. May transduce physical stimuli in mast cells. Activated by temperatures higher than 52 degrees Celsius; is not activated by vanilloids and acidic pH.	70	5	UCSC	GGAAAGTCCC	upstream	chr17:+:16259249_16259258	NM_016113	chr17:+:16259612_16281040
ADAMTS18	0.57	-62_-53	TGGGATTCCC:-62_-53:-:0.55/0.57	-	-	ADAMTS18	Q8TE60	Q8TE60	ADAMTS18	-	94	7	UCSC	GGGAATCCCA	upstream	chr16:-:76026564_76026573	NM_139054	chr16:-:75884339_76026512
ARMC5	0.57	-69_-59	GGAAAATTCC:-69_-60:+:0.058/0.57; GGAATTTTCC:-69_-60:-:0.057/0.57; TGGAATTTTC:-68_-59:-:0.45/0.57	-	-	ARMC5	Q86WM9	Q86WM9	ARMC5	-	83	11	UCSC	GGAAAATTCCA	upstream	chr16:+:31377748_31377758	NM_024742	chr16:+:31377817_31385988
C11orf31	0.57	-292_-283	TGGGATTTCC:-292_-283:+:0.55/0.57	-	-	C11orf31	Q8IZQ5	Q8IZQ5	C11orf31	May be involved in a redox-related process (Potential).	82	11	UCSC	TGGGATTTCC	upstream	chr11:+:57265005_57265014	NM_170746	chr11:+:57265297_57267459
C19orf30	0.57	-84_-75	GGGGCTTCCC:-84_-75:-:0.55/0.57	-	-	C19orf30	Q8N6C7	Q8N6C7	C19orf30	-	85	10	UCSC	GGGAAGCCCC	upstream	chr19:+:4720067_4720076	NM_174947	chr19:+:4720151_4723531
CCRN4L	0.57	44_53	GGGATTTCCC:44_53:+:0.26/0.57; GGGAAATCCC:44_53:-:0.27/0.57	-	-	CCRN4L	Q9UK39	Q9UK39	CCRN4L	Component of the circadian clock or downstream effector of clock function. Exhibits a high amplitude circadian rhythm with maximal levels in early evening. In constant darkness or constant light, the amplitude of the rhythm decreases (By similarity).	66	10	UCSC	GGGATTTCCC	5'UTR	chr4:+:140156435_140156444	NM_012118	chr4:+:140156392_140186541
CLIC4	0.57	-293_-284	GGGGAATTCC:-293_-284:+:0.53/0.57	-	-	CLIC4	Q9Y696	Q9Y696	CLIC4	Chloride channel or a regulator or accessory subunit of other proteins that could provide the pore-froming function.	74	5	UCSC	GGGGAATTCC	upstream	chr1:+:24944141_24944150	NM_013943	chr1:+:24944434_25043345
COL12A1	0.57	-29_-20	TGGACTTCCC:-29_-20:+:0.53/0.57	-	-	COL12A1	Q99715	Q99715	COL12A1	Type XII collagen interacts with type I collagen- containing fibrils, the COL1 domain could be associated with the surface of the fibrils, and the COL2 and NC3 domains may be localized in the perifibrillar matrix (By similarity).	60	11	UCSC	TGGACTTCCC	upstream	chr6:-:75972362_75972371	NM_080645	chr6:-:75850762_75972343
DLEU7	0.57	-209_-200	GGGAATTTTC:-209_-200:-:0.56/0.57	-	-	DLEU7	Q6UYE1	Q6UYE1	DLEU7	-	84	11	UCSC	GAAAATTCCC	upstream	chr13:-:50316275_50316284	NM_198989	chr13:-:50184037_50316076
DZIP3	0.57	-27_-18	GGGGGATTCC:-27_-18:+:0.52/0.57	-	-	DZIP3	Q86Y13	Q86Y13	DZIP3	E3 Ubiquitin ligase proteins mediate ubiquitination and subsequent proteasomal degradation of target proteins. E3 ubiquitin ligases accept ubiquitin from an E2 ubiquitin- conjugating enzyme in the form of a thioester and then directly transfers the ubiquitin to targeted substrates. Able to specifically bind RNA.	68	12	UCSC	GGGGGATTCC	upstream	chr3:+:109791246_109791255	NM_014648	chr3:+:109791273_109896382
EDG4	0.57	-279_-270	GGGAATTTTC:-279_-270:+:0.57/0.57	-	-	EDG4	Q9HBW0	Q9HBW0	EDG4	Receptor for lysophosphatidic acid (LPA), a mediator of diverse cellular activities. Seems to be coupled to the G(i)/G(o), G(12)/G(13), and G(q) families of heteromeric G proteins. Plays a key role in phospholipase C-beta (PLC-beta) signaling pathway.	71	9	UCSC	GGGAATTTTC	upstream	chr19:-:19600286_19600295	NM_004720	chr19:-:19595476_19600017
FLJ20309	0.57	54_63	GGGATTTCCC:54_63:+:0.26/0.57; GGGAAATCCC:54_63:-:0.27/0.57	-	-	FLJ20309	Q9NXD5	Q9NXD5	FLJ20309	-	100	12	UCSC	GGGATTTCCC	5'UTR	chr2:-:206659088_206659097	NM_017759	chr2:-:206576810_206659151
IRF8	0.57	-260_-251	GGGGCTTTCC:-260_-251:-:0.53/0.57	-	-	IRF8	Q02556	Q02556	IRF8	Specifically binds to the upstream regulatory region of type I IFN and IFN-inducible MHC class I genes (the interferon consensus sequence (ICS)). Plays a negative regulatory role in cells of the immune system.	75	6	UCSC	GGAAAGCCCC	upstream	chr16:+:84490014_84490023	NM_002163	chr16:+:84490274_84513710
KRTAP13-1	0.57	-309_-300	GGGGTTTTCC:-309_-300:+:0.57/0.57	-	-	KRTAP13-1	Q8IUC0	Q8IUC0	KRTAP13-1	In the hair cortex, hair keratin intermediate filaments are embedded in an interfilamentous matrix, consisting of hair keratin-associated proteins (KRTAP), which are essential for the formation of a rigid and resistant hair shaft through their extensive disulfide bond cross-linking with abundant cysteine residues of hair keratins. The matrix proteins include the high- sulfur and high-glycine-tyro…	88	11	UCSC	GGGGTTTTCC	upstream	chr21:+:30689953_30689962	NM_181599	chr21:+:30690262_30691007
MAP4K2	0.57	-113_-104	GGGGCTTCCC:-113_-104:+:0.55/0.57	-	-	MAP4K2	Q12851	Q12851	MAP4K2	Enhances MAP3K1 oligomerization, which may relieve amino-terminal mediated MAP3K1 autoinhibition and lead to activation following autophosphorylation. May play a role in the regulation of vesicle targeting or fusion.	94	7	UCSC	GGGGCTTCCC	upstream	chr11:-:64327392_64327401	NM_004579	chr11:-:64313185_64327289
NCAPG	0.57	17_26	GGGATTTCCC:17_26:+:0.26/0.57; GGGAAATCCC:17_26:-:0.27/0.57	-	-	NCAPG	Q9BPX3	Q9BPX3	NCAPG	Regulatory subunit of the condensin complex, a complex required for conversion of interphase chromatin into mitotic-like condense chromosomes. The condensin complex probably introduces positive supercoils into relaxed DNA in the presence of type I topoisomerases and converts nicked DNA into positive knotted forms in the presence of type II topoisomerases.	79	9	UCSC	GGGATTTCCC	5'UTR	chr4:+:17421638_17421647	NM_022346	chr4:+:17421622_17455583
NFKB2	0.57	29_38	GGGGCTTTCC:29_38:+:0.53/0.57	Transcription factors and their modulators	NF-kB p100 precursor	NFKB2	Q00653	Q00653	NFKB2	Appears to have dual functions such as cytoplasmic retention of attached NF-kappa-B proteins and generation of p52 by a cotranslational processing. The proteasome-mediated process ensures the production of both p52 and p100 and preserves their independent function. p52 binds to the kappa-B consensus sequence 5'-GGRNNYYCC-3', located in the enhancer region of genes involved in immune response and …	98	12	UCSC	GGGGCTTTCC	5'UTR	chr10:+:104144246_104144255	NM_001077493	chr10:+:104144218_104152270
OR4P4	0.57	39_48	GGGGTTTTCC:39_48:+:0.52/0.57	-	-	OR4P4	Q8NGL7	Q8NGL7	OR4P4	Odorant receptor (Potential).	87	11	UCSC	GGGGTTTTCC	CDS/intron	chr11:+:55162447_55162456	NM_001004124	chr11:+:55162409_55163347
PATE	0.57	-66_-57	TGGGCTTTCC:-66_-57:-:0.57/0.57	-	-	PATE	Q8WXA2	Q8WXA2	PATE	-	84	11	UCSC	GGAAAGCCCA	upstream	chr11:+:125121331_125121340	NM_138294	chr11:+:125121397_125124952
PTP4A2	0.57	-414_-405	GGGGATTTCC:-414_-405:-:0.52/0.57	-	-	PTP4A2	Q12974	Q12974	PTP4A2	Protein tyrosine phosphatase which stimulates progression from G1 into S phase during mitosis. Promotes tumors. Inhibits geranylgeranyl transferase type II activity by blocking the association between RABGGTA and RABGGTB.	100	7	UCSC	GGAAATCCCC	upstream	chr1:-:32176979_32176988	NM_080392	chr1:-:32146379_32176575
SERPINB7	0.57	-120_-111	GGGACTTTTC:-120_-111:+:0.57/0.57	-	-	SERPINB7	O75635	O75635	SERPINB7	Might function as an inhibitor of Lys-specific proteases. Might influence the maturation of megakaryocytes via its action as a serpin.	84	9	UCSC	GGGACTTTTC	upstream	chr18:+:59571136_59571145	NM_001040147	chr18:+:59571256_59623583
TNFRSF4	0.57	-30_-21	TGGGTTTTCC:-30_-21:-:0.57/0.57	Immunoreceptors	TNF-like receptor	TNFRSF4	P43489	P43489	TNFRSF4	Receptor for TNFSF4/OX40L/GP34.	92	10	UCSC	GGAAAACCCA	upstream	chr1:-:1139395_1139404	NM_003327	chr1:-:1136569_1139375
TP53	0.57	59_68	GGGGTTTTCC:59_68:+:0.52/0.57	Transcription factors and their modulators	TF, Tumor suppressor	TP53	P04637	P04637	TP53	Acts as a tumor suppressor in many tumor types; induces growth arrest or apoptosis depending on the physiological circumstances and cell type. Involved in cell cycle regulation as a trans-activator that acts to negatively regulate cell division by controlling a set of genes required for this process. One of the activated genes is an inhibitor of cyclin-dependent kinases. Apoptosis induction seems…	92	10	UCSC	GGGGTTTTCC	5'UTR	chr17:-:7531574_7531583	NM_000546	chr17:-:7512444_7531642
TPM2	0.57	-111_-101	GGGGTTTTTC:-111_-102:+:0.35/0.57; GGGTTTTTCC:-110_-101:+:0.22/0.57	-	-	TPM2	P07951	P07951	TPM2	Binds to actin filaments in muscle and non-muscle cells. Plays a central role, in association with the troponin complex, in the calcium dependent regulation of vertebrate striated muscle contraction. Smooth muscle contraction is regulated by interaction with caldesmon. In non-muscle cells is implicated in stabilizing cytoskeleton actin filaments.	71	11	UCSC	GGGGTTTTTCC	upstream	chr9:-:35680153_35680163	NM_003289	chr9:-:35672923_35680053
TTC9B	0.57	-120_-111	GGGGTTTCCC:-120_-111:+:0.53/0.57	-	-	TTC9B	Q96NP9	Q96NP9	TTC9B	-	89	10	UCSC	GGGGTTTCCC	upstream	chr19:-:45416248_45416257	NM_152479	chr19:-:45413804_45416138
UBE2H	0.57	-101_-91	GGGCTTTCCC:-101_-92:-:0.091/0.57; TGGGCTTTCC:-100_-91:-:0.47/0.57	-	-	UBE2H	P62256	P62256	UBE2H	Catalyzes the covalent attachment of ubiquitin to other proteins. Capable, in vitro, to ubiquitinate histone H2A.	78	9	UCSC	GGGAAAGCCCA	upstream	chr7:-:129380115_129380125	NM_182697	chr7:-:129260230_129380025
VIM	0.57	-246_-237	GGGGCTTTCC:-246_-237:-:0.57/0.57	Miscellaneous	Intermediate filament protein	VIM	P08670	P08670	VIM	Vimentins are class-III intermediate filaments found in various non-epithelial cells, especially mesenchymal cells.	90	9	UCSC	GGAAAGCCCC	upstream	chr10:+:17311057_17311066	NM_003380	chr10:+:17311303_17319598
WHSC2	0.57	-81_-72	GGGGCTTCCC:-81_-72:-:0.56/0.57	-	-	WHSC2	Q9H3P2	Q9H3P2	WHSC2	Essential component of the NELF complex, a complex that negatively regulates the elongation of transcription by RNA polymerase II. The NELF complex, which acts via an association with the DSIF complex and causes transcriptional pausing, is counteracted by the P-TEFb kinase complex. Probably required to interact with the RNA polymerase II complex.	80	9	UCSC	GGGAAGCCCC	upstream	chr4:-:1980618_1980627	NM_005663	chr4:-:1954249_1980547
ZNF649	0.57	-397_-388	GGGACTTTCC:-397_-388:+:0.57/0.57	-	-	ZNF649	Q9BS31	Q9BS31	ZNF649	Transcriptional repressor. Regulator of transcriptional factor complexes and may suppress SRE and AP-1 transcription activities mediated by growth factor signaling pathways.	97	3	UCSC	GGGACTTTCC	upstream	chr19:-:57100446_57100455	NM_023074	chr19:-:57084300_57100059
ZPBP2	0.57	-403_-394	GGGGATTTCC:-403_-394:-:0.56/0.57	-	-	ZPBP2	Q6X784	Q6X784	ZPBP2	May be implicated in gamete interaction during fertilization.	75	10	UCSC	GGAAATCCCC	upstream	chr17:+:35277577_35277586	NM_199321	chr17:+:35277980_35287670
CD83	0.56	63_74	GGGGAATCCC:63_72:+:0.14/0.56; GGGGATTCCC:64_73:-:0.34/0.56; GGGGGATTCC:65_74:-:0.061/0.56	Immunoreceptors	T-cell development molecule	CD83	Q01151	Q01151	CD83	May play a significant role in antigen presentation or the cellular interactions that follow lymphocyte activation.	88	9	UCSC	GGGGAATCCCCC	5'UTR	chr6:+:14225905_14225916	NM_004233	chr6:+:14225843_14245125
DBC1	0.56	-27_-18	TGGACTTCCC:-27_-18:+:0.55/0.56	-	-	DBC1	O60477	O60477	DBC1	Inhibits cell proliferation by negative regulation of the G1/S transition. Mediates cell death which is not of the classical apoptotic type and regulates expression of components of the plasminogen pathway.	96	10	UCSC	TGGACTTCCC	upstream	chr9:-:121171539_121171548	NM_014618	chr9:-:120968728_121171522
DLL1	0.56	3_13	TGGGATTTCC:3_12:+:0.46/0.56; TGGAAATCCC:4_13:-:0.095/0.56	-	-	DLL1	O00548	O00548	DLL1	Acts as a ligand for Notch receptors. Blocks the differentiation of progenitor cells into the B-cell lineage while promoting the emergence of a population of cells with the characteristics of a T-cell/NK-cell precursor.	97	9	UCSC	TGGGATTTCCA	5'UTR	chr6:-:170441609_170441619	NM_005618	chr6:-:170433220_170441622
DSCR1	0.56	-353_-344	TGGAATTTCC:-353_-344:-:0.55/0.56	-	-	DSCR1	P53805	P53805	DSCR1	-	86	9	UCSC	GGAAATTCCA	upstream	chr21:-:34821474_34821483	NM_203418	chr21:-:34810655_34821131
GDF5	0.56	-26_-17	GGGATTTTTC:-26_-17:-:0.55/0.56	-	-	GDF5	P43026	P43026	GDF5	Could be involved in bone formation.	99	10	UCSC	GAAAAATCCC	upstream	chr20:-:33489457_33489466	NM_000557	chr20:-:33484562_33489441
HAPLN3	0.56	-42_-33	GGGGTTTTTC:-42_-33:+:0.55/0.56	-	-	HAPLN3	Q96S86	Q96S86	HAPLN3	May function in hyaluronic acid binding.	88	9	UCSC	GGGGTTTTTC	upstream	chr15:-:87239806_87239815	NM_178232	chr15:-:87221523_87239774
HNRPR	0.56	-59_-50	GGGGTTTCCC:-59_-50:-:0.52/0.56	-	-	HNRPR	O43390	O43390	HNRPR	-	97	11	UCSC	GGGAAACCCC	upstream	chr1:-:23543420_23543429	NM_005826	chr1:-:23508863_23543371
HUWE1	0.56	-43_-33	TGGGATTTTC:-43_-34:+:0.48/0.56; GGGATTTTCT:-42_-33:+:0.075/0.56	-	-	HUWE1	Q7Z6Z7	Q7Z6Z7	HUWE1	E3 ubiquitin-protein ligase which mediates ubiquitination and subsequent proteasomal degradation of target proteins. Regulates apoptosis by catalyzing the polyubiquitination and degradation of MCL1. Also ubiquitinates the p53 tumor suppressor and core histones including H1, H2A, H2B, H3 and H4. Binds to an upstream initiator-like sequence in the preprodynorphin gene.	77	12	UCSC	TGGGATTTTCT	upstream	chrX:-:53697808_53697818	NM_031407	chrX:-:53576476_53697776
KIAA0652	0.56	-62_-52	TGGATTTCCC:-62_-53:+:0.43/0.56; GGGGAAATCC:-61_-52:-:0.09/0.56	-	-	KIAA0652	O75143	O75143	KIAA0652	-	83	12	UCSC	TGGATTTCCCC	upstream	chr11:+:46595640_46595650	NM_014741	chr11:+:46595702_46652643
MANEAL	0.56	-535_-525	GGGGATTTCC:-535_-526:+:0.4/0.56; GGGATTTCCC:-534_-525:+:0.079/0.56; GGGAAATCCC:-534_-525:-:0.081/0.56	-	-	MANEAL	Q5VSG8	Q5VSG8	MANEAL	-	82	7	UCSC	GGGGATTTCCC	upstream	chr1:+:38031825_38031835	NM_001031740	chr1:+:38032360_38039390
MITF	0.56	-113_-104	TGGAGTTTCC:-113_-104:+:0.54/0.56	-	-	MITF	O75030	O75030	MITF	Transcription factor for tyrosinase and tyrosinase- related protein 1. Binds to a symmetrical DNA sequence (E-boxes) (5'-CACGTG-3') found in the tyrosinase promoter. Plays a critical role in the differentiation of various cell types as neural crest- derived melanocytes, mast cells, osteoclasts and optic cup-derived retinal pigment epithelium.	98	12	UCSC	TGGAGTTTCC	upstream	chr3:+:69998018_69998027	NM_198177	chr3:+:69998131_70100176
MYO1C	0.56	-92_-83	GGGGCTTCCC:-92_-83:-:0.54/0.56	-	-	MYO1C	O00159	O00159	MYO1C	Myosins are actin-based motor molecules with ATPase activity. Unconventional myosins serve in intracellular movements. Their highly divergent tails are presumed to bind to membranous compartments, which would be moved relative to actin filaments (By similarity).	79	8	UCSC	GGGAAGCCCC	upstream	chr17:-:1335883_1335892	NM_001080950	chr17:-:1314229_1335801
NFRKB	0.56	-43_-34	TGGAATTTTC:-43_-34:-:0.54/0.56	-	-	NFRKB	Q6P4R8	Q6P4R8	NFRKB	Binds to the DNA consensus sequence 5'-GGGGAATCTCC-3'.	77	9	UCSC	GAAAATTCCA	upstream	chr11:-:129268147_129268156	NM_006165	chr11:-:129239574_129268114
NRIP2	0.56	-35_-25	TGGGTTTTTC:-35_-26:+:0.19/0.56; GGGTTTTTCC:-34_-25:+:0.36/0.56	-	-	NRIP2	Q9BQI9	Q9BQI9	NRIP2	Down-regulates transcriptional activation by nuclear receptors such as NR1F2 (By similarity).	98	10	UCSC	TGGGTTTTTCC	upstream	chr12:-:2814474_2814484	NM_031474	chr12:-:2804775_2814450
OR10K1	0.56	-85_-75	TGAAATTTCC:-85_-76:+:0.056/0.56; GGGAAATTTC:-84_-75:-:0.49/0.56	-	-	OR10K1	Q8NGX5	Q8NGX5	OR10K1	Odorant receptor (Potential).	67	9	UCSC	TGAAATTTCCC	upstream	chr1:+:156701890_156701900	NM_001004473	chr1:+:156701975_156702915
OR2A5	0.56	41_51	TGGGATTTCC:41_50:+:0.46/0.56; TGGAAATCCC:42_51:-:0.095/0.56	-	-	OR2A5	Q96R48	Q96R48	OR2A5	Odorant receptor (Potential).	83	12	UCSC	TGGGATTTCCA	CDS/intron	chr7:+:143378467_143378477	NM_012365	chr7:+:143378427_143379362
PAK1IP1	0.56	-165_-156	TGGATTTTCC:-165_-156:-:0.53/0.56	-	-	PAK1IP1	Q9NWT1	Q9NWT1	PAK1IP1	Negatively regulates the PAK1 kinase. PAK1 is a member of the PAK kinase family, which have been shown to play a positive role in the regulation of signaling pathways involving MAPK8 and RELA. PAK1 exists as an inactive homodimer, which is activated by binding of small GTPases such as CDC42 to an N-terminal regulatory domain. PAK1IP1 also binds to the N-terminus of PAK1, and inhibits the specific…	73	12	UCSC	GGAAAATCCA	upstream	chr6:+:10803008_10803017	NM_017906	chr6:+:10803173_10817954
PDZK1IP1	0.56	-331_-322	GGGGTTTTCC:-331_-322:+:0.51/0.56	-	-	PDZK1IP1	Q13113	Q13113	PDZK1IP1	May play an important role in tumor biology.	84	9	UCSC	GGGGTTTTCC	upstream	chr1:-:47428679_47428688	NM_005764	chr1:-:47421847_47428358
PIK3C3	0.56	-103_-94	GGGGAGTTCC:-103_-94:+:0.55/0.56	-	-	PIK3C3	Q8NEB9	Q8NEB9	PIK3C3	Catalytic subunit of the PI3K complex. Involved in the transport of lysosomal enzyme precursors to lysosomes (By similarity).	73	10	UCSC	GGGGAGTTCC	upstream	chr18:+:37789093_37789102	NM_002647	chr18:+:37789196_37915442
RPS28	0.56	-386_-376	GGGAAATCCC:-386_-377:+:0.16/0.56; GGGATTTCCC:-386_-377:-:0.16/0.56; TGGGATTTCC:-385_-376:-:0.23/0.56	-	-	RPS28	P62857	P62857	RPS28	-	76	8	UCSC	GGGAAATCCCA	upstream	chr19:+:8291997_8292007	NM_001031	chr19:+:8292383_8293278
SLC7A13	0.56	-223_-213	TGGAAATTCC:-223_-214:+:0.47/0.56; AGGAATTTCC:-222_-213:-:0.093/0.56	-	-	SLC7A13	Q8TCU3	Q8TCU3	SLC7A13	-	82	10	UCSC	TGGAAATTCCT	upstream	chr8:-:87311932_87311942	NM_138817	chr8:-:87295403_87311720
TFG	0.56	-60_-51	GGGTATTTCC:-60_-51:-:0.55/0.56	-	-	TFG	Q92734	Q92734	TFG	-	83	8	UCSC	GGAAATACCC	upstream	chr3:+:101910789_101910798	NM_006070	chr3:+:101910849_101950500
TRIM42	0.56	-117_-108	TGGAGTTTCC:-117_-108:+:0.54/0.56	-	-	TRIM42	Q8IWZ5	Q8IWZ5	TRIM42	-	76	10	UCSC	TGGAGTTTCC	upstream	chr3:+:141879453_141879462	NM_152616	chr3:+:141879570_141902681
TWIST1	0.56	-64_-55	GGGACTTTTC:-64_-55:-:0.56/0.56	Transcription factors and their modulators	Transcription repressor	TWIST1	Q15672	Q15672	TWIST1	Probable transcription factor, which seems to be involved in the negative regulation of cellular determination and in the differentiation of several lineages including myogenesis, osteogenesis, and neurogenesis. Inhibits myogenesis by sequestrating E proteins, inhibiting trans-activation by MEF2, and inhibiting DNA-binding by MYOD1 through physical interaction. This interaction probably involves …	95	8	UCSC	GAAAAGTCCC	upstream	chr7:-:19123874_19123883	NM_000474	chr7:-:19121617_19123820
UPP1	0.56	-112_-102	GGGAGTTCCC:-112_-103:-:0.4/0.56; TGGGAGTTCC:-111_-102:-:0.12/0.56	Enzymes	5-fluorouracil and capecitabine metabolism	UPP1	Q16831	Q16831	UPP1	Catalyzes the reversible phosphorylytic cleavage of uridine and deoxyuridine to uracil and ribose- or deoxyribose-1- phosphate. The produced molecules are then utilized as carbon and energy sources or in the rescue of pyrimidine bases for nucleotide synthesis.	82	7	UCSC	GGGAACTCCCA	upstream	chr7:+:48094767_48094777	NM_181597	chr7:+:48094879_48114854
ZNF555	0.56	-111_-102	GGGAATTCTC:-111_-102:+:0.47/0.56	-	-	ZNF555	Q8NEP9	Q8NEP9	ZNF555	May be involved in transcriptional regulation.	61	8	UCSC	GGGAATTCTC	upstream	chr19:+:2792370_2792379	NM_152791	chr19:+:2792481_2805033
ZSWIM1	0.56	-291_-282	GGGAGTTTCC:-291_-282:+:0.56/0.56	-	-	ZSWIM1	Q9BR11	Q9BR11	ZSWIM1	-	81	10	UCSC	GGGAGTTTCC	upstream	chr20:+:43942995_43943004	NM_080603	chr20:+:43943286_43947311
ARPC4	0.55	-107_-98	GGGGAGTTCC:-107_-98:+:0.54/0.55	-	-	ARPC4	P59998	P59998	ARPC4	Functions as actin-binding component of the Arp2/3 complex which is involved in regulation of actin polymerization and together with an activating nucleation-promoting factor (NPF) mediates the formation of branched actin networks. Seems to contact the mother actin filament.	92	10	UCSC	GGGGAGTTCC	upstream	chr3:+:9809119_9809128	NM_005718	chr3:+:9809226_9823789
CCDC58	0.55	60_69	GGGGTTTTCC:60_69:+:0.54/0.55	-	-	CCDC58	Q4VC31	Q4VC31	CCDC58	-	89	11	UCSC	GGGGTTTTCC	CDS/intron	chr3:-:123584695_123584704	NM_001017928	chr3:-:123561126_123584764
CST11	0.55	-457_-447	GGGGATTTTC:-457_-448:+:0.12/0.55; GGGATTTTCC:-456_-447:+:0.42/0.55	-	-	CST11	Q9H112	Q9H112	CST11	Has antibacterial activity against the Gram-negative bacteria E.coli. May play a role in sperm maturation and fertilization.	70	7	UCSC	GGGGATTTTCC	upstream	chr20:-:23381928_23381938	NM_130794	chr20:-:23379040_23381482
CTRC	0.55	-174_-165	TGGATTTTCC:-174_-165:-:0.52/0.55	-	-	CTRC	Q99895	Q99895	CTRC	Has chymotrypsin-type protease activity and hypocalcemic activity.	84	9	UCSC	GGAAAATCCA	upstream	chr1:+:15637350_15637359	NM_007272	chr1:+:15637524_15645740
CYP27A1	0.55	-127_-118	GGGGCTTCCC:-127_-118:+:0.54/0.55	-	-	CYP27A1	Q02318	Q02318	CYP27A1	Catalyzes the first step in the oxidation of the side chain of sterol intermediates; the 27-hydroxylation of 5-beta- cholestane-3-alpha,7-alpha,12-alpha-triol. Has also a vitamin D3- 25-hydroxylase activity.	74	8	UCSC	GGGGCTTCCC	upstream	chr2:+:219354821_219354830	NM_000784	chr2:+:219354948_219388259
FANCL	0.55	-32_-23	TGGGGTTTCC:-32_-23:+:0.54/0.55	-	-	FANCL	Q9NW38	Q9NW38	FANCL	Ubiquitin ligase protein that mediates ubiquitination of FANCD2, a key step in the DNA damage pathway. May be required for proper primordial germ cell proliferation in the embryonic stage, whereas it is probably not needed for spermatogonial proliferation after birth.	78	10	UCSC	TGGGGTTTCC	upstream	chr2:-:58322040_58322049	NM_018062	chr2:-:58239883_58322018
FOLR3	0.55	-54_-45	TGGACTTCCC:-54_-45:-:0.5/0.55	-	-	FOLR3	P41439	P41439	FOLR3	Binds to folate and reduced folic acid derivatives and mediates delivery of 5-methyltetrahydrofolate to the interior of cells. Isoform Short does not bind folate.	80	6	UCSC	GGGAAGTCCA	upstream	chr11:+:71524364_71524373	NM_000804	chr11:+:71524418_71528582
GDPD1	0.55	-239_-230	TGGATTTTCC:-239_-230:+:0.52/0.55	-	-	GDPD1	Q8N9F7	Q8N9F7	GDPD1	-	83	10	UCSC	TGGATTTTCC	upstream	chr17:+:54652376_54652385	NM_182569	chr17:+:54652615_54706655
GPR172A	0.55	-99_-90	GGGGCTTCCC:-99_-90:-:0.53/0.55	-	-	GPR172A	Q9HAB3	Q9HAB3	GPR172A	Acts as cell surface receptor for porcine endogenous retrovirus (PERV-A).	67	7	UCSC	GGGAAGCCCC	upstream	chr8:+:145552933_145552942	NM_024531	chr8:+:145553032_145555754
IFIH1	0.55	-231_-222	GGGAGTTTCC:-231_-222:-:0.55/0.55	-	-	IFIH1	Q9BYX4	Q9BYX4	IFIH1	RNA helicase that, through its ATP-dependent unwinding of RNA, may function to promote message degradation by specific RNases. Seems to have growth suppressive properties. Involved in innate immune defense against viruses. Upon interaction with intracellular dsRNA produced during viral replication, triggers a transduction cascade involving MAVS/IPS1, which results in the activation of NF-kappa-B,…	68	12	UCSC	GGAAACTCCC	upstream	chr2:-:162883506_162883515	NM_022168	chr2:-:162831835_162883285
IL32	0.55	-307_-298	GGGAGTTTCC:-307_-298:+:0.52/0.55	Growth factors, ligands, and their modulators	Hepatocyte growth factor	IL32	P24001	P24001	IL32	Cytokine that may play a role in innate and adaptive immune responses. It induces various cytokines such as TNFA/TNF- alpha and IL8. It activates typical cytokine signal pathways of NF-kappa-B and p38 MAPK.	75	2	UCSC	GGGAGTTTCC	upstream	chr16:+:3055305_3055314	NM_001012635	chr16:+:3055612_3059668
ISCU	0.55	30_39	GGGGCTTTCC:30_39:+:0.55/0.55	-	-	ISCU	Q9H1K1	Q9H1K1	ISCU	Involved in the assembly or repair of the [Fe-S] clusters present in iron-sulfur proteins. Binds iron.	87	12	UCSC	GGGGCTTTCC	CDS/intron	chr12:+:107480540_107480549	NM_213595	chr12:+:107480511_107487272
KCNIP4	0.55	-55_-45	GGGCAATTCC:-55_-46:+:0.42/0.55; GGGAATTGCC:-54_-45:-:0.096/0.55	-	-	KCNIP4	Q6PIL6	Q6PIL6	KCNIP4	Regulatory subunit of Kv4/D (Shal)-type voltage-gated rapidly inactivating A-type potassium channels. Probably modulates channels density, inactivation kinetics and rate of recovery from inactivation in a calcium-dependent and isoform-specific manner. In vitro, modulates KCND2/Kv4.2 and KCND3/Kv4.3 currents (By similarity).	97	3	UCSC	GGGCAATTCCC	upstream	chr4:-:21155421_21155431	NM_001035004	chr4:-:20339336_21155377
KIAA1147	0.55	-61_-51	GGGGGGTTCC:-61_-52:+:0.14/0.55; GGGGGTTCCC:-60_-51:+:0.41/0.55	-	-	KIAA1147	Q9P1C9	Q9P1C9	KIAA1147	May play a role in neuritogenesis, as well as in neuronal recovery and/or restructuring in the hippocampus following transient cerebral ischemia (By similarity).	80	6	UCSC	GGGGGGTTCCC	upstream	chr7:-:141048472_141048482	NM_001080392	chr7:-:141002996_141048422
LTA	0.55	-130_-121	GGGGCTTCCC:-130_-121:+:0.53/0.55	Cytokines/Chemokines and their modulators;Cytokines/Chemokines and their modulators	TNF-like cytokine;Tumor necrosis factor beta	LTA	P01374	P01374	LTA	Cytokine that in its homotrimeric form binds to TNFRSF1A/TNFR1, TNFRSF1B/TNFBR and TNFRSF14/HVEM. In its heterotrimeric form with LTB binds to TNFRSF3/LTBR. Lymphotoxin is produced by lymphocytes and cytotoxic for a wide range of tumor cells in vitro and in vivo.	100	11	UCSC	GGGGCTTCCC	upstream	chr6:+:31647941_31647950	NM_000595	chr6:+:31648071_31650077
MADCAM1	0.55	-97_-88	GGGGCTTCCC:-97_-88:-:0.53/0.55	Cell adhesion molecules	Mucosal addressin cell adhesion molecule	MADCAM1	Q13477	Q13477	MADCAM1	Cell adhesion leukocyte receptor expressed by mucosal venules, helps to direct lymphocyte traffic into mucosal tissues including the Peyer patches and the intestinal lamina propria. It can bind both integrin alpha-4/beta-7 and L-selectin, regulating both the passage and retention of leukocytes. Isoform 2, lacking the mucin-like domain, may be specialized in supporting integrin alpha-4/beta-7-depe…	80	6	UCSC	GGGAAGCCCC	upstream	chr19:+:447392_447401	NM_130762	chr19:+:447489_456342
MLN	0.55	-123_-114	TGGAGTTTCC:-123_-114:+:0.53/0.55	-	-	MLN	P12872	P12872	MLN	Plays an important role in the regulation of interdigestive gastrointestinal motility and indirectly causes rhythmic contraction of duodenal and colonic smooth muscle.	75	12	UCSC	TGGAGTTTCC	upstream	chr6:-:33879884_33879893	NM_002418	chr6:-:33870426_33879771
NOB1	0.55	50_59	GGGGCTTTCC:50_59:+:0.55/0.55	-	-	NOB1	Q9ULX3	Q9ULX3	NOB1	May play a role in mRNA degradation.	90	9	UCSC	GGGGCTTTCC	CDS/intron	chr16:-:68346271_68346280	NM_014062	chr16:-:68333275_68346330
NOLC1	0.55	-255_-246	GGGAAGTCCC:-255_-246:+:0.12/0.55; GGGACTTCCC:-255_-246:-:0.43/0.55	-	-	NOLC1	Q14978	Q14978	NOLC1	Related to nucleologenesis, may play a role in the maintenance of the fundamental structure of the fibrillar center and dense fibrillar component in the nucleolus. It has intrinsic GTPase and ATPase activities. May play an important role in transcription catalyzed by RNA polymerase I.	86	9	UCSC	GGGAAGTCCC	upstream	chr10:+:103901851_103901860	NM_004741	chr10:+:103902106_103912347
NPLOC4	0.55	-233_-224	TGGACTTTCC:-233_-224:+:0.55/0.55	-	-	NPLOC4	Q8TAT6	Q8TAT6	NPLOC4	The ternary complex containing UFD1L, VCP and NPLOC4 binds ubiquitinated proteins and is necessary for the export of misfolded proteins from the ER to the cytoplasm, where they are degraded by the proteasome. The NPLOC4-UFD1L-VCP complex regulates spindle disassembly at the end of mitosis and is necessary for the formation of a closed nuclear envelope (By similarity).	80	5	UCSC	TGGACTTTCC	upstream	chr17:-:77214716_77214725	NM_017921	chr17:-:77134358_77214493
OR10A3	0.55	85_94	GGGGTTTTCC:85_94:+:0.54/0.55	-	-	OR10A3	P58181	P58181	OR10A3	Odorant receptor (Potential).	77	12	UCSC	GGGGTTTTCC	CDS/intron	chr11:-:7917549_7917558	NM_001003745	chr11:-:7916699_7917643
OR1I1	0.55	-118_-109	TGGAATTTTC:-118_-109:+:0.52/0.55	-	-	OR1I1	O60431	O60431	OR1I1	Odorant receptor (Potential).	77	11	UCSC	TGGAATTTTC	upstream	chr19:+:15058758_15058767	NM_001004713	chr19:+:15058876_15059942
OR1N2	0.55	-141_-132	GGGTATTTCC:-141_-132:+:0.51/0.55	-	-	OR1N2	Q8NGR9	Q8NGR9	OR1N2	Odorant receptor (Potential).	77	7	UCSC	GGGTATTTCC	upstream	chr9:+:124355128_124355137	NM_001004457	chr9:+:124355269_124356261
OR51L1	0.55	50_59	GGGGTTTTCC:50_59:+:0.55/0.55	-	-	OR51L1	Q8NGJ5	Q8NGJ5	OR51L1	Odorant receptor (Potential).	87	12	UCSC	GGGGTTTTCC	CDS/intron	chr11:+:4976837_4976846	NM_001004755	chr11:+:4976788_4977734
PLEKHC1	0.55	-571_-562	GGGAATTTCC:-571_-562:+:0.54/0.55	-	-	PLEKHC1	Q96AC1	Q96AC1	PLEKHC1	-	91	11	UCSC	GGGAATTTCC	upstream	chr14:-:52488021_52488030	NM_006832	chr14:-:52393742_52487460
PRSS35	0.55	-176_-166	GGGAGTTCCC:-176_-167:-:0.28/0.55; GGGGAGTTCC:-175_-166:-:0.24/0.55	-	-	PRSS35	Q9BQP6	Q9BQP6	PRSS35	-	83	8	UCSC	GGGAACTCCCC	upstream	chr6:+:84278816_84278826	NM_153362	chr6:+:84278992_84292138
RDH12	0.55	-301_-292	GGGAGTTTCC:-301_-292:+:0.54/0.55	-	-	RDH12	Q96NR8	Q96NR8	RDH12	Exhibits an oxidoreductive catalytic activity towards retinoids. Most efficient as an NADPH-dependent retinal reductase. Displays high activity toward 9-cis and all-trans-retinol. Also involved in the metabolism of short-chain aldehydes. No steroid dehydrogenase activity detected. Might be the key enzyme in the formation of 11-cis-retinal from 11-cis-retinol during regeneration of the cone visual…	77	7	UCSC	GGGAGTTTCC	upstream	chr14:+:67258641_67258650	NM_152443	chr14:+:67258942_67270920
RFPL2	0.55	-211_-201	TGGGGTTTCC:-211_-202:+:0.19/0.55; GGGGTTTCCC:-210_-201:+:0.33/0.55	-	-	RFPL2	O75678	O75678	RFPL2	-	88	3	UCSC	TGGGGTTTCCC	upstream	chr22:-:30919666_30919676	NM_006605	chr22:-:30916425_30919466
STK38	0.55	-168_-159	GGGAAGTTCC:-168_-159:-:0.51/0.55	-	-	STK38	Q15208	Q15208	STK38	-	68	9	UCSC	GGAACTTCCC	upstream	chr6:-:36623383_36623392	NM_007271	chr6:-:36569649_36623225
TCEA1	0.55	-99_-90	GGGATGTCCC:-99_-90:+:0.11/0.55; GGGACATCCC:-99_-90:-:0.43/0.55	-	-	TCEA1	P23193	P23193	TCEA1	Necessary for efficient RNA polymerase II transcription elongation past template-encoded arresting sites. The arresting sites in DNA have the property of trapping a certain fraction of elongating RNA polymerases that pass through, resulting in locked ternary complexes. Cleavage of the nascent transcript by S-II allows the resumption of elongation from the new 3'-terminus.	70	6	UCSC	GGGATGTCCC	upstream	chr8:-:55097650_55097659	NM_201437	chr8:-:55041669_55097561
TMEM95	0.55	49_58	GGGGTTTTCC:49_58:+:0.55/0.55	-	-	TMEM95	Q8IW68	Q8IW68	TMEM95	-	86	9	UCSC	GGGGTTTTCC	CDS/intron	chr17:+:7199268_7199277	NM_198154	chr17:+:7199220_7201262
TMPRSS9	0.55	-200_-191	TGGAATTCCC:-200_-191:+:0.5/0.55	-	-	TMPRSS9	Q7Z410	Q7Z410	TMPRSS9	Serase-1 and serase-2 are serine proteases that hydrolyze the peptides N-t-Boc-Gln-Ala-Arg-AMC and N-t-Boc-Gln- Gly-Arg-AMC. In contrast, N-t-Boc-Ala-Phe-Lys-AMC and N-t-Boc-Ala- Pro-Ala-AMC are not significantly hydrolyzed.	100	2	UCSC	TGGAATTCCC	upstream	chr19:+:2340583_2340592	NM_182973	chr19:+:2340783_2377085
TOB2	0.55	-219_-210	GGGGGTTTCC:-219_-210:+:0.53/0.55	-	-	TOB2	Q14106	Q14106	TOB2	Anti-proliferative protein inhibits cell cycle progression from the G0/G1 to S phases.	75	6	UCSC	GGGGGTTTCC	upstream	chr22:-:40173182_40173191	NM_016272	chr22:-:40159437_40172973
UTX	0.55	-130_-121	GGGATTTTTC:-130_-121:+:0.55/0.55	-	-	UTX	O15550	O15550	UTX	-	90	11	UCSC	GGGATTTTTC	upstream	chrX:+:44617594_44617603	NM_021140	chrX:+:44617724_44856787
VBP1	0.55	-43_-33	TGGGTTTTTC:-43_-34:+:0.19/0.55; GGGTTTTTCC:-42_-33:+:0.36/0.55	-	-	VBP1	P61758	P61758	VBP1	Binds specifically to cytosolic chaperonin (c-CPN) and transfers target proteins to it. Binds to nascent polypeptide chain and promotes folding in an environment in which there are many competing pathways for nonnative proteins.	74	8	UCSC	TGGGTTTTTCC	upstream	chrX:+:154097700_154097710	NM_003372	chrX:+:154097743_154121290
ABCG1	0.54	12_21	GGGAGTTTCC:12_21:+:0.49/0.54	-	-	ABCG1	P45844	P45844	ABCG1	Transporter involved in macrophage lipid homeostasis. Is an active component of the macrophage lipid export complex. Could also be involved in intracellular lipid transport processes. The role in cellular lipid homeostasis may not be limited to macrophages.	93	3	UCSC	GGGAGTTTCC	5'UTR	chr21:+:42509266_42509275	NM_207629	chr21:+:42509255_42590421
ADCK4	0.54	-283_-274	GGGGCTTTCC:-283_-274:-:0.5/0.54	-	-	ADCK4	Q96D53	Q96D53	ADCK4	The function of this protein is not yet clear. It is not known if it has protein kinase activity and what type of substrate it would phosphorylate (Ser, Thr or Tyr).	86	11	UCSC	GGAAAGCCCC	upstream	chr19:-:45914713_45914722	NM_024876	chr19:-:45889273_45914440
C10orf84	0.54	-104_-95	GGGGCTTCCC:-104_-95:-:0.53/0.54	-	-	C10orf84	Q9H8W3	Q9H8W3	C10orf84	-	55	12	UCSC	GGGAAGCCCC	upstream	chr10:-:120091902_120091911	NM_022063	chr10:-:120058561_120091808
C20orf44	0.54	-309_-300	TGGGATTTCC:-309_-300:+:0.53/0.54	-	-	C20orf44	Q9NVA1	Q9NVA1	C20orf44	-	77	9	UCSC	TGGGATTTCC	upstream	chr20:-:33463546_33463555	NM_199513	chr20:-:33353796_33463247
COMP	0.54	-145_-136	GGGGCATTCC:-145_-136:+:0.54/0.54	-	-	COMP	P49747	P49747	COMP	-	88	4	UCSC	GGGGCATTCC	upstream	chr19:-:18763249_18763258	NM_000095	chr19:-:18754582_18763114
CRYM	0.54	23_32	GGGAGTTTCC:23_32:+:0.49/0.54	-	-	CRYM	Q14894	Q14894	CRYM	Binds thyroid hormone. Presumably involved in the regulation of the free intracellular concentration of triiodothyronine and access to its nuclear receptors.	100	3	UCSC	GGGAGTTTCC	5'UTR	chr16:-:21221886_21221895	NM_001014444	chr16:-:21177343_21221918
E2F6	0.54	-178_-168	TGGGTTTTCC:-178_-169:+:0.45/0.54; GGGTTTTCCC:-177_-168:+:0.05/0.54	-	-	E2F6	O75461	O75461	E2F6	Inhibitor of E2F-dependent transcription. Binds DNA cooperatively with DP proteins through the E2 recognition site, 5'-TTTC[CG]CGC-3'. Has a preference for the 5'-TTTCCCGC-3' E2F recognition site. E2F-6 lacks the transcriptional activation and pocket protein binding domains. Appears to regulate a subset of E2F-dependent genes whose products are required for entry into the cell cycle but not for n…	67	6	UCSC	TGGGTTTTCCC	upstream	chr2:-:11523915_11523925	NM_198256	chr2:-:11501952_11523748
EPHX2	0.54	-234_-225	TGGACTTTCC:-234_-225:+:0.54/0.54	-	-	EPHX2	P34913	P34913	EPHX2	Acts on epoxides (alkene oxides, oxiranes) and arene oxides. Plays a role in xenobiotic metabolism by degrading potentially toxic epoxides. Also determines steady-state levels of physiological mediators. Has low phosphatase activity.	93	4	UCSC	TGGACTTTCC	upstream	chr8:+:27404327_27404336	NM_001979	chr8:+:27404561_27458401
ERAS	0.54	-31_-22	TGGATTTCCC:-31_-22:-:0.46/0.54	-	-	ERAS	Q7Z444	Q7Z444	ERAS	Ras proteins bind GDP/GTP and possess intrinsic GTPase activity. Plays an important role in the tumor-like growth properties of embryonic stem cells (By similarity).	70	6	UCSC	GGGAAATCCA	upstream	chrX:+:48572195_48572204	NM_181532	chrX:+:48572226_48573492
FAM105A	0.54	-273_-263	TGGAATTCCC:-273_-264:+:0.33/0.54; TGGGAATTCC:-272_-263:-:0.18/0.54	-	-	FAM105A	Q9NUU6	Q9NUU6	FAM105A	-	80	8	UCSC	TGGAATTCCCA	upstream	chr5:+:14634658_14634668	NM_019018	chr5:+:14634931_14664205
FAM98A	0.54	-19_-10	TGGAAGTTCC:-19_-10:+:0.53/0.54	-	-	FAM98A	Q8NCA5	Q8NCA5	FAM98A	-	98	11	UCSC	TGGAAGTTCC	upstream	chr2:-:33677875_33677884	NM_015475	chr2:-:33662232_33677866
GFPT2	0.54	-104_-95	GGGGCTTCCC:-104_-95:-:0.53/0.54	-	-	GFPT2	O94808	O94808	GFPT2	Controls the flux of glucose into the hexosamine pathway. Most likely involved in regulating the availability of precursors for N- and O-linked glycosylation of proteins.	78	12	UCSC	GGGAAGCCCC	upstream	chr5:-:179713015_179713024	NM_005110	chr5:-:179660305_179712921
LOC400464	0.54	-149_-140	GGGGTTTCCC:-149_-140:+:0.48/0.54	-	-	LOC400464	Q6ZSI0	Q6ZSI0	LOC400464	-	100	1	UCSC	GGGGTTTCCC	upstream	chr15:+:98164103_98164112	NM_001013670	chr15:+:98164252_98171394
MGC61598	0.54	-356_-346	TGGAATTCCC:-356_-347:+:0.21/0.54; GGGGAATTCC:-355_-346:-:0.32/0.54	-	-	MGC61598	Q7Z6K4	Q7Z6K4	MGC61598	-	86	7	UCSC	TGGAATTCCCC	upstream	chr9:-:139316869_139316879	NM_001004354	chr9:-:139314755_139316524
OR13G1	0.54	-149_-139	TGGGAATTCC:-149_-140:+:0.45/0.54; AGGAATTCCC:-148_-139:-:0.056/0.54	-	-	OR13G1	Q8NGZ3	Q8NGZ3	OR13G1	Odorant receptor (Potential).	75	10	UCSC	TGGGAATTCCT	upstream	chr1:-:245903104_245903114	NM_001005487	chr1:-:245902042_245902966
RAD9B	0.54	-346_-337	GGGATTTCCC:-346_-337:+:0.25/0.54; GGGAAATCCC:-346_-337:-:0.26/0.54	-	-	RAD9B	Q6WBX8	Q6WBX8	RAD9B	-	76	10	UCSC	GGGATTTCCC	upstream	chr12:+:109424136_109424145	NM_152442	chr12:+:109424482_109454272
RGS1	0.54	-60_-50	GGGAACTTCC:-60_-51:+:0.17/0.54; TGGAAGTTCC:-59_-50:-:0.34/0.54	-	-	RGS1	Q08116	Q08116	RGS1	Inhibits signal transduction by increasing the GTPase activity of G protein alpha subunits thereby driving them into their inactive GDP-bound form. This protein may be involved in the regulation of B-cell activation and proliferation.	94	12	UCSC	GGGAACTTCCA	upstream	chr1:+:190811419_190811429	NM_002922	chr1:+:190811479_190815782
SF3A3	0.54	-147_-138	TGGGTTTTCC:-147_-138:+:0.54/0.54	-	-	SF3A3	Q12874	Q12874	SF3A3	Subunit of the splicing factor SF3A required for 'A' complex assembly formed by the stable binding of U2 snRNP to the branchpoint sequence (BPS) in pre-mRNA. Sequence independent binding of SF3A/SF3B complex upstream of the branch site is essential, it may anchor U2 snRNP to the pre-mRNA. May also be involved in the assembly of the 'E' complex.	72	9	UCSC	TGGGTTTTCC	upstream	chr1:-:38228485_38228494	NM_006802	chr1:-:38195240_38228348
STK39	0.54	-194_-184	GGGAACTTCC:-194_-185:+:0.078/0.54; GGGAAGTTCC:-193_-184:-:0.44/0.54	-	-	STK39	Q9UEW8	Q9UEW8	STK39	May act as a mediator of stress-activated signals.	95	8	UCSC	GGGAACTTCCC	upstream	chr2:-:168812534_168812544	NM_013233	chr2:-:168518776_168812351
TLR7	0.54	-68_-59	TGGAGTTTCC:-68_-59:-:0.51/0.54	-	-	TLR7	Q9NYK1	Q9NYK1	TLR7	Participates in the innate immune response to microbial agents. Acts via MYD88 and TRAF6, leading to NF-kappa-B activation, cytokine secretion and the inflammatory response (By similarity).	89	10	UCSC	GGAAACTCCA	upstream	chrX:+:12795054_12795063	NM_016562	chrX:+:12795122_12818400
UTP14C	0.54	-98_-88	TGGACATTCC:-98_-89:+:0.41/0.54; GGGAATGTCC:-97_-88:-:0.12/0.54	-	-	UTP14C	Q5TAP6	Q5TAP6	UTP14C	Essential for spermatogenesis. May be required specifically for ribosome biogenesis and hence protein synthesis during male meiosis (By similarity).	92	11	UCSC	TGGACATTCCC	upstream	chr13:+:51496729_51496739	NM_021645	chr13:+:51496827_51505702
WDR46	0.54	-27_-18	GGGAGTTTTC:-27_-18:+:0.54/0.54	-	-	WDR46	O15213	O15213	WDR46	-	83	11	UCSC	GGGAGTTTTC	upstream	chr6:-:33364986_33364995	NM_005452	chr6:-:33354863_33364969
ADAMTS3	0.53	-276_-267	GGGGCTTTCC:-276_-267:-:0.53/0.53	-	-	ADAMTS3	O15072	O15072	ADAMTS3	Cleaves the propeptides of type II collagen prior to fibril assembly. Does not act on types I and III collagens.	87	12	UCSC	GGAAAGCCCC	upstream	chr4:-:73653646_73653655	NM_014243	chr4:-:73365550_73653380
CD1B	0.53	-176_-166	GGGGCTTTTC:-176_-167:+:0.27/0.53; GGGCTTTTCC:-175_-166:+:0.25/0.53	-	-	CD1B	P29016	P29016	CD1B	Not known.	74	8	UCSC	GGGGCTTTTCC	upstream	chr1:-:156568110_156568120	NM_001764	chr1:-:156564365_156567945
CDC27	0.53	-34_-25	GGGTATTCCC:-34_-25:+:0.3/0.53; GGGAATACCC:-34_-25:-:0.21/0.53	-	-	CDC27	P30260	P30260	CDC27	-	92	12	UCSC	GGGTATTCCC	upstream	chr17:-:42621688_42621697	NM_001256	chr17:-:42552624_42621664
CDS2	0.53	-61_-52	TGGATATTCC:-61_-52:+:0.51/0.53	-	-	CDS2	O95674	O95674	CDS2	Provides CDP-diacylglycerol an important precursor for the synthesis of phosphatidylinositol, phosphatidylglycerol, and cardiolipin.	74	10	UCSC	TGGATATTCC	upstream	chr20:+:5055420_5055429	NM_003818	chr20:+:5055481_5119987
CTHRC1	0.53	-272_-263	GGGGATTCCC:-272_-263:-:0.5/0.53	-	-	CTHRC1	Q96CG8	Q96CG8	CTHRC1	May act as a negative regulator of collagen matrix deposition (By similarity).	61	7	UCSC	GGGAATCCCC	upstream	chr8:+:104452689_104452698	NM_138455	chr8:+:104452961_104464391
FOXN4	0.53	-92_-82	GGGCTTTTCC:-92_-83:-:0.28/0.53; GGGGCTTTTC:-91_-82:-:0.25/0.53	-	-	FOXN4	Q96NZ1	Q96NZ1	FOXN4	-	84	9	UCSC	GGAAAAGCCCC	upstream	chr12:-:108231489_108231499	NM_213596	chr12:-:108200166_108231408
KREMEN2	0.53	-142_-133	GGGGCTTCCC:-142_-133:+:0.52/0.53	-	-	KREMEN2	Q8NCW0	Q8NCW0	KREMEN2	Receptor for Dickkopf protein. Cooperates with Dickkopf to block Wnt/beta-catenin signaling. Forms a ternary complex with Dkk1 and LRP6 and induces rapid endocytosis and removal of the Wnt receptor LRP6 from the plasma membrane (By similarity).	94	11	UCSC	GGGGCTTCCC	upstream	chr16:+:2954075_2954084	NM_172229	chr16:+:2954217_2958381
LOC162993	0.53	-149_-140	GGGACTTTTC:-149_-140:+:0.53/0.53	-	-	LOC162993	Q147U1	Q147U1	LOC162993	-	100	3	UCSC	GGGACTTTTC	upstream	chr19:-:9740549_9740558	NM_001077624	chr19:-:9729151_9740410
LOC402117	0.53	-135_-126	GGGAAATTTC:-135_-126:+:0.48/0.53	-	-	LOC402117	-	-	LOC402117	-	96	11	UCSC	GGGAAATTTC	upstream	chr2:+:214984401_214984410	NM_001080500	chr2:+:214984536_215149052
OR4N2	0.53	-155_-145	TGGAGTTTCC:-155_-146:+:0.46/0.53; GGGAAACTCC:-154_-145:-:0.051/0.53	-	-	OR4N2	Q8NGD1	Q8NGD1	OR4N2	Odorant receptor (Potential).	72	8	UCSC	TGGAGTTTCCC	upstream	chr14:+:19365292_19365302	NM_001004723	chr14:+:19365447_19366370
PSMB9	0.53	-394_-385	GGGACTTTCC:-394_-385:-:0.53/0.53	Proteins involved in antigen presentation	Subunit of 26S proteasome,cysteine protease	PSMB9	P28065	P28065	PSMB9	The proteasome is a multicatalytic proteinase complex which is characterized by its ability to cleave peptides with Arg, Phe, Tyr, Leu, and Glu adjacent to the leaving group at neutral or slightly basic pH. The proteasome has an ATP-dependent proteolytic activity. This subunit is involved in antigen processing to generate class I binding peptides.	92	11	UCSC	GGAAAGTCCC	upstream	chr6:+:32929521_32929530	NM_148954	chr6:+:32929915_32935604
RAB32	0.53	84_93	GGGAGTTTCC:84_93:+:0.5/0.53	-	-	RAB32	Q13637	Q13637	RAB32	Acts as an A-kinase anchoring protein by binding to the type II regulatory subunit of protein kinase A and anchoring it to the mitochondrion. Also involved in synchronization of mitochondrial fission.	70	9	UCSC	GGGAGTTTCC	5'UTR	chr6:+:146906603_146906612	NM_006834	chr6:+:146906520_146917779
RHBDF1	0.53	-40_-31	GGGCATTCCC:-40_-31:+:0.44/0.53; GGGAATGCCC:-40_-31:-:0.066/0.53	-	-	RHBDF1	Q9H6E1	Q9H6E1	RHBDF1	-	93	8	UCSC	GGGCATTCCC	upstream	chr16:-:62621_62630	NM_022450	chr16:-:48058_62591
RUVBL2	0.53	-496_-487	GGGGATTTCC:-496_-487:+:0.53/0.53	-	-	RUVBL2	Q9Y230	Q9Y230	RUVBL2	Possesses single-stranded DNA-stimulated ATPase and ATP- dependent DNA helicase (5' to 3') activity. Component of the NuA4 histone acetyltransferase complex which is involved in transcriptional activation of select genes principally by acetylation of nucleosomal histone H4 and H2A. This modification may both alter nucleosome - DNA interactions and promote interaction of the modified histones with…	79	8	UCSC	GGGGATTTCC	upstream	chr19:+:54188471_54188480	NM_006666	chr19:+:54188967_54210994
SELE	0.53	-168_-158	TGGATATTCC:-168_-159:+:0.27/0.53; GGGAATATCC:-167_-158:-:0.26/0.53	Cell adhesion molecules	E-selectin, endothelial cell leukocyte adhesion molecule	SELE	P16581	P16581	SELE	Expressed on cytokine induced endothelial cells and mediates their binding to leukocytes. The ligand recognized by ELAM-1 is sialyl-lewis X (alpha(1->3)fucosylated derivatives of polylactosamine that are found at the non-reducing termini of glycolipids).	94	10	UCSC	TGGATATTCCC	upstream	chr1:-:167969960_167969970	NM_000450	chr1:-:167958405_167969803
TRAT1	0.53	-142_-133	GGGATTTTTC:-142_-133:+:0.53/0.53	-	-	TRAT1	Q6PIZ9	Q6PIZ9	TRAT1	Stabilizes the TCR (T-cell antigen receptor)/CD3 complex at the surface of T-cells.	93	12	UCSC	GGGATTTTTC	upstream	chr3:+:110024178_110024187	NM_016388	chr3:+:110024320_110056404
TSPAN4	0.53	-141_-132	GGGGCTTCCC:-141_-132:+:0.52/0.53	-	-	TSPAN4	O14817	O14817	TSPAN4	-	71	7	UCSC	GGGGCTTCCC	upstream	chr11:+:832682_832691	NM_003271	chr11:+:832823_857116
ZNF217	0.53	-67_-57	TGGAAATCCC:-67_-58:+:0.38/0.53; AGGGATTTCC:-66_-57:-:0.12/0.53	-	-	ZNF217	O75362	O75362	ZNF217	May be involved in transcriptional regulation.	95	10	UCSC	TGGAAATCCCT	upstream	chr20:-:51633099_51633109	NM_006526	chr20:-:51617018_51633043
ACTA1	0.52	-46_-37	GGGAATGCCC:-46_-37:+:0.065/0.52; GGGCATTCCC:-46_-37:-:0.44/0.52	-	-	ACTA1	P68133	P68133	ACTA1	Actins are highly conserved proteins that are involved in various types of cell motility and are ubiquitously expressed in all eukaryotic cells.	83	9	UCSC	GGGAATGCCC	upstream	chr1:-:227636502_227636511	NM_001100	chr1:-:227633617_227636466
ALPPL2	0.52	14_23	TGGGATTTCC:14_23:+:0.51/0.52	-	-	ALPPL2	P10696	P10696	ALPPL2	-	57	12	UCSC	TGGGATTTCC	5'UTR	chr2:+:232979809_232979818	NM_031313	chr2:+:232979796_232983661
ARHGAP12	0.52	-409_-400	TGGAATTTCC:-409_-400:+:0.51/0.52	-	-	ARHGAP12	Q8IWW6	Q8IWW6	ARHGAP12	GTPase activator for the Rho-type GTPases by converting them to an inactive GDP-bound state (By similarity).	81	8	UCSC	TGGAATTTCC	upstream	chr10:-:32258175_32258184	NM_018287	chr10:-:32135230_32257776
BSN	0.52	-279_-270	GGGGCTTTCC:-279_-270:-:0.52/0.52	-	-	BSN	Q9UPA5	Q9UPA5	BSN	Is thought to be involved in the organization of the cytomatrix at the nerve terminals active zone (CAZ) which regulates neurotransmitter release. Seems to act through binding to ERC2/CAST1. Essential in regulated neurotransmitter release from a subset of brain glutamatergic synapses. Involved in the formation of the retinal photoreceptor ribbon synapses (By similarity).	77	7	UCSC	GGAAAGCCCC	upstream	chr3:+:49566646_49566655	NM_003458	chr3:+:49566925_49683976
C6orf182	0.52	-79_-70	TGGAGTTTCC:-79_-70:-:0.5/0.52	-	-	C6orf182	Q8IYX8	Q8IYX8	C6orf182	-	98	5	UCSC	GGAAACTCCA	upstream	chr6:+:109557120_109557129	NM_173830	chr6:+:109557199_109591808
C8orf47	0.52	-181_-171	GGGGCTTTTC:-181_-172:+:0.27/0.52; GGGCTTTTCC:-180_-171:+:0.25/0.52	-	-	C8orf47	Q8N1L8	Q8N1L8	C8orf47	-	79	9	UCSC	GGGGCTTTTCC	upstream	chr8:+:99145744_99145754	NM_173549	chr8:+:99145925_99175014
COTL1	0.52	-327_-318	GGGAGTTTCC:-327_-318:+:0.5/0.52	-	-	COTL1	Q14019	Q14019	COTL1	Binds to F-actin in a calcium-independent manner. Has no direct effect on actin depolymerization.	95	2	UCSC	GGGAGTTTCC	upstream	chr16:-:83209487_83209496	NM_021149	chr16:-:83156706_83209170
ETNK2	0.52	-60_-51	TGGACTTCCC:-60_-51:+:0.48/0.52	-	-	ETNK2	Q9NVF9	Q9NVF9	ETNK2	-	93	9	UCSC	TGGACTTCCC	upstream	chr1:-:202387695_202387704	NM_018208	chr1:-:202366813_202387645
HPS3	0.52	-559_-549	GGGGATTTCC:-559_-550:+:0.37/0.52; GGGATTTCCC:-558_-549:+:0.074/0.52; GGGAAATCCC:-558_-549:-:0.076/0.52	-	-	HPS3	Q969F9	Q969F9	HPS3	Involved in early stages of melanosome biogenesis and maturation (By similarity).	78	9	UCSC	GGGGATTTCCC	upstream	chr3:+:150329501_150329511	NM_032383	chr3:+:150330060_150373995
IGLL1	0.52	-282_-273	GGGGCTTTCC:-282_-273:-:0.52/0.52	-	-	IGLL1	P15814	P15814	IGLL1	-	82	5	UCSC	GGAAAGCCCC	upstream	chr22:-:22252767_22252776	NM_152855	chr22:-:22245313_22252495
IPO4	0.52	-106_-97	GGGAGTTCCC:-106_-97:-:0.46/0.52	-	-	IPO4	Q8TEX9	Q8TEX9	IPO4	Functions in nuclear protein import as nuclear transport receptor. Serves as receptor for nuclear localization signals (NLS) in cargo substrates. Is thought to mediate docking of the importin/substrate complex to the nuclear pore complex (NPC) through binding to nucleoporin and the complex is subsequently translocated through the pore by an energy requiring, Ran- dependent mechanism. At the nucle…	77	10	UCSC	GGGAACTCCC	upstream	chr14:-:23728060_23728069	NM_024658	chr14:-:23719265_23727964
KIAA0460	0.52	-311_-302	GGGAATTTTC:-311_-302:+:0.52/0.52	-	-	KIAA0460	Q5VT52	Q5VT52	KIAA0460	-	83	11	UCSC	GGGAATTTTC	upstream	chr1:+:148602899_148602908	NM_015203	chr1:+:148603210_148712656
KLHDC5	0.52	-222_-213	TGGAATTCCC:-222_-213:+:0.47/0.52	-	-	KLHDC5	Q9P2K6	Q9P2K6	KLHDC5	-	72	6	UCSC	TGGAATTCCC	upstream	chr12:+:27824231_27824240	NM_020782	chr12:+:27824453_27847239
LOC389517	0.52	19_28	TGGGATTTCC:19_28:+:0.51/0.52	-	-	LOC389517	Q86WY7	Q86WY7	LOC389517	-	83	3	UCSC	TGGGATTTCC	5'UTR	chr7:-:72138217_72138226	NM_001032389	chr7:-:72128808_72138245
NFAM1	0.52	-297_-287	TGGAAATCCC:-297_-288:+:0.1/0.52; TGGGATTTCC:-296_-287:-:0.41/0.52	-	-	NFAM1	Q8NET5	Q8NET5	NFAM1	May function in immune system as a receptor which activates via the calcineurin/NFAT-signaling pathway the downstream cytokine gene promoters. Activates the transcription of IL-13 and TNF-alpha promoters. May be involved in the regulation of B-cell, but not T-cell, development. Overexpression activates downstream effectors without ligand binding or antibody cross- linking.	86	4	UCSC	TGGAAATCCCA	upstream	chr22:-:41158631_41158641	NM_145912	chr22:-:41106357_41158345
NFKB2	0.52	-146_-137	GGGGCTTCCC:-146_-137:+:0.51/0.52	Transcription factors and their modulators	NF-kB p100 precursor	NFKB2	Q00653	Q00653	NFKB2	Appears to have dual functions such as cytoplasmic retention of attached NF-kappa-B proteins and generation of p52 by a cotranslational processing. The proteasome-mediated process ensures the production of both p52 and p100 and preserves their independent function. p52 binds to the kappa-B consensus sequence 5'-GGRNNYYCC-3', located in the enhancer region of genes involved in immune response and …	84	8	UCSC	GGGGCTTCCC	upstream	chr10:+:104145275_104145284	NM_002502	chr10:+:104145421_104152270
OCM	0.52	85_94	TGGGATTTCC:85_94:+:0.51/0.52	-	-	OCM	P32930	P32930	OCM	Has some calmodulin-like activity with respect to enzyme activation and growth regulation. Binds two calcium ions.	64	9	UCSC	TGGGATTTCC	CDS/intron	chr7:-:97457258_97457267	NM_006188	chr7:-:97451949_97457352
OR5A2	0.52	-92_-83	GGGTATTTCC:-92_-83:-:0.49/0.52	-	-	OR5A2	Q8NGI9	Q8NGI9	OR5A2	Odorant receptor (Potential).	78	8	UCSC	GGAAATACCC	upstream	chr11:-:58947084_58947093	NM_001001954	chr11:-:58946029_58947002
PPP1R13B	0.52	-116_-107	GGGGCTTCCC:-116_-107:-:0.51/0.52	-	-	PPP1R13B	Q96KQ4	Q96KQ4	PPP1R13B	Regulator that plays a central role in regulation of apoptosis via its interaction with p53/TP53. Regulates TP53 by enhancing the DNA binding and transactivation function of TP53 on the promoters of proapoptotic genes in vivo.	86	7	UCSC	GGGAAGCCCC	upstream	chr14:-:103383786_103383795	NM_015316	chr14:-:103269840_103383680
PQBP1	0.52	-503_-494	GGGGATTTCC:-503_-494:+:0.52/0.52	-	-	PQBP1	O60828	O60828	PQBP1	May suppress the ability of POU3F2 to transactivate the DRD1 gene in a POU3F2 dependent manner. Can activate transcription directly or via association with the transcription machinery. May be involved in ATXN1 mutant-induced cell death. The interaction with ATXN1 mutant reduces levels of phosphorylated RNA polymerase II large subunit.	82	9	UCSC	GGGGATTTCC	upstream	chrX:+:48639635_48639644	NM_001032385	chrX:+:48640138_48645363
RANBP5	0.52	-413_-404	TGGAATTTCC:-413_-404:+:0.51/0.52	-	-	RANBP5	O00410	O00410	RANBP5	Functions in nuclear protein import as nuclear transport receptor. Serves as receptor for nuclear localization signals (NLS) in cargo substrates. Is thought to mediate docking of the importin/substrate complex to the nuclear pore complex (NPC) through binding to nucleoporin and the complex is subsequently translocated through the pore by an energy requiring, Ran- dependent mechanism. At the nucle…	83	9	UCSC	TGGAATTTCC	upstream	chr13:+:97403516_97403525	NM_002271	chr13:+:97403929_97474550
RND1	0.52	-98_-89	TGGGATTCCC:-98_-89:-:0.5/0.52	-	-	RND1	Q92730	Q92730	RND1	Lacks intrinsic GTPase activity. Has a low affinity for GDP, and constitutively binds GTP. Controls rearrangements of the actin cytoskeleton. Induces the Rac-dependent neuritic process formation in part by disruption of the cortical actin filaments. Causes the formation of many neuritic processes from the cell body with disruption of the cortical actin filaments.	97	9	UCSC	GGGAATCCCA	upstream	chr12:-:47546008_47546017	NM_014470	chr12:-:47537199_47545920
RNF128	0.52	-239_-229	TGGGATTCCC:-239_-230:+:0.26/0.52; GGGGAATCCC:-238_-229:-:0.25/0.52	-	-	RNF128	Q8TEB7	Q8TEB7	RNF128	E3 ubiquitin-protein ligase that catalyzes polyubiquitin chains. Functions as an inhibitor of cytokine gene transcription. Inhibits IL2 and IL4 transcription and this activity is likely to be mediated by E3 ligase activity. Plays an important role in the induction of the anergic phenotype. Functions in the patterning of the dorsal ectoderm; sensitizes ectoderm to respond to neural- inducing signa…	90	11	UCSC	TGGGATTCCCC	upstream	chrX:+:105823484_105823494	NM_024539	chrX:+:105823723_105926900
SERPINA3	0.52	-54_-45	TGGCATTTCC:-54_-45:+:0.47/0.52	Enzymes	Anti-chymotrypsin	SERPINA3	P01011	P01011	SERPINA3	Although its physiological function is unclear, it can inhibit neutrophil cathepsin G and mast cell chymase, both of which can convert angiotensin-1 to the active angiotensin-2.	78	12	UCSC	TGGCATTTCC	upstream	chr14:+:94148412_94148421	NM_001085	chr14:+:94148466_94160142
SLC6A12	0.52	-227_-217	GGGGCATTCC:-227_-218:+:0.35/0.52; GGGCATTCCC:-226_-217:+:0.15/0.52	-	-	SLC6A12	P48065	P48065	SLC6A12	Transports betaine and GABA. May have a role in regulation of GABAergic transmission in the brain through the reuptake of GABA into presynaptic terminals, as well as in osmotic regulation.	95	2	UCSC	GGGGCATTCCC	upstream	chr12:-:192969_192979	NM_003044	chr12:-:169512_192753
SLC7A9	0.52	-416_-407	GGGAAATTCC:-416_-407:+:0.48/0.52	-	-	SLC7A9	P82251	P82251	SLC7A9	Involved in the high-affinity, sodium-independent transport of cystine and neutral and dibasic amino acids (system b(0,+)-like activity). Thought to be responsible for the high- affinity reabsorption of cystine in the kidney tubule.	86	7	UCSC	GGGAAATTCC	upstream	chr19:-:38052918_38052927	NM_014270	chr19:-:38013261_38052512
TANK	0.52	-53_-42	GGGGGATTTC:-53_-44:+:0.096/0.52; GGGGATTTCT:-52_-43:+:0.12/0.52; GGGATTTCTC:-51_-42:+:0.28/0.52	-	-	TANK	Q92844	Q92844	TANK	Acts as a regulator of TRAF function by maintaining them in a latent state. Overexpression inhibits TRAF2-mediated NF- kappa-B activation signaled by CD40, TNFR1 and TNFR2. Blocks TRAF2 binding to LMP1 and inhibits LMP1-mediated NF-kappa-B activation.	97	10	UCSC	GGGGGATTTCTC	upstream	chr2:+:161701658_161701669	NM_004180	chr2:+:161701711_161800928
TMEM54	0.52	-350_-341	GGGGCTTTCC:-350_-341:+:0.51/0.52	-	-	TMEM54	Q969K7	Q969K7	TMEM54	-	83	6	UCSC	GGGGCTTTCC	upstream	chr1:-:33139880_33139889	NM_033504	chr1:-:33132782_33139540
UHRF1	0.52	-149_-139	GGGGTTTTTC:-149_-140:+:0.31/0.52; GGGTTTTTCC:-148_-139:+:0.2/0.52	-	-	UHRF1	Q96T88	Q96T88	UHRF1	Putative E3 ubiquitin-protein ligase. May participate in methylation-dependent transcriptional regulation. Binds to inverted 5'-CCAAT-3' box 2 in the TOP2A promoter, and activates TOP2A expression. Important for G1/S transition. May be involved in DNA repair and chromosomal stability.	65	8	UCSC	GGGGTTTTTCC	upstream	chr19:+:4861416_4861426	NM_013282	chr19:+:4861565_4913164
ANXA11	0.51	-202_-193	GGGCATTTCC:-202_-193:-:0.49/0.51	-	-	ANXA11	P50995	P50995	ANXA11	-	74	7	UCSC	GGAAATGCCC	upstream	chr10:-:81955500_81955509	NM_145869	chr10:-:81904859_81955308
ATP8B4	0.51	-328_-319	GGGAGTTTCC:-328_-319:+:0.5/0.51	-	-	ATP8B4	Q8TF62	Q8TF62	ATP8B4	-	88	12	UCSC	GGGAGTTTCC	upstream	chr15:-:48199029_48199038	NM_024837	chr15:-:47937727_48198711
C10orf47	0.51	-245_-236	GGGGATTTTC:-245_-236:+:0.47/0.51	-	-	C10orf47	Q86WR7	Q86WR7	C10orf47	-	78	5	UCSC	GGGGATTTTC	upstream	chr10:+:11905157_11905166	NM_153256	chr10:+:11905402_11954280
CALML5	0.51	-43_-34	GGGGGTTCCC:-43_-34:+:0.5/0.51	-	-	CALML5	Q9NZT1	Q9NZT1	CALML5	Binds calcium. May be involved in terminal differentiation of keratinocytes.	87	11	UCSC	GGGGGTTCCC	upstream	chr10:-:5531543_5531552	NM_017422	chr10:-:5530660_5531510
CCDC93	0.51	19_28	GGGAGTTTCC:19_28:+:0.51/0.51	-	-	CCDC93	Q567U6	Q567U6	CCDC93	-	90	10	UCSC	GGGAGTTTCC	5'UTR	chr2:-:118488139_118488148	NM_019044	chr2:-:118389618_118488167
CDC5L	0.51	-252_-243	TGGATTTTCC:-252_-243:+:0.51/0.51	-	-	CDC5L	Q99459	Q99459	CDC5L	DNA-binding protein involved in cell cycle control. May act as a transcription activator. Also seems to be involved in the second catalytic step of pre-mRNA splicing.	76	8	UCSC	TGGATTTTCC	upstream	chr6:+:44463027_44463036	NM_001253	chr6:+:44463279_44522757
DPAGT1	0.51	-45_-36	TGGCATTTCC:-45_-36:+:0.5/0.51	-	-	DPAGT1	Q9H3H5	Q9H3H5	DPAGT1	Catalyzes the initial step in the synthesis of dolichol- P-P-oligosaccharides.	73	12	UCSC	TGGCATTTCC	upstream	chr11:-:118478030_118478039	NM_203316	chr11:-:118472423_118477995
DYNLT3	0.51	-39_-30	GGGCCTTTCC:-39_-30:-:0.51/0.51	-	-	DYNLT3	P51808	P51808	DYNLT3	-	76	10	UCSC	GGAAAGGCCC	upstream	chrX:-:37591804_37591813	NM_006520	chrX:-:37583033_37591775
FLJ23861	0.51	-169_-160	GGGGTTTCCC:-169_-160:+:0.45/0.51	-	-	FLJ23861	Q8TCI1	Q8TCI1	FLJ23861	-	98	12	UCSC	GGGGTTTCCC	upstream	chr2:-:210744455_210744464	NM_152519	chr2:-:210593681_210744296
FLJ43980	0.51	-324_-314	GGGGGTTTCC:-324_-315:+:0.31/0.51; GGGGTTTCCC:-323_-314:+:0.18/0.51	-	-	FLJ43980	Q68DM0	Q68DM0	FLJ43980	-	85	5	UCSC	GGGGGTTTCCC	upstream	chr16:-:45160823_45160833	NM_001004299	chr16:-:45063166_45160510
FLJ46010	0.51	-161_-152	GGGTATTTCC:-161_-152:+:0.49/0.51	-	-	FLJ46010	Q6ZRX4	Q6ZRX4	FLJ46010	-	93	3	UCSC	GGGTATTTCC	upstream	chr5:+:65527739_65527748	NM_001001703	chr5:+:65527900_65903557
GAGE1	0.51	-131_-122	TGGGATTCCC:-131_-122:+:0.49/0.51	-	-	GAGE1	Q13065	Q13065	GAGE1	Antigen, recognized on melanoma by autologous cytolytic T-lymphocytes. Completely silent in normal adult tissues, except testis.	68	5	UCSC	TGGGATTCCC	upstream	chrX:+:49250435_49250444	NM_001040663	chrX:+:49250566_49257905
GALNT7	0.51	-137_-128	GGGGAGTTCC:-137_-128:+:0.5/0.51	-	-	GALNT7	Q86SF2	Q86SF2	GALNT7	Glycopeptide transferase involved in O-linked oligosaccharide biosynthesis, which catalyzes the transfer of an N-acetyl-D-galactosamine residue to an already glycosylated peptide. In contrast to other proteins of the family, it does not act as a peptide transferase that transfers GalNAc onto serine or threonine residue on the protein receptor, but instead requires the prior addition of a GalNAc o…	100	8	UCSC	GGGGAGTTCC	upstream	chr4:+:174326392_174326401	NM_017423	chr4:+:174326529_174481692
GCK	0.51	-12_-2	GGGATTCTCC:-12_-3:-:0.099/0.51; GGGGATTCTC:-11_-2:-:0.38/0.51	-	-	GCK	P35557	P35557	GCK	Catalyzes the initial step in utilization of glucose by the beta-cell and liver at physiological glucose concentration. Glucokinase has a high Km for glucose, and so it is effective only when glucose is abundant. The role of GCK is to provide G6P for the synthesis of glycogen. Pancreatic glucokinase plays an important role in modulating insulin secretion. Hepatic glucokinase helps to facilitate t…	85	10	UCSC	GGAGAATCCCC	upstream	chr7:-:44195564_44195574	NM_000162	chr7:-:44150394_44195563
GLIS3	0.51	-160_-151	GGGATTTTTC:-160_-151:+:0.5/0.51	-	-	GLIS3	Q8NEA6	Q8NEA6	GLIS3	Acts as both a repressor and activator of transcription. Binds to the consensus sequence 5'-GACCACCCAC-3' (By similarity).	74	8	UCSC	GGGATTTTTC	upstream	chr9:-:4142333_4142342	NM_152629	chr9:-:3814127_4142183
GPRC5B	0.51	-275_-265	GGGAATGTCC:-275_-266:+:0.057/0.51; GGGACATTCC:-274_-265:-:0.45/0.51	-	-	GPRC5B	Q9NZH0	Q9NZH0	GPRC5B	Unknown. This retinoic acid-inducible G-protein coupled receptor provide evidence for a possible interaction between retinoid and G-protein signaling pathways.	71	5	UCSC	GGGAATGTCCC	upstream	chr16:-:19803916_19803926	NM_016235	chr16:-:19777795_19803652
GPX4	0.51	-79_-69	TGGAAATCCC:-79_-70:+:0.37/0.51; CGGGATTTCC:-78_-69:-:0.11/0.51	-	-	GPX4	P36969	P36969	GPX4	Could play a major role in protecting mammals from the toxicity of ingested lipid hydroperoxides. Essential for embryonic development. Protects from radiation and oxidative damage (By similarity).	95	4	UCSC	TGGAAATCCCG	upstream	chr19:+:1055569_1055579	NM_001039848	chr19:+:1055648_1057786
HIST1H3H	0.51	-442_-432	TGGAAATTCC:-442_-433:+:0.14/0.51; TGGAATTTCC:-441_-432:-:0.36/0.51	-	-	HIST1H3H	P68431	P68431	HIST1H3H	-	73	6	UCSC	TGGAAATTCCA	upstream	chr6:+:27885378_27885388	NM_003536	chr6:+:27885820_27886292
IL32	0.51	-334_-325	GGGAGTTTCC:-334_-325:+:0.49/0.51	Growth factors, ligands, and their modulators	Hepatocyte growth factor	IL32	P24001	P24001	IL32	Cytokine that may play a role in innate and adaptive immune responses. It induces various cytokines such as TNFA/TNF- alpha and IL8. It activates typical cytokine signal pathways of NF-kappa-B and p38 MAPK.	75	2	UCSC	GGGAGTTTCC	upstream	chr16:+:3055305_3055314	NM_001012634	chr16:+:3055639_3059668
LOC497190	0.51	-252_-243	GGGACATTCC:-252_-243:-:0.51/0.51	-	-	LOC497190	Q6UXF7	Q6UXF7	LOC497190	-	95	11	UCSC	GGAATGTCCC	upstream	chr16:-:73013033_73013042	NM_001011880	chr16:-:73000031_73012791
NOTCH2	0.51	-99_-90	GGGGTTTCCC:-99_-90:-:0.47/0.51	-	-	NOTCH2	Q04721	Q04721	NOTCH2	Functions as a receptor for membrane-bound ligands Jagged1, Jagged2 and Delta1 to regulate cell-fate determination. Upon ligand activation through the released notch intracellular domain (NICD) it forms a transcriptional activator complex with RBP-J kappa and activates genes of the enhancer of split locus. Affects the implementation of differentiation, proliferation and apoptotic programs (By sim…	97	10	UCSC	GGGAAACCCC	upstream	chr1:-:120413888_120413897	NM_024408	chr1:-:120255700_120413799
PTGER3	0.51	-154_-145	GGGGCTTCCC:-154_-145:+:0.5/0.51	-	-	PTGER3	P43115	P43115	PTGER3	Receptor for prostaglandin E2 (PGE2); the EP3 receptor may be involved in inhibition of gastric acid secretion, modulation of neurotransmitter release in central and peripheral neurons, inhibition of sodium and water reabsorption in kidney tubulus and contraction in uterine smooth muscle. The activity of this receptor can couple to both the inhibition of adenylate cyclase mediated by G-I proteins…	80	8	UCSC	GGGGCTTCCC	upstream	chr1:-:71286223_71286232	NM_198715	chr1:-:71244125_71286079
RAB7L1	0.51	-287_-278	GGGAAGTCCC:-287_-278:+:0.1/0.51; GGGACTTCCC:-287_-278:-:0.39/0.51	-	-	RAB7L1	O14966	O14966	RAB7L1	-	84	10	UCSC	GGGAAGTCCC	upstream	chr1:-:204011024_204011033	NM_003929	chr1:-:204004300_204010747
SLC30A7	0.51	45_54	GGGGATTCCC:45_54:+:0.46/0.51	-	-	SLC30A7	Q8TCH2	Q8TCH2	SLC30A7	Seems to facilitate zinc transport from the cytoplasm into the Golgi apparatus. Partly regulates cellular zinc homeostasis. Required with ZNT5 for the activation of zinc- requiring enzymes, alkaline phosphatases (ALPs). Transports zinc into the lumens of the Golgi apparatus and the vesicular compartments where ALPs locate, thus, converting apoALPs to holoALPs. Required with ZNT5 and ZNT6 for the …	79	11	UCSC	GGGGATTCCC	5'UTR	chr1:+:101134309_101134318	NM_133496	chr1:+:101134265_101217580
SLC32A1	0.51	-157_-148	GGGTATTTCC:-157_-148:+:0.51/0.51	-	-	SLC32A1	Q9H598	Q9H598	SLC32A1	Involved in the uptake of GABA and glycine into the synaptic vesicles.	78	9	UCSC	GGGTATTTCC	upstream	chr20:+:36786361_36786370	NM_080552	chr20:+:36786518_36791429
SOCS2	0.51	-219_-210	GGGCATTTCC:-219_-210:-:0.44/0.51	-	-	SOCS2	O14508	O14508	SOCS2	SOCS family proteins form part of a classical negative feedback system that regulates cytokine signal transduction. SOCS2 appears to be a negative regulator in the growth hormone/IGF1 signaling pathway. Probable substrate recognition component of a SCF-like ECS (Elongin BC-CUL2/5-SOCS-box protein) E3 ubiquitin- protein ligase complex which mediates the ubiquitination and subsequent proteasomal de…	78	10	UCSC	GGAAATGCCC	upstream	chr12:+:92487509_92487518	NM_003877	chr12:+:92487728_92494109
STAT1	0.51	-119_-109	GGGTATTTCC:-119_-110:-:0.43/0.51; GGGGTATTTC:-118_-109:-:0.07/0.51	-	-	STAT1	P42224	P42224	STAT1	Signal transducer and activator of transcription that mediates signaling by interferons (IFNs). Following type I IFN (IFN-alpha and IFN-beta) binding to cell surface receptors, Jak kinases (TYK2 and JAK1) are activated, leading to tyrosine phosphorylation of STAT1 and STAT2. The phosphorylated STATs dimerize, associate with ISGF3G/IRF-9 to form a complex termed ISGF3 transcription factor, that en…	61	8	UCSC	GGAAATACCCC	upstream	chr2:-:191587289_191587299	NM_139266	chr2:-:191548509_191587181
STX19	0.51	-335_-326	TGGGATTTCC:-335_-326:+:0.49/0.51	-	-	STX19	Q8N4C7	Q8N4C7	STX19	-	92	10	UCSC	TGGGATTTCC	upstream	chr3:-:95230469_95230478	NM_001001850	chr3:-:95215904_95230144
TMEM149	0.51	-58_-49	TGGCATTTCC:-58_-49:+:0.46/0.51	-	-	TMEM149	Q9H665	Q9H665	TMEM149	-	80	10	UCSC	TGGCATTTCC	upstream	chr19:-:40925239_40925248	NM_024660	chr19:-:40921990_40925191
ASB12	0.5	-48_-39	TGGCATTTCC:-48_-39:+:0.5/0.5	-	-	ASB12	Q8WXK4	Q8WXK4	ASB12	Probable substrate-recognition component of a SCF-like ECS (Elongin-Cullin-SOCS-box protein) E3 ubiquitin-protein ligase complex which mediates the ubiquitination and subsequent proteasomal degradation of target proteins (By similarity).	88	9	UCSC	TGGCATTTCC	upstream	chrX:-:63362266_63362275	NM_130388	chrX:-:63360800_63362228
CARD8	0.5	-30_-20	GGGATTCTCC:-30_-21:-:0.091/0.5; GGGGATTCTC:-29_-20:-:0.35/0.5	-	-	CARD8	Q9Y2G2	Q9Y2G2	CARD8	Inhibits NF-kappa-B activation. May participate in a regulatory mechanism that coordinates cellular responses controlled by NF-kappa-B transcription factor. May be a component of the inflammasome, a protein complex which also includes PYCARD, NALP2 and CASP1 and whose function would be the activation of proinflammatory caspases.	93	4	UCSC	GGAGAATCCCC	upstream	chr19:-:53444753_53444763	NM_014959	chr19:-:53403324_53444734
CDC27	0.5	-74_-65	GGGCTTTTCC:-74_-65:+:0.49/0.5	-	-	CDC27	P30260	P30260	CDC27	-	91	12	UCSC	GGGCTTTTCC	upstream	chr17:-:42621728_42621737	NM_001256	chr17:-:42552624_42621664
CHMP2A	0.5	-170_-161	TGGAGTTTCC:-170_-161:+:0.44/0.5	-	-	CHMP2A	O43633	O43633	CHMP2A	Component of the ESCRT-III complex, which is required for multivesicular bodies (MVBs) formation and sorting of endosomal cargo proteins into MVBs. The MVB pathway mediates delivery of transmembrane proteins into the lumen of the lysosome for degradation. The ESCRT-III complex is probably involved in the concentration of MVB cargo. In case of infection, the HIV-1 virus takes advantage of the ESCR…	71	10	UCSC	TGGAGTTTCC	upstream	chr19:-:63758327_63758336	NM_198426	chr19:-:63754745_63758167
ECSM2	0.5	-270_-261	GGGGTTTTCC:-270_-261:-:0.46/0.5	-	-	ECSM2	Q19T08	Q19T08	ECSM2	-	74	12	UCSC	GGAAAACCCC	upstream	chr5:-:138822764_138822773	NM_001077693	chr5:-:138812143_138822504
FLJ40243	0.5	-93_-84	TGGACATTCC:-93_-84:+:0.45/0.5	-	-	FLJ40243	Q7Z4U4	Q7Z4U4	FLJ40243	-	92	11	UCSC	TGGACATTCC	upstream	chr5:-:41107245_41107254	NM_173489	chr5:-:41033880_41107162
FLNA	0.5	-416_-407	GGGACTTTCC:-416_-407:-:0.5/0.5	-	-	FLNA	P21333	P21333	FLNA	Promotes orthogonal branching of actin filaments and links actin filaments to membrane glycoproteins. Anchors various transmembrane proteins to the actin cytoskeleton and serves as a scaffold for a wide range of cytoplasmic signaling proteins. Interaction with FLNA may allow neuroblast migration from the ventricular zone into the cortical plate. Tethers cell surface- localized furin, modulates it…	91	7	UCSC	GGAAAGTCCC	upstream	chrX:-:153253251_153253260	NM_001456	chrX:-:153230090_153252845
KBTBD8	0.5	-64_-55	GGGATTTTTC:-64_-55:-:0.5/0.5	-	-	KBTBD8	Q8NFY9	Q8NFY9	KBTBD8	-	87	7	UCSC	GAAAAATCCC	upstream	chr3:+:67132028_67132037	NM_032505	chr3:+:67132092_67144320
LOC391356	0.5	-106_-97	GGGAATTCTC:-106_-97:-:0.45/0.5	-	-	LOC391356	Q6GMV3	Q6GMV3	LOC391356	-	86	12	UCSC	GAGAATTCCC	upstream	chr2:-:24869851_24869860	NM_001013663	chr2:-:24866641_24869755
MEN1	0.5	-145_-136	GGGGAATCCC:-145_-136:-:0.45/0.5	-	-	MEN1	O00255	O00255	MEN1	May be involved in DNA repair.	97	3	UCSC	GGGATTCCCC	upstream	chr11:-:64335477_64335486	NM_130804	chr11:-:64327571_64335342
NMNAT1	0.5	-145_-136	GGGGAATCCC:-145_-136:-:0.44/0.5	-	-	NMNAT1	Q9HAN9	Q9HAN9	NMNAT1	-	75	11	UCSC	GGGATTCCCC	upstream	chr1:+:9925927_9925936	NM_022787	chr1:+:9926072_9968142
NOTCH2NL	0.5	-101_-92	GGGGTTTCCC:-101_-92:-:0.47/0.5	-	-	NOTCH2NL	Q8NC23	Q8NC23	NOTCH2NL	-	97	10	UCSC	GGGAAACCCC	upstream	chr1:+:143920366_143920375	NM_203458	chr1:+:143920467_143997269
PCDH12	0.5	-76_-67	GGGGGTTCCC:-76_-67:+:0.42/0.5	-	-	PCDH12	Q9NPG4	Q9NPG4	PCDH12	Cellular adhesion molecule that may play an important role in cell-cell interactions at interendothelial junctions. Promotes homotypic calcium dependent aggregation and adhesion and clusters at intercellular junctions. Unable to bind to catenins, weakly associates with the cytoskeleton (By similarity).	93	7	UCSC	GGGGGTTCCC	upstream	chr5:-:141318877_141318886	NM_016580	chr5:-:141304714_141318811
PGPEP1	0.5	-292_-283	GGGACTTCCC:-292_-283:+:0.38/0.5; GGGAAGTCCC:-292_-283:-:0.1/0.5	-	-	PGPEP1	Q9NXJ5	Q9NXJ5	PGPEP1	Removes 5-oxoproline from various penultimate amino acid residues except L-proline (By similarity).	90	4	UCSC	GGGACTTCCC	upstream	chr19:+:18312115_18312124	NM_017712	chr19:+:18312407_18341763
PPP1R1A	0.5	-416_-407	GGGACTTTCC:-416_-407:-:0.5/0.5	-	-	PPP1R1A	Q13522	Q13522	PPP1R1A	Inhibitor of protein-phosphatase 1. This protein may be important in hormonal control of glycogen metabolism. Hormones that elevate intracellular cAMP increase I-1 activity in many tissues. I-1 activation may impose cAMP control over proteins that are not directly phosphorylated by PKA. Following a rise in intracellular calcium, I-1 is inactivated by calcineurin (or PP2B). Does not inhibit type-2…	93	7	UCSC	GGAAAGTCCC	upstream	chr12:-:53269113_53269122	NM_006741	chr12:-:53259299_53268707
PTGIR	0.5	-301_-292	GGGGAATTCC:-301_-292:-:0.47/0.5	-	-	PTGIR	P43119	P43119	PTGIR	Receptor for prostacyclin (prostaglandin I2 or PGI2). The activity of this receptor is mediated by G(s) proteins which activate adenylate cyclase.	77	7	UCSC	GGAATTCCCC	upstream	chr19:-:51820485_51820494	NM_000960	chr19:-:51815565_51820194
RBM17	0.5	-289_-280	GGGACTTCCC:-289_-280:+:0.39/0.5; GGGAAGTCCC:-289_-280:-:0.1/0.5	-	-	RBM17	Q96I25	Q96I25	RBM17	Splice factor that binds to the single stranded 3'AG at the exon/intron border and promotes its utilization in the second catalytic step. Involved in the regulation of alternative splicing and the utilization of cryptic splice sites. Promotes the utilization of a cryptic splice site created by the beta-110 mutation in the HBB gene. The resulting frameshift leads to sickle cell anemia.	76	7	UCSC	GGGACTTCCC	upstream	chr10:+:6170723_6170732	NM_032905	chr10:+:6171012_6198845
RP13-15M17.2	0.5	-360_-351	GGGGCTTTCC:-360_-351:+:0.5/0.5	-	-	RP13-15M17.2	Q5SNT1	Q5SNT1	RP13-15M17.2	-	43	7	UCSC	GGGGCTTTCC	upstream	chr1:+:9571206_9571215	NM_001010866	chr1:+:9571566_9587593
SEMA7A	0.5	-205_-195	TGGGCTTTCC:-205_-196:+:0.42/0.5; GGGCTTTCCC:-204_-195:+:0.068/0.5	-	-	SEMA7A	O75326	O75326	SEMA7A	May play an imortant role in the nervous system and in modulating immune function.	82	9	UCSC	TGGGCTTTCCC	upstream	chr15:-:72513523_72513533	NM_003612	chr15:-:72489375_72513329
SPATA19	0.5	-359_-350	GGGGTTTTCC:-359_-350:+:0.49/0.5	Miscellaneous	Sperm-specific mitochondrial protein	SPATA19	Q7Z5L4	Q7Z5L4	SPATA19	May have a role in spermiogenesis.	83	4	UCSC	GGGGTTTTCC	upstream	chr11:-:133220951_133220960	NM_174927	chr11:-:133215726_133220602
TLN1	0.5	-69_-60	GGGACGTTCC:-69_-60:+:0.5/0.5	-	-	TLN1	Q9Y490	Q9Y490	TLN1	Probably involved in connections of major cytoskeletal structures to the plasma membrane. High molecular weight cytoskeletal protein concentrated at regions of cell-substratum contact and, in lymphocytes, at cell-cell contacts (By similarity).	95	10	UCSC	GGGACGTTCC	upstream	chr9:-:35722187_35722196	NM_006289	chr9:-:35687333_35722128
TLX3	0.5	-86_-77	TGGAGTTTCC:-86_-77:-:0.5/0.5	-	-	TLX3	O43711	O43711	TLX3	-	100	11	UCSC	GGAAACTCCA	upstream	chr5:+:170668806_170668815	NM_021025	chr5:+:170668892_170671742
TXN2	0.5	-393_-384	GGGATTTTCC:-393_-384:-:0.46/0.5	-	-	TXN2	Q99757	Q99757	TXN2	Has an anti-apoptotic function and plays an important role in the regulation of mitochondrial membrane potential. Could be involved in the resistance to anti-tumor agents. Possesses a dithiol-reducing activity.	83	6	UCSC	GGAAAATCCC	upstream	chr22:-:35208016_35208025	NM_012473	chr22:-:35193038_35207633
ZC3H7B	0.5	-167_-158	GGGGCTTCCC:-167_-158:+:0.48/0.5	-	-	ZC3H7B	Q9UGR2	Q9UGR2	ZC3H7B	-	78	11	UCSC	GGGGCTTCCC	upstream	chr22:+:40027345_40027354	NM_017590	chr22:+:40027512_40086096
