# Supplementary material for: OHMM: a Hidden Markov Model accurately predicting the occupancy of a transcription factor with a self-overlapping binding motif
Source: BMC Bioinformatics. 2009 Jul 7;10:208. doi: 10.1186/1471-2105-10-208 (PMC2718928; doi:10.1186/1471-2105-10-208)
Supplement: Additional file 5 — Enriched biological categories. The file contains cellular pathways, biological functions, diseases and toxicology-related lists enriched with HMM-predicted NF-κB targets. [file 1471-2105-10-208-S5.xls]

## Sheet: Pathways
Pathway	Molecules	-log(p-value)	Ratio
NF-κB Signaling	NFKB2,CD40,IL1F9,IKBKB,RRAS,TNFAIP3,BCL3,TLR7,TRAF5,NFKBIB,NFKB1,LTA,PIK3C3,NFKBIA,RELB,BTRC,PIK3R2,ZAP70,TRAF3,IL1RN,PLCG2,MAP3K8	6.62	0.154
Glucocorticoid Receptor Signaling	VCAM1,ICAM1,MED1,SMAD3,IKBKB,RRAS,MAPK12,BCL3,IL13,CCL5,NFKBIB,NFKB1,IL8,PIK3C3,NFKBIA,NR3C1,STAT1,CXCL3,CREB1,PIK3R2,JAK3,SELE,IL1RN,IL6	4.06	0.0906
Antigen Presentation Pathway	B2M,PSMB9,HLA-A,CD74,HLA-B,HLA-DQA1,TAPBP	3.6	0.179
Acute Phase Response Signaling	SAA1,IL1F9,RBP1,IKBKB,RRAS,MAPK12,BCL3,SERPINA3,NFKBIB,CFB,NFKBIA,NR3C1,PIK3R2,NOLC1,SAA2,SOCS2,IL1RN,IL6	3.44	0.105
B Cell Receptor Signaling	IKBKB,RRAS,MAPK12,BCL3,NFKBIB,CALML5,NFATC1,PTPN6,NFKBIA,PIK3C3,CREB1,MAP3K11,PIK3R2,PLCG2,MAP3K8	2.9	0.101
Death Receptor Signaling	NFKBIA,BIRC3,DIABLO,IKBKB,BCL3,TANK,NFKBIB,TNFSF15	2.45	0.131
IL-10 Signaling	NFKBIA,IL1F9,IKBKB,MAPK12,BCL3,NFKBIB,IL1RN,IL6	2.4	0.118
IL-6 Signaling	NFKBIA,IL1F9,IKBKB,RRAS,MAPK12,BCL3,NFKBIB,IL1RN,IL6,IL8	2.3	0.11
Hepatic Cholestasis	IL1F9,IKBKB,MAPK12,BCL3,MAP4K2,NFKBIB,IL8,CYP27A1,NFKBIA,ABCB11,IL1RN,FGFR4,IL6	2.24	0.0802
IL-4 Signaling	NFATC1,PTPN6,PIK3C3,NR3C1,RRAS,PIK3R2,JAK3,HLA-DQA1	2.13	0.118
Hypoxia Signaling in the Cardiovascular System	UBE2H,NFKBIA,UBE2D3,UBE2M,CREB1,BCL3,TP53,NFKBIB	2.13	0.113
Apoptosis Signaling	NFKBIA,BIRC3,DIABLO,IKBKB,RRAS,BCL3,MAPK6,TP53,NFKBIB,RPS6KA1,PLCG2,MAP3K8	1.85	0.0882
JAK/Stat Signaling	PTPN6,PIK3C3,STAT1,RRAS,PIK3R2,JAK3,SOCS2	1.81	0.119
Hepatic Fibrosis / Hepatic Stellate Cell Activation	CD40,VCAM1,ICAM1,STAT1,CXCL3,SMAD3,CCL5,CTGF,CSF1,IL6,IL8	1.69	0.084
PI3K/AKT Signaling	RHEB,IKBKB,RRAS,BCL3,MAPK6,GYS1,TP53,NFKBIB,NFKBIA,PPP2CB,PIK3R2,JAK3,MAP3K8	1.62	0.0739
FXR/RXR Activation	CYP27A1,IL1F9,FETUB,APOC3,MAPK12,ABCB11,IL1RN,FGFR4	1.55	0.0833
PPAR Signaling	NFKBIA,IL1F9,MED1,IKBKB,RRAS,BCL3,NFKBIB,IL1RN	1.44	0.0842
Chemokine Signaling	CCL4,RRAS,CCR3,MAPK12,CCL5,PLCG2,CALML5	1.38	0.0933
Cell Cycle: G1/S Checkpoint Regulation	BTRC,SMAD3,SIN3A,TP53,HDAC8,E2F6	1.36	0.1
Integrin Signaling	RHOC,RRAS,VCL,TSPAN4,ARPC4,TLN1,PIK3C3,ITGA5,PIK3R2,MAP3K11,ACTA1,PLCG2,RHOV,ZYX	1.29	0.0729
SAPK/JNK Signaling	NFATC1,PIK3C3,RRAS,MAPK12,MAPK6,PIK3R2,MAP3K11,MAP4K2,TP53,GNB1,MAP3K8	1.25	0.0748
T Cell Receptor Signaling	NFATC1,PIK3C3,NFKBIA,IKBKB,RRAS,PIK3R2,ZAP70,CALML5	1.24	0.0784
FGF Signaling	PTPN6,PIK3C3,CREB1,MAPK12,PIK3R2,FGF17,FGFR4	1.2	0.0833
Notch Signaling	DLL1,NOTCH2,RBPJ,MAML2	1.18	0.0976
Xenobiotic Metabolism Signaling	NFKB2,IL4I1,SULT1C2,MED1,RRAS,MAPK12,NFKB1,GSTP1,PIK3C3,PPP2CB,ALDH3B2 (includes EG:222),EIF2AK3,PIK3R2,NFE2L2,IL6,GSTA5	1.17	0.064
PDGF Signaling	PIK3C3,STAT1,RRAS,PIK3R2,JAK3,PLCG2	1.06	0.0811
p53 Signaling	BBC3,PIK3C3,SIRT1,PPP1R13B,MED1,PIK3R2,TP53	1	0.0805
GM-CSF Signaling	PIK3C3,STAT1,RRAS,PIK3R2,GNB2L1	0.89	0.0806
Fc Epsilon RI Signaling	PIK3C3,PLA2G4C (includes EG:8605),RRAS,MAPK12,PIK3R2,IL13,PLCG2	0.888	0.07
Interferon Signaling	IRF1,IFNB1,STAT1	0.879	0.103
Toll-like Receptor Signaling	NFKBIA,IKBKB,MAPK12,TLR7	0.835	0.0784
Neurotrophin/TRK Signaling	PIK3C3,CREB1,RRAS,PIK3R2,RPS6KA1	0.824	0.0685
Protein Ubiquitination Pathway	UBE2H,UBE2D3,B2M,UBE2M,BIRC3,BTRC,PSMB9,HLA-A,HLA-B	0.808	0.0443
ERK/MAPK Signaling	PLA2G4C (includes EG:8605),RRAS,MAPK6,DUSP9,RPS6KA1,TLN1,PIK3C3,STAT1,PPP2CB,CREB1,PIK3R2,PLCG2,MAP3K8	0.797	0.0575
Aryl Hydrocarbon Receptor Signaling	NFKB2,MED1,ALDH3B2 (includes EG:222),NFE2L2,TP53,NFKB1,GSTP1,IL6,GSTA5	0.795	0.0592
VEGF Signaling	PIK3C3,RRAS,VCL,PIK3R2,ACTA1,PLCG2	0.791	0.0652
LXR/RXR Activation	IL1F9,ABCG1,ACACA,IL1RN,IL6	0.784	0.0617
Natural Killer Cell Signaling	PTPN6,PIK3C3,RRAS,PIK3R2,ZAP70,CD300A,PLCG2	0.772	0.0636
O-Glycan Biosynthesis	C1GALT1,GALNT7	0.747	0.0465
Inositol Phosphate Metabolism	PIK3C3,ITPKC,MAPK6,PIK3R2,MINPP1,PLCH2,PLCG2,MAP3K8	0.734	0.0462
IL-2 Signaling	PIK3C3,RRAS,PIK3R2,JAK3	0.719	0.0755
Aminoacyl-tRNA Biosynthesis	DARS,RARS	0.708	0.0235
PPARα/RXRα Activation	NFKBIA,MED1,IKBKB,SMAD3,RRAS,BCL3,NFKBIB,PLCH2,PLCG2,IL6	0.706	0.0568
Phototransduction Pathway	PDE6B,PDE6D,GNB1,GRK1	0.698	0.0635
Nucleotide Sugars Metabolism	GALE	0.683	0.0154
G-Protein Coupled Receptor Signaling	PIK3C3,NFKBIA,IKBKB,CREB1,RRAS,BCL3,PIK3R2,DUSP9,NFKBIB,RPS6KA1,MAP3K8	0.677	0.0553
p38 MAPK Signaling	PLA2G4C (includes EG:8605),IL1F9,STAT1,CREB1,MAPK12,IL1RN	0.635	0.0632
Glycine, Serine and Threonine Metabolism	IL4I1,ALAS1,PLCH2,PLCG2	0.622	0.0276
Cell Cycle: G2/M DNA Damage Checkpoint Regulation	BTRC,TP53,RPS6KA1	0.585	0.0698
VDR/RXR Activation	CYP27B1,CXCL10,MED1,CCL5,IGFBP6	0.567	0.0625
EGF Signaling	PIK3C3,STAT1,PIK3R2	0.508	0.0638
PTEN Signaling	NFKB2,IKBKB,RRAS,PIK3R2,NFKB1	0.501	0.0543
Aminosugars Metabolism	GCK,NANP,GFPT2	0.491	0.0286
IGF-1 Signaling	PIK3C3,RRAS,PIK3R2,CTGF,IGFBP6	0.476	0.0543
Leukocyte Extravasation Signaling	PIK3C3,VCAM1,ICAM1,VCL,MAPK12,PIK3R2,ACTA1,CLDN6,PLCG2	0.467	0.0479
Alanine and Aspartate Metabolism	DARS,CRAT	0.437	0.023
Cyanoamino Acid Metabolism	GBA2	0.43	0.0156
Fatty Acid Biosynthesis	ACACA	0.43	0.0204
Inositol Metabolism	VCL	0.398	0.04
Serotonin Receptor Signaling	IL4I1,HTR3B	0.383	0.0435
Phenylalanine Metabolism	IL4I1,ALDH3B2 (includes EG:222)	0.366	0.0187
Galactose Metabolism	GCK,GALE	0.351	0.0177
Fructose and Mannose Metabolism	GCK,SORD	0.351	0.0143
Riboflavin Metabolism	MINPP1	0.343	0.0204
Glutamate Receptor Signaling	SLC1A3,GNB1,CALML5	0.338	0.0448
Glutathione Metabolism	GPX4,GSTP1,GSTA5	0.338	0.0288
Calcium Signaling	NFATC1,TNNI2,CREB1,ACTA1,HDAC8,RCAN1,CALML5,TPM2	0.328	0.0392
LPS/IL-1 Mediated Inhibition of RXR Function	IL4I1,SULT1C2,ABCG1,ALDH3B2 (includes EG:222),ALAS1,XPO1,ABCB11,GSTP1,GSTA5	0.321	0.0462
Synaptic Long Term Potentiation	PPP1R1A,CREB1,RRAS,RPS6KA1,CALML5	0.312	0.045
Parkinson's Signaling	MAPK12	0.299	0.0588
NRF2-mediated Oxidative Stress Response	PIK3C3,EIF2AK3,RRAS,PIK3R2,NFE2L2,ACTA1,GSTP1,GSTA5	0.292	0.0444
Histidine Metabolism	IL4I1,ALDH3B2 (includes EG:222)	0.284	0.018
Amyotrophic Lateral Sclerosis Signaling	PIK3C3,BIRC3,PIK3R2,TP53	0.28	0.0388
Fatty Acid Elongation in Mitochondria	HSD17B4	0.28	0.0222
Arginine and Proline Metabolism	IL4I1,CRYM,RARS	0.277	0.0169
Endoplasmic Reticulum Stress Pathway	EIF2AK3	0.246	0.0556
Sulfur Metabolism	BPNT1	0.246	0.0172
C21-Steroid Hormone Metabolism	HSD11B2	0.246	0.0143
Retinol Metabolism	RDH12,RDH16	0.24	0.0317
Phospholipid Degradation	PLCH2,PLCG2,PPAP2A	0.235	0.03
Androgen and Estrogen Metabolism	HSD17B4,HSD11B2,STS	0.235	0.0219
N-Glycan Degradation	EDEM1	0.232	0.0333
Stilbene, Coumarine and Lignin Biosynthesis	GBA2	0.232	0.0133
GABA Receptor Signaling	SLC6A12,SLC32A1	0.231	0.0377
Glycosphingolipid Biosynthesis - Ganglioseries	ST8SIA1	0.218	0.0172
Glycosphingolipid Biosynthesis - Neolactoseries	ST8SIA1	0.205	0.0149
Glycosphingolipid Biosynthesis - Globoseries	ST8SIA1	0.193	0.0244

## Sheet: Tox Lists
List	Molecules	-log(p-value)	Ratio
NFκB Signaling Pathway	NFKB2,CD40,IKBKB,MAPK6,TNFAIP3,TLR7,TRAF5,NFKBIB,NFKB1,LTA,NFKBIA,RELB,BTRC,PIK3R2,ZAP70,TRAF3,PLCG2,MAP3K8	5.58	0.161
Oxidative Stress	GPX4,ME1,NFKB2,VCAM1,ICAM1,CCL5,NFE2L2,TP53,NFKB1,IL6,GSTA5	4.38	0.193
Hepatic Cholestasis	NFKB2,IL1F9,IKBKB,MAPK12,BCL3,MAP4K2,NFKBIB,NFKB1,IL8,CYP27A1,NFKBIA,RELB,REL,ABCB11,IL1RN,FGFR4,IL6	3.9	0.126
LXR/RXR Activation	NFKB2,RELB,IL1F9,REL,ABCG1,ACACA,IL1RN,NFKB1,IL6	2.42	0.13
Hepatic Stellate Cell Activation	NFKB2,CD40,CCL5,NFKB1,IL6,IL8	2.35	0.171
Hepatic Fibrosis	ACAN,CXCL2,CD40,ICAM1,SMAD3,CCL5,CSF1,IGFBP6,IL6,IL8	2.3	0.118
PPARα/RXR Activation	NFKB2,MED1,IKBKB,SMAD3,RRAS,BCL3,NFKBIB,PLCH2,NFKB1,NFKBIA,RELB,REL,PLCG2,IL6	1.68	0.0833
Mechanism of Gene Regulation by Peroxisome Proliferators via PPARα	ME1,NFKB2,NFKBIA,HSD17B4,DUT (includes EG:1854),MED1,IKBKB,NFKBIB,NFKB1	1.55	0.0947
FXR/RXR Activation	CYP27A1,IL1F9,FETUB,APOC3,MAPK12,ABCB11,IL1RN,FGFR4	1.55	0.1
Cytochrome P450 Panel - Substrate is a Vitamin (Mouse)	CYP27A1,CYP27B1	1.43	0.286
Cytochrome P450 Panel - Substrate is a Vitamin (Rat)	CYP27A1,CYP27B1	1.43	0.286
Anti-Apoptosis	BCL2L10,BNIP1,BIRC3,TNFAIP3	1.26	0.125
Positive Acute Phase Response Proteins	LPA,SAA1,SERPINA3,SAA2	1.18	0.118
G1/S Transition of the Cell Cycle	BTRC,SMAD3,SIN3A,TP53,E2F6	1.12	0.1
Hypoxia-Inducible Factor Signaling	UBE2H,UBE2D3,UBE2M,IKBKB,CREB1,TP53	1.01	0.0857
p53 Signaling	BBC3,PIK3C3,SIRT1,PPP1R13B,MED1,PIK3R2,TP53	1	0.0805
Pro-Apoptosis	BBC3,DIABLO,TRAF3,TP53	0.915	0.0952
RAR Activation	CYP27A1,BLR1	0.789	0.125
G2/M Transition of the Cell Cycle	BTRC,TP53,RPS6KA1	0.675	0.0857
Cytochrome P450 Panel - Substrate is a Vitamin (Human)	CYP27B1	0.614	0.167
Aryl Hydrocarbon Receptor Signaling	NFKB2,MED1,ALDH3B2 (includes EG:222),NFE2L2,TP53,NFKB1,GSTP1,IL6,GSTA5	0.585	0.0588
VDR/RXR Activation	CYP27B1,CXCL10,MED1,CCL5,IGFBP6	0.567	0.0649
PXR/RXR Activation	ALAS1,STK38	0.366	0.0625
Cytochrome P450 Panel - Substrate is a Sterol (Human)	CYP27A1	0.32	0.0714
Cytochrome P450 Panel - Substrate is a Sterol (Mouse)	CYP27A1	0.32	0.0714
Cytochrome P450 Panel - Substrate is a Sterol (Rat)	CYP27A1	0.32	0.0714
LPS/IL-1 Mediated Inhibition of RXR Function	IL4I1,SULT1C2,ABCG1,ALDH3B2 (includes EG:222),ALAS1,XPO1,ABCB11,GSTP1,GSTA5	0.315	0.0479

## Sheet: Functions & Diseases
Category	Process	Process Annotation	Molecules	# Molecules	Significance
Hematological System Development and Function	quantity	quantity of lymphocytes	B2M, BLR1, CCL19, CD40, CD69, CD70, CD83, CD86, CREB1, CSF1, CXCL10, CYLD, CYP27B1, EBI3, GSTP1, HLA-DQA1, ICAM1, IGLL1, IKBKB, IKZF3, IL6, IL13, IL25, IL23A, IRF1, IRF2, JAK3, LTA, LTB, NFATC1, NFKB1, NFKB2, NFKBIA, NOTCH2, NR3C1, PLCG2, PTPN6, RBPJ, REL, RELB, SELE, TAC4, TNFRSF4, TNFRSF9, TNFRSF13B, TP53, TSLP, VCAM1, ZAP70	49	1.49e-12
Hematological System Development and Function	quantity	quantity of mononuclear leukocytes	B2M, BLR1, CCL19, CD40, CD69, CD70, CD83, CD86, CREB1, CSF1, CXCL10, CYLD, CYP27B1, EBI3, GSTP1, HLA-DQA1, ICAM1, IGLL1, IKBKB, IKZF3, IL6, IL8, IL13, IL25, IL23A, IRF1, IRF2, JAK3, LTA, LTB, NFATC1, NFKB1, NFKB2, NFKBIA, NOTCH2, NR3C1, PLCG2, PTPN6, RBPJ, REL, RELB, SELE, TAC4, TNFRSF4, TNFRSF9, TNFRSF13B, TP53, TSLP, VCAM1, ZAP70	50	2.71e-12
Hematological System Development and Function	quantity	quantity of leukocytes	B2M, BLR1, CCL5, CCL19, CD40, CD69, CD70, CD83, CD86, CREB1, CSF1, CXCL2, CXCL10, CYLD, CYP27B1, EBI3, GSTP1, HLA-DQA1, ICAM1, IGLL1, IKBKB, IKZF3, IL6, IL8, IL13, IL25, IL23A, IRF1, IRF2, JAK3, LTA, LTB, MEN1, NFATC1, NFKB1, NFKB2, NFKBIA, NOTCH2, NR3C1, PI3, PLCG2, PTPN6, RBPJ, REL, RELB, SELE, SMAD3, TAC4, TNFRSF4, TNFRSF9, TNFRSF13B, TP53, TSLP, VCAM1, ZAP70	55	9.28e-12
Hematological System Development and Function	quantity	quantity of B lymphocytes	CD40, CD69, CD70, CSF1, CYLD, GSTP1, HLA-DQA1, IGLL1, IKBKB, IKZF3, IL13, IL25, JAK3, LTA, NFATC1, NFKB1, NFKB2, NOTCH2, PLCG2, PTPN6, RBPJ, REL, RELB, SELE, TNFRSF9, TNFRSF13B, TP53, VCAM1	28	1.27e-10
Hematological System Development and Function	quantity	quantity of blood cells	B2M, BLR1, CCL5, CCL19, CD40, CD69, CD70, CD83, CD86, CREB1, CSF1, CXCL2, CXCL10, CYLD, CYP27B1, EBI3, GP1BA, GSTP1, HLA-DQA1, ICAM1, IGLL1, IKBKB, IKZF3, IL6, IL8, IL13, IL25, IL23A, IRF1, IRF2, JAK3, LTA, LTB, MEN1, MYB, NFATC1, NFKB1, NFKB2, NFKBIA, NOTCH2, NR3C1, PI3, PLCG2, PTPN6, RBPJ, REL, RELB, SELE, SERPINB7, SMAD3, TAC4, TNFRSF4, TNFRSF9, TNFRSF13B, TP53, TSLP, VCAM1, ZAP70	58	1.93e-10
Hematological System Development and Function	quantity	quantity of T lymphocytes	B2M, CCL19, CD40, CD70, CD83, CD86, CREB1, CXCL10, CYP27B1, EBI3, ICAM1, IL6, IL25, IL23A, IRF1, IRF2, JAK3, LTA, LTB, NFATC1, NFKBIA, NR3C1, REL, RELB, TAC4, TNFRSF4, TNFRSF9, TP53, TSLP, ZAP70	30	2.96e-07
Hematological System Development and Function	quantity	quantity of neutrophils	CSF1, ICAM1, IL13, IL25, IL23A, JAK3, PI3, RELB, SELE, SMAD3	10	0.000566
Hematological System Development and Function	quantity	quantity of phagocytes	B2M, CSF1, ICAM1, IKBKB, IL8, IL13, IL25, IL23A, JAK3, NFKB1, NFKBIA, PI3, RELB, SELE, SMAD3, TP53	16	0.00065
Hematological System Development and Function	quantity	quantity of memory T lymphocytes	LTA, LTB, TNFRSF4, TP53	4	0.00107
Hematological System Development and Function	quantity	quantity of granulocytes	CSF1, ICAM1, IKBKB, IL6, IL8, IL13, IL25, IL23A, JAK3, PI3, RELB, SELE, SMAD3	13	0.00129
Hematological System Development and Function	quantity	quantity of B-1 lymphocytes	IGLL1, IL13, NFATC1, NOTCH2, PLCG2, PTPN6	6	0.00199
Hematological System Development and Function	hematopoiesis	hematopoiesis	B2M, BCL3, CCL4, CD40, CD69, CD70, CD74, CD83, CD86, CHD4, CREB1, CSF1, CXCL3, CXCL11, DLL1, EGR2, EPHA3, HLA-DQA1, ICAM1, IGLL1, IKBKB, IL6, IL25, IL17C, IL1RN, IL23A, IRF1, IRF2, IRF8, JAK3, KLF11, LCN2, MAP4K2, MED1, MYB, NFAM1, NFATC1, NFKB1, NFKB2, NFKBIA, NOTCH2, PLCG2, RBPJ, REL, RELB, RIPK2, RUNX1T1, SELE, STAT1, TAPBP, TLR7, TNFRSF4, TP53, TSLP, ZAP70	55	1.57e-09
Hematological System Development and Function	hematopoiesis	hematopoiesis of organism	CCL4, CSF1, CXCL3, IL6, LCN2, MED1, MYB, NFKB1, SELE	9	0.00049
Hematological System Development and Function	survival	survival of lymphocytes	BBC3, BCL3, CD40, CD86, IFNB1, IKBKB, IL6, JAK3, MYB, NFKB1, PLCG2, REL, SMAD3, STAT1, TAC4, TNFRSF4, TNFRSF9, TNFRSF13B, TNFSF13, TP53, TSLP	21	2.97e-09
Hematological System Development and Function	survival	survival of T lymphocytes	BBC3, BCL3, CD40, CD86, IFNB1, IL6, JAK3, MYB, SMAD3, STAT1, TNFRSF4, TNFRSF9, TNFSF13	13	1.77e-06
Hematological System Development and Function	survival	survival of B lymphocytes	CD40, IKBKB, IL6, MYB, NFKB1, PLCG2, REL, TAC4, TNFRSF13B, TNFSF13, TP53	11	5.96e-06
Hematological System Development and Function	hematological process	hematological process	B2M, BCL3, CCL4, CCL5, CD40, CD69, CD70, CD74, CD83, CD86, CHD4, CREB1, CSF1, CXCL3, CXCL11, DLL1, EGR2, EPHA3, F5, GP1BA, HLA-DQA1, ICAM1, IGLL1, IKBKB, IL6, IL8, IL25, IL17C, IL1RN, IL23A, IRF1, IRF2, IRF8, JAK3, KLF11, LCN2, MAP4K2, MED1, MYB, NFAM1, NFATC1, NFKB1, NFKB2, NFKBIA, NOTCH2, PLCG2, PRG2 (includes EG:5553), PTGIR, RBPJ, REL, RELB, RIPK2, RUNX1T1, SELE, STAT1, TAPBP, TLR7, TNFRSF4, …	61	3.85e-09
Hematological System Development and Function	recruitment	recruitment of leukocytes	CCL4, CCL5, CCR3, CD40, CSF1, CXCL1, CXCL2, CXCL3, CXCL10, DARC, ICAM1, IKBKB, IL6, IL8, IL13, RIPK2, SELE, TNFRSF9, VCAM1	19	1.1e-07
Hematological System Development and Function	recruitment	recruitment of granulocytes	CCL4, CCL5, CSF1, CXCL1, CXCL2, CXCL3, CXCL10, DARC, IKBKB, IL8, IL13, RIPK2, SELE, VCAM1	14	6.76e-06
Hematological System Development and Function	recruitment	recruitment of mononuclear leukocytes	CCL5, CCR3, CD40, CXCL3, CXCL10, ICAM1, IL6, IL8, TNFRSF9, VCAM1	10	2.09e-05
Hematological System Development and Function	recruitment	recruitment of lymphocytes	CCL5, CCR3, CD40, CXCL3, ICAM1, IL8, TNFRSF9, VCAM1	8	0.000136
Hematological System Development and Function	recruitment	recruitment of neutrophils	CCL4, CSF1, CXCL1, CXCL2, CXCL3, CXCL10, DARC, IKBKB, IL8, RIPK2	10	0.000249
Hematological System Development and Function	recruitment	recruitment of T lymphocytes	CCR3, CD40, CXCL3, ICAM1, TNFRSF9, VCAM1	6	0.00111
Hematological System Development and Function	growth	growth of lymphocytes	CD40, CD86, CREB1, IKBKB, IL6, IL13, IL23A, IRF1, ITGA5, JAK3, NFATC1, NFKB1, PTPN6, REL, STAP2, TNFRSF9, TP53, TSLP, ZAP70	19	1.3e-07
Hematological System Development and Function	growth	growth of T lymphocytes	CD40, CD86, CREB1, IKBKB, IL6, IL13, IL23A, IRF1, JAK3, PTPN6, STAP2, TNFRSF9, TSLP, ZAP70	14	1.4e-06
Hematological System Development and Function	growth	growth of myeloid progenitor cells	CSF1, CXCL3, CXCL10, IL8, IRF8	5	0.000389
Hematological System Development and Function	differentiation	differentiation of leukocytes	BCL3, CD40, CD70, CD74, CD86, CSF1, DLL1, HLA-DQA1, ICAM1, IFNB1, IGLL1, IL6, IL8, IL13, IL25, IL17C, IL23A, IRF1, IRF2, IRF8, JAK3, MYB, NFAM1, NFATC1, NFKB1, NFKBIA, PLCG2, RBPJ, RELB, RIPK2, RUNX1T1, ST8SIA1, STAT1, TLR7, TNFRSF4, TP53, TSLP, ZAP70	38	1.6e-07
Hematological System Development and Function	differentiation	differentiation of blood cells	BCL3, CD40, CD70, CD74, CD86, CSF1, DLL1, GNA15, HLA-DQA1, ICAM1, IFNB1, IGLL1, IL6, IL8, IL13, IL25, IL17C, IL23A, IRF1, IRF2, IRF8, JAK3, LCN2, MED1, MYB, NFAM1, NFATC1, NFKB1, NFKBIA, PLCG2, RBPJ, RELB, RIPK2, RUNX1T1, ST8SIA1, STAT1, TCEA1, TLR7, TNFRSF4, TP53, TSLP, ZAP70	42	5.55e-07
Hematological System Development and Function	differentiation	differentiation of mononuclear leukocytes	BCL3, CD40, CD70, CD74, CD86, CSF1, DLL1, HLA-DQA1, ICAM1, IFNB1, IGLL1, IL6, IL8, IL13, IL23A, IRF1, IRF2, IRF8, MYB, NFAM1, NFATC1, NFKB1, PLCG2, RBPJ, RELB, RIPK2, ST8SIA1, STAT1, TLR7, TNFRSF4, TSLP, ZAP70	32	7.57e-07
Hematological System Development and Function	differentiation	differentiation of lymphocytes	BCL3, CD40, CD70, CD74, CD86, DLL1, HLA-DQA1, ICAM1, IGLL1, IL6, IL23A, IRF1, IRF2, IRF8, MYB, NFAM1, NFATC1, NFKB1, PLCG2, RBPJ, RELB, RIPK2, STAT1, TLR7, TNFRSF4, TSLP, ZAP70	27	1.76e-05
Hematological System Development and Function	differentiation	differentiation of helper inducer T lymphocytes	BCL3, CD86, ICAM1, IL6, IRF1, IRF8, NFATC1, RELB, RIPK2, STAT1, TSLP	11	4.95e-05
Hematological System Development and Function	differentiation	differentiation of Th1 lymphocytes	ICAM1, IL6, IRF1, IRF8, RELB, RIPK2, STAT1	7	0.000196
Hematological System Development and Function	differentiation	differentiation of T lymphocytes	BCL3, CD74, CD86, HLA-DQA1, ICAM1, IL6, IL23A, IRF1, IRF2, IRF8, MYB, NFATC1, RELB, RIPK2, STAT1, TNFRSF4, TSLP, ZAP70	18	0.000459
Hematological System Development and Function	differentiation	differentiation of leukocyte cell lines	CSF1, IL6, JAK3, MYB, NFKB1, NOTCH2, PLCG2, REL, RUNX1T1, TP53	10	0.00104
Hematological System Development and Function	differentiation	differentiation of B lymphocytes	CD40, CD70, CD74, DLL1, IGLL1, IL6, NFAM1, NFKB1, PLCG2, RBPJ, TLR7	11	0.00154
Hematological System Development and Function	differentiation	differentiation of Th2 lymphocytes	BCL3, CD86, IL6, IRF1, NFATC1, STAT1, TSLP	7	0.00166
Hematological System Development and Function	homing	homing of leukocytes	BLR1, CCL1, CCL4, CCL5, CCL19, CCL20, CCR3, CD40, CSF1, CXCL1, CXCL2, CXCL3, CXCL5, CXCL6, CXCL10, CXCL11, CXCR7, DEFA1 (includes EG:1667), IL8, IL13, LPA, NFKB2, PTPN6, RGS1, SAA1, SELE, SERPINA3, SMAD3	28	3.69e-07
Hematological System Development and Function	homing	homing of mononuclear leukocytes	BLR1, CCL1, CCL4, CCL5, CCL19, CCL20, CCR3, CD40, CXCL3, CXCL10, CXCL11, CXCR7, DEFA1 (includes EG:1667), IL8, IL13, LPA, NFKB2, RGS1, SAA1, SELE, SERPINA3, SMAD3	22	6.51e-07
Hematological System Development and Function	homing	homing of lymphocytes	BLR1, CCL1, CCL4, CCL5, CCL19, CCL20, CCR3, CD40, CXCL3, CXCL10, CXCL11, CXCR7, DEFA1 (includes EG:1667), IL8, NFKB2, RGS1, SAA1	17	5.89e-06
Hematological System Development and Function	homing	homing of phagocytes	CCL1, CCL4, CCL5, CSF1, CXCL1, CXCL2, CXCL3, CXCL5, CXCL6, CXCL10, DEFA1 (includes EG:1667), IL8, IL13, LPA, PTPN6, SAA1, SELE, SERPINA3, SMAD3	19	1.17e-05
Hematological System Development and Function	homing	homing of T lymphocytes	BLR1, CCL1, CCL4, CCL5, CCL19, CCL20, CCR3, CXCL10, CXCL11, CXCR7, DEFA1 (includes EG:1667), IL8	12	5.57e-05
Hematological System Development and Function	homing	homing of B lymphocytes	CCL19, CCL20, CCR3, CD40, NFKB2, RGS1	6	0.000191
Hematological System Development and Function	homing	homing of neutrophils	CCL4, CCL5, CSF1, CXCL1, CXCL2, CXCL3, CXCL5, CXCL6, CXCL10, IL8, PTPN6, SELE	12	0.000272
Hematological System Development and Function	homing	homing of granulocytes	CCL4, CCL5, CCR3, CSF1, CXCL1, CXCL2, CXCL3, CXCL5, CXCL6, CXCL10, IL8, IL13, PTPN6, SELE	14	0.000299
Hematological System Development and Function	homing	homing of leukocyte cell lines	CCL1, CCL19, CXCL11, DEFA3, DEFA1 (includes EG:1667), IL8, RGS1	7	0.00166
Hematological System Development and Function	cell movement	cell movement of leukocytes	BLR1, CCL1, CCL4, CCL5, CCL19, CCL20, CCR3, CD40, CD69, CD86, CFB, CSF1, CXCL1, CXCL2, CXCL3, CXCL5, CXCL6, CXCL10, CXCL11, CXCR7, DARC, DEFA1 (includes EG:1667), GREM1, HYAL4, ICAM1, IL6, IL8, IL13, IL25, LPA, LTA, MADCAM1, NFATC1, NFE2L2, NFKB1, NFKB2, NFKBIA, PTPN6, RGS1, SAA1, SELE, SERPINA3, SMAD3, TNFSF13, VCAM1	45	4.29e-07
Hematological System Development and Function	cell movement	cell movement of mononuclear leukocytes	BLR1, CCL1, CCL4, CCL5, CCL19, CCL20, CCR3, CD40, CD69, CD86, CXCL3, CXCL10, CXCL11, CXCR7, DEFA1 (includes EG:1667), GREM1, ICAM1, IL6, IL8, IL13, LPA, LTA, NFATC1, NFKB1, NFKB2, RGS1, SAA1, SELE, SERPINA3, SMAD3, TNFSF13, VCAM1	32	1.55e-06
Hematological System Development and Function	cell movement	cell movement of lymphocytes	BLR1, CCL1, CCL4, CCL5, CCL19, CCL20, CCR3, CD40, CD69, CD86, CXCL3, CXCL10, CXCL11, CXCR7, DEFA1 (includes EG:1667), ICAM1, IL6, IL8, LTA, NFATC1, NFKB1, NFKB2, RGS1, SAA1, SELE, TNFSF13, VCAM1	27	4.25e-06
Hematological System Development and Function	cell movement	cell movement of phagocytes	CCL1, CCL4, CCL5, CCL20, CFB, CSF1, CXCL1, CXCL2, CXCL3, CXCL5, CXCL6, CXCL10, DARC, DEFA1 (includes EG:1667), FCAR, GREM1, ICAM1, IL6, IL8, IL13, ITGA5, LPA, NFKBIA, PTPN6, SAA1, SELE, SERPINA3, SMAD3, VCAM1	29	1.52e-05
Hematological System Development and Function	cell movement	cell movement of B lymphocytes	CCL19, CCL20, CCR3, CD40, LTA, NFATC1, NFKB2, RGS1, TNFSF13	9	8.89e-05
Hematological System Development and Function	cell movement	cell movement of macrophages	CCL1, CCL4, CCL5, CCL20, CSF1, CXCL3, DEFA1 (includes EG:1667), FCAR, GREM1, ICAM1, IL6, IL13, ITGA5, LPA, SAA1, SELE, SERPINA3, SMAD3, VCAM1	19	9.67e-05
Hematological System Development and Function	cell movement	cell movement of leukocyte cell lines	CCL1, CCL5, CCL19, CXCL3, CXCL10, CXCL11, DEFA3, DEFA1 (includes EG:1667), ICAM1, IL8, RGS1, SOCS2	12	9.85e-05
Hematological System Development and Function	cell movement	cell movement of granulocytes	CCL4, CCL5, CCR3, CFB, CSF1, CXCL1, CXCL2, CXCL3, CXCL5, CXCL6, CXCL10, CXCL11, DARC, ICAM1, IL6, IL8, IL13, IL25, MADCAM1, NFE2L2, NFKBIA, PTPN6, SELE, VCAM1	24	0.00013
Hematological System Development and Function	cell movement	cell movement of myeloid cells	CCL4, CCL5, CCR3, CFB, CSF1, CXCL1, CXCL2, CXCL3, CXCL5, CXCL6, CXCL10, CXCL11, DARC, ICAM1, IL6, IL8, IL13, IL25, MADCAM1, NFE2L2, NFKBIA, PTPN6, SELE, VCAM1	24	0.000181
Hematological System Development and Function	cell movement	cell movement of eosinophils	CCL4, CCL5, CCR3, CXCL2, CXCL10, CXCL11, IL8, IL13, IL25, MADCAM1, NFE2L2, VCAM1	12	0.000242
Hematological System Development and Function	cell movement	cell movement of T lymphocytes	BLR1, CCL1, CCL4, CCL5, CCL19, CCL20, CCR3, CD40, CD69, CD86, CXCL10, CXCL11, CXCR7, DEFA1 (includes EG:1667), ICAM1, IL6, IL8, SELE	18	0.000248
Hematological System Development and Function	cell movement	cell movement of neutrophils	CCL4, CCL5, CFB, CSF1, CXCL1, CXCL2, CXCL3, CXCL5, CXCL6, CXCL10, DARC, ICAM1, IL6, IL8, NFKBIA, PTPN6, SELE, VCAM1	18	0.000532
Hematological System Development and Function	cell movement	cell movement of monocytes	CCL1, CCL4, CCL5, CCL20, CXCL3, GREM1, IL6, IL13, LPA, SELE, SERPINA3, SMAD3, VCAM1	13	0.00108
Hematological System Development and Function	cell movement	cell movement of mononuclear cells	CCL4, CCL20, JAK3, LTA, LTB, NFKBIZ	6	0.00199
Hematological System Development and Function	chemotaxis	chemotaxis of leukocytes	CCL1, CCL4, CCL5, CCL19, CCL20, CCR3, CD40, CSF1, CXCL1, CXCL2, CXCL3, CXCL5, CXCL6, CXCL10, CXCL11, CXCR7, DEFA1 (includes EG:1667), IL8, IL13, LPA, NFKB2, PTPN6, RGS1, SAA1, SELE, SERPINA3, SMAD3	27	4.72e-07
Hematological System Development and Function	chemotaxis	chemotaxis of mononuclear leukocytes	CCL1, CCL4, CCL5, CCL19, CCL20, CCR3, CD40, CXCL3, CXCL10, CXCL11, CXCR7, DEFA1 (includes EG:1667), IL8, IL13, LPA, NFKB2, RGS1, SAA1, SELE, SERPINA3, SMAD3	21	7.75e-07
Hematological System Development and Function	chemotaxis	chemotaxis of lymphocytes	CCL1, CCL4, CCL5, CCL19, CCL20, CCR3, CD40, CXCL3, CXCL10, CXCL11, CXCR7, DEFA1 (includes EG:1667), IL8, NFKB2, RGS1, SAA1	16	6.73e-06
Hematological System Development and Function	chemotaxis	chemotaxis of phagocytes	CCL1, CCL4, CCL5, CSF1, CXCL1, CXCL2, CXCL3, CXCL5, CXCL6, CXCL10, DEFA1 (includes EG:1667), IL8, IL13, LPA, PTPN6, SAA1, SELE, SERPINA3, SMAD3	19	1.05e-05
Hematological System Development and Function	chemotaxis	chemotaxis of T lymphocytes	CCL1, CCL4, CCL5, CCL19, CCL20, CCR3, CXCL10, CXCL11, CXCR7, DEFA1 (includes EG:1667), IL8	11	0.000146
Hematological System Development and Function	chemotaxis	chemotaxis of macrophages	CCL1, CCL4, CCL5, CSF1, CXCL3, DEFA1 (includes EG:1667), IL13, LPA, SAA1, SELE, SERPINA3, SMAD3	12	0.000189
Hematological System Development and Function	chemotaxis	chemotaxis of B lymphocytes	CCL19, CCL20, CCR3, CD40, NFKB2, RGS1	6	0.000191
Hematological System Development and Function	chemotaxis	chemotaxis of neutrophils	CCL4, CCL5, CSF1, CXCL1, CXCL2, CXCL3, CXCL5, CXCL6, CXCL10, IL8, PTPN6, SELE	12	0.000242
Hematological System Development and Function	chemotaxis	chemotaxis of granulocytes	CCL4, CCL5, CCR3, CSF1, CXCL1, CXCL2, CXCL3, CXCL5, CXCL6, CXCL10, IL8, IL13, PTPN6, SELE	14	0.00027
Hematological System Development and Function	chemotaxis	chemotaxis of leukocyte cell lines	CCL1, CCL19, CXCL11, DEFA3, DEFA1 (includes EG:1667), IL8, RGS1	7	0.00141
Hematological System Development and Function	development	development of mononuclear leukocytes	B2M, CD69, CD74, CD83, CHD4, CREB1, CSF1, CXCL11, DLL1, EGR2, EPHA3, IGLL1, IKBKB, IL6, IRF1, JAK3, MYB, NFKB1, NFKB2, NOTCH2, PLCG2, REL, RELB, TAPBP, TP53, TSLP, ZAP70	27	4.72e-07
Hematological System Development and Function	development	development of blood cells	B2M, CD69, CD74, CD83, CHD4, CREB1, CSF1, CXCL11, DLL1, EGR2, EPHA3, IGLL1, IKBKB, IL6, IL1RN, IRF1, JAK3, MAP4K2, MYB, NFKB1, NFKB2, NFKBIA, NOTCH2, PLCG2, REL, RELB, STAT1, TAPBP, TP53, TSLP, ZAP70	31	6.05e-07
Hematological System Development and Function	development	development of leukocytes	B2M, CD69, CD74, CD83, CHD4, CREB1, CSF1, CXCL11, DLL1, EGR2, EPHA3, IGLL1, IKBKB, IL6, IRF1, JAK3, MYB, NFKB1, NFKB2, NOTCH2, PLCG2, REL, RELB, TAPBP, TP53, TSLP, ZAP70	27	1.36e-06
Hematological System Development and Function	development	development of lymphocytes	B2M, CD69, CD74, CD83, CHD4, CREB1, DLL1, EGR2, EPHA3, IGLL1, IKBKB, IL6, IRF1, JAK3, MYB, NFKB1, NFKB2, NOTCH2, PLCG2, REL, RELB, TAPBP, TP53, TSLP, ZAP70	25	3.3e-06
Hematological System Development and Function	development	development of T lymphocytes	B2M, CD74, CD83, CHD4, CREB1, DLL1, EGR2, EPHA3, IKBKB, IRF1, JAK3, MYB, REL, TAPBP, TP53, ZAP70	16	0.000555
Hematological System Development and Function	development	development of macrophages	CSF1, CXCL11, IKBKB, IL1RN, NFKBIA, STAT1	6	0.000568
Hematological System Development and Function	development	development of phagocytes	CSF1, CXCL11, IKBKB, IL1RN, NFKBIA, STAT1	6	0.0009
Hematological System Development and Function	development	development of thymocytes	CD74, CD83, CREB1, DLL1, EGR2, IRF1, MYB, TP53, ZAP70	9	0.00111
Hematological System Development and Function	development	development of B lymphocytes	CD69, IGLL1, JAK3, NFKB1, NFKB2, NOTCH2, PLCG2, REL, RELB, TSLP	10	0.00161
Hematological System Development and Function	activation	activation of blood cells	B2M, CCL4, CCL5, CD40, CD86, CD1B, CSF1, CXCL3, CXCL6, EGR2, FCAR, GP1BA, HLA-A, HPRT1, ICAM1, IFNB1, IKBKB, IL6, IL8, IL13, IL1RN, ITGA5, JAK3, LCN2, NFKB1, NFKB2, PRG2 (includes EG:5553), PTGER3, PTGIR, REG3A, REL, SELE, SEMA4A, SMAD3, STAT1, TNFRSF9, TP53, TRAF3, VCAM1	39	1.45e-06
Hematological System Development and Function	activation	activation of leukocytes	B2M, CCL4, CCL5, CD40, CD86, CD1B, CSF1, CXCL3, CXCL6, EGR2, FCAR, HLA-A, HPRT1, ICAM1, IFNB1, IKBKB, IL6, IL8, IL13, IL1RN, ITGA5, JAK3, LCN2, NFKB1, NFKB2, PRG2 (includes EG:5553), REL, SELE, SEMA4A, SMAD3, STAT1, TNFRSF9, TP53, TRAF3, VCAM1	35	1.83e-06
Hematological System Development and Function	activation	activation of granulocytes	CCL5, CXCL3, CXCL6, FCAR, IL6, IL8, IL13, IL1RN, LCN2, PRG2 (includes EG:5553), SELE, VCAM1	12	3e-05
Hematological System Development and Function	activation	activation of phagocytes	CCL4, CCL5, CD40, CSF1, CXCL3, CXCL6, FCAR, ICAM1, IL6, IL8, IL1RN, LCN2, PRG2 (includes EG:5553), PTGER3, REG3A, SELE	16	4.31e-05
Hematological System Development and Function	activation	activation of neutrophils	CCL5, CXCL3, CXCL6, FCAR, IL6, IL8, IL1RN, LCN2, PRG2 (includes EG:5553), SELE	10	8.1e-05
Hematological System Development and Function	activation	activation of T lymphocytes	B2M, CCL4, CCL5, CD40, CD86, EGR2, HLA-A, HPRT1, ICAM1, IFNB1, IKBKB, IL6, IL8, IL13, ITGA5, JAK3, REL, SEMA4A, SMAD3, STAT1, TP53	21	9.8e-05
Hematological System Development and Function	activation	activation of lymphocytes	B2M, CCL4, CCL5, CD40, CD86, CD1B, EGR2, HLA-A, HPRT1, ICAM1, IFNB1, IKBKB, IL6, IL8, IL13, ITGA5, JAK3, NFKB1, NFKB2, REL, SEMA4A, SMAD3, STAT1, TNFRSF9, TP53, TRAF3	26	0.000101
Hematological System Development and Function	activation	activation of mononuclear leukocytes	B2M, CCL4, CCL5, CD40, CD86, CD1B, CSF1, EGR2, HLA-A, HPRT1, ICAM1, IFNB1, IKBKB, IL6, IL8, IL13, ITGA5, JAK3, NFKB1, NFKB2, REL, SEMA4A, SMAD3, STAT1, TNFRSF9, TP53, TRAF3	27	0.000103
Hematological System Development and Function	accumulation	accumulation of leukocytes	B2M, BCL3, CCL5, CCR3, CD86, CD274, CXCL2, CXCL3, CXCL10, ICAM1, IER3, IL8, IL13, ITGA5, NR3C1, PTX3, SELE, TNFSF13, VCAM1	19	1.55e-06
Hematological System Development and Function	accumulation	accumulation of blood cells	B2M, BCL3, CCL5, CCR3, CD86, CD274, CXCL2, CXCL3, CXCL10, ICAM1, IER3, IL8, IL13, IL1RN, ITGA5, NR3C1, PTX3, SELE, TNFSF13, VCAM1	20	3.1e-06
Hematological System Development and Function	accumulation	accumulation of mononuclear leukocytes	B2M, BCL3, CCL5, CD86, CD274, CXCL2, ICAM1, IER3, NR3C1, SELE, TNFSF13, VCAM1	12	4.03e-06
Hematological System Development and Function	accumulation	accumulation of lymphocytes	B2M, BCL3, CCL5, CD86, CD274, ICAM1, IER3, NR3C1, SELE, TNFSF13, VCAM1	11	9.18e-06
Hematological System Development and Function	accumulation	accumulation of T lymphocytes	B2M, CCL5, CD86, CD274, IER3, NR3C1, SELE, VCAM1	8	8.67e-05
Hematological System Development and Function	accumulation	accumulation of granulocytes	CCL5, CCR3, CXCL2, CXCL3, CXCL10, IL8, IL13, ITGA5, PTX3, VCAM1	10	0.000214
Hematological System Development and Function	accumulation	accumulation of myeloid cells	CCL5, CCR3, CXCL2, CXCL3, CXCL10, IL8, IL13, ITGA5, PTX3, VCAM1	10	0.000497
Hematological System Development and Function	accumulation	accumulation of phagocytes	CCL5, CXCL2, CXCL3, CXCL10, IL8, IL1RN, ITGA5, PTX3, VCAM1	9	0.00203
Hematological System Development and Function	accumulation	accumulation of peripheral blood monocytes	CXCL2, VCAM1	2	0.00206
Hematological System Development and Function	migration	migration of leukocytes	CCL1, CCL4, CCL5, CCL19, CCL20, CCR3, CD40, CD69, CSF1, CXCL1, CXCL2, CXCL3, CXCL5, CXCL6, CXCL10, CXCL11, CXCR7, DARC, DEFA1 (includes EG:1667), GREM1, HYAL4, ICAM1, IL6, IL8, IL13, LPA, NFKB2, PTPN6, RGS1, SAA1, SELE, SERPINA3, SMAD3, TNFSF13, VCAM1	35	1.71e-06
Hematological System Development and Function	migration	migration of granulocytes	CCL4, CCL5, CCR3, CXCL1, CXCL2, CXCL3, CXCL5, CXCL6, CXCL10, CXCL11, DARC, ICAM1, IL6, IL8, SELE, VCAM1	16	5.86e-06
Hematological System Development and Function	migration	migration of myeloid cells	CCL4, CCL5, CCR3, CXCL1, CXCL2, CXCL3, CXCL5, CXCL6, CXCL10, CXCL11, DARC, ICAM1, IL6, IL8, SELE, VCAM1	16	6.73e-06
Hematological System Development and Function	migration	migration of eosinophils	CCL4, CCL5, CCR3, CXCL2, CXCL10, CXCL11, IL8, VCAM1	8	8.67e-05
Hematological System Development and Function	migration	migration of phagocytes	CCL1, CCL5, CCL20, CSF1, CXCL1, CXCL3, CXCL5, CXCL6, DARC, GREM1, ICAM1, IL6, IL8, ITGA5, SELE, VCAM1	16	9.09e-05
Hematological System Development and Function	migration	migration of Th1 lymphocytes	CCL4, CCL5, CD40, SELE	4	0.000441
Hematological System Development and Function	migration	migration of mononuclear leukocytes	CCL1, CCL4, CCL5, CCL19, CCL20, CD40, CD69, CXCL10, CXCL11, GREM1, ICAM1, IL8, NFKB2, SELE, TNFSF13, VCAM1	16	0.000512
Hematological System Development and Function	migration	migration of lymphocytes	CCL4, CCL5, CCL19, CCL20, CD40, CD69, CXCL10, CXCL11, ICAM1, IL8, NFKB2, SELE, TNFSF13, VCAM1	14	0.000634
Hematological System Development and Function	migration	migration of neutrophils	CXCL1, CXCL3, CXCL5, CXCL6, DARC, ICAM1, IL6, IL8, SELE, VCAM1	10	0.000726
Hematological System Development and Function	migration	migration of helper inducer T lymphocytes	CCL4, CCL5, CD40, SELE	4	0.00155
Hematological System Development and Function	binding	binding of granulocytes	CCL5, CCR3, CXCL10, FCAR, ICAM1, IL8, IL13, ITGA5, PTPN6, SELE, VCAM1	11	3.77e-06
Hematological System Development and Function	binding	binding of myeloid cells	CCL5, CCR3, CXCL10, FCAR, ICAM1, IL8, IL13, ITGA5, PTPN6, SELE, VCAM1	11	3.77e-06
Hematological System Development and Function	binding	binding of mononuclear leukocytes	CCL4, CCL5, CCL19, CCL20, CCR3, CD40, CD86, CXCL10, CXCL11, ICAM1, IL8, ITGA5, SELE, VCAM1	14	2.94e-05
Hematological System Development and Function	binding	binding of leukocytes	CCL4, CCL5, CCL19, CCL20, CCR3, CD40, CD86, CXCL10, CXCL11, FCAR, ICAM1, IL8, IL13, ITGA5, PTPN6, SELE, VCAM1	17	3.47e-05
Hematological System Development and Function	binding	binding of lymphocytes	CCL4, CCL5, CCL19, CCL20, CCR3, CD40, CD86, CXCL10, CXCL11, ICAM1, ITGA5, VCAM1	12	4.11e-05
Hematological System Development and Function	binding	binding of eosinophils	CCL5, CCR3, IL13, SELE, VCAM1	5	0.000389
Hematological System Development and Function	binding	binding of T lymphocytes	CCL4, CCL5, CCR3, CXCL10, CXCL11, ICAM1, ITGA5, VCAM1	8	0.00097
Hematological System Development and Function	binding	binding of neutrophils	CXCL10, FCAR, ICAM1, IL8, ITGA5, PTPN6	6	0.00136
Hematological System Development and Function	attraction	attraction of T lymphocytes	CCL4, CCL5, CCL19, CCL20, CXCL10, IL8	6	1.11e-05
Hematological System Development and Function	attraction	attraction of effector lymphocytes	CCL4, CCL5, CXCL10, IL8	4	5.86e-05
Hematological System Development and Function	attraction	attraction of memory T lymphocytes	CCL4, CCL5, CXCL10, IL8	4	5.86e-05
Hematological System Development and Function	attraction	attraction of neutrophils	CCL4, CCL5, CXCL3, CXCL10, IL8	5	0.000269
Hematological System Development and Function	mobilization	mobilization of blood cells	CSF1, CXCL2, CXCL3, CXCL10, DEFA3, DEFA1 (includes EG:1667), IL8, SELE, VCAM1	9	1.87e-05
Hematological System Development and Function	mobilization	mobilization of leukocytes	CXCL2, CXCL3, CXCL10, DEFA3, DEFA1 (includes EG:1667), IL8	6	0.000191
Hematological System Development and Function	mobilization	mobilization of myeloid progenitor cells	CXCL3, CXCL10, IL8	3	0.00168
Hematological System Development and Function	expansion	expansion of T lymphocytes	CD40, CD86, CREB1, IKBKB, IL6, IL23A, IRF1, JAK3, TNFRSF9, TSLP, ZAP70	11	4.95e-05
Hematological System Development and Function	expansion	expansion of lymphocytes	CD40, CD86, CREB1, IKBKB, IL6, IL23A, IRF1, JAK3, NFATC1, TNFRSF9, TSLP, ZAP70	12	8.57e-05
Hematological System Development and Function	production	production of blood cells	CSF1, CXCL3, GP1BA, IL6, IL8, IRF2, NFKBIA, RUNX1T1	8	6.84e-05
Hematological System Development and Function	production	production of leukocytes	CSF1, CXCL3, IL6, IL8, IRF2, NFKBIA, RUNX1T1	7	8.98e-05
Hematological System Development and Function	osteoclastogenesis	osteoclastogenesis of macrophages	CSF1, CXCL11, IKBKB, IL1RN, NFKBIA, STAT1	6	6.86e-05
Hematological System Development and Function	proliferation	proliferation of leukocytes	CCL4, CCL20, CD40, CD70, CD74, CD83, CD86, CD274, CSF1, CYLD, DPP4, EBI3, FOXD2 (includes EG:2306), GSTP1, HPRT1, ICAM1, IFNB1, IGLL1, IKZF3, IL6, IL13, IRF8, JAK3, LTA, MYB, NFATC1, NFKB1, PIK3R2, PLCG2, PTPN6, REL, RIPK2, STAT1, TAC4, TNFRSF4, TNFRSF9, TNFRSF13B, TNFSF13, TNFSF15, TP53, TRAF5, TSLP, ZAP70	43	7.99e-05
Hematological System Development and Function	proliferation	proliferation of mononuclear leukocytes	CCL4, CD40, CD70, CD74, CD83, CD86, CD274, CYLD, DPP4, EBI3, FOXD2 (includes EG:2306), GSTP1, HPRT1, ICAM1, IFNB1, IGLL1, IKZF3, IL6, IL13, JAK3, LTA, MYB, NFATC1, NFKB1, PIK3R2, PLCG2, PTPN6, REL, RIPK2, STAT1, TAC4, TNFRSF4, TNFRSF9, TNFRSF13B, TNFSF13, TNFSF15, TP53, TRAF5, TSLP, ZAP70	40	0.000239
Hematological System Development and Function	proliferation	proliferation of lymphocytes	CCL4, CD40, CD70, CD74, CD83, CD86, CD274, CYLD, DPP4, EBI3, FOXD2 (includes EG:2306), HPRT1, ICAM1, IFNB1, IGLL1, IKZF3, IL6, IL13, JAK3, LTA, MYB, NFATC1, NFKB1, PIK3R2, PLCG2, PTPN6, REL, RIPK2, STAT1, TAC4, TNFRSF4, TNFRSF9, TNFRSF13B, TNFSF13, TNFSF15, TP53, TRAF5, TSLP, ZAP70	39	0.000438
Hematological System Development and Function	proliferation	proliferation of B lymphocytes	CD40, CD70, CD86, IGLL1, IKZF3, IL6, IL13, LTA, NFKB1, PLCG2, PTPN6, REL, STAT1, TAC4, TNFRSF13B, TNFSF13, TSLP	17	0.000661
Hematological System Development and Function	aggregation	aggregation of B lymphocytes	CD40, NFKB2, REL	3	9.31e-05
Hematological System Development and Function	chemoattraction	chemoattraction of T lymphocytes	CCL5, CCL19, CCL20, IL8	4	0.000132
Hematological System Development and Function	chemoattraction	chemoattraction of lymphocytes	CCL5, CCL19, CCL20, IL8	4	0.000441
Hematological System Development and Function	chemoattraction	chemoattraction of mononuclear leukocytes	CCL5, CCL19, CCL20, IL8	4	0.00155
Hematological System Development and Function	chemoattraction	chemoattraction of leukocytes	CCL5, CCL19, CCL20, CXCL3, IL8	5	0.00166
Hematological System Development and Function	chemoattraction	chemoattraction of Langerhans cells	CCL19, CCL20	2	0.00206
Hematological System Development and Function	stimulation	stimulation of leukocytes	CCL5, CD40, CD274, CSF1, CXCL3, CXCL5, IL6, IL8, IL13, TSLP	10	0.000287
Hematological System Development and Function	transmigration	transmigration of Th1 lymphocytes	CCL4, CCL5, CD40	3	0.00036
Hematological System Development and Function	transmigration	transmigration of T lymphocytes	CCL4, CCL5, CD40	3	0.000869
Hematological System Development and Function	transmigration	transmigration of lymphocytes	CCL4, CCL5, CD40	3	0.00168
Hematological System Development and Function	infiltration	infiltration of mononuclear leukocytes	CCL4, CCL19, CD86, CXCL10, IL6, IL8, LTA, NFATC1, NFKB1, SELE, SMAD3, VCAM1	12	0.000385
Hematological System Development and Function	infiltration	infiltration of leukocytes	CCL4, CCL5, CCL19, CD86, CFB, CXCL3, CXCL10, ICAM1, IL6, IL8, IL25, LTA, NFATC1, NFE2L2, NFKB1, NFKBIA, SELE, SMAD3, VCAM1	19	0.000605
Hematological System Development and Function	influx	influx of neutrophils	CCL4, CXCL6, IL6, IL13, SMAD3	5	0.000545
Hematological System Development and Function	influx	influx of leukocytes	CCL4, CXCL3, CXCL6, IL6, IL13, SMAD3	6	0.00072
Hematological System Development and Function	influx	influx of granulocytes	CCL4, CXCL6, IL6, IL13, SMAD3	5	0.00129
Hematological System Development and Function	adhesion	adhesion of eosinophils	ICAM1, IL13, ITGA5, MADCAM1, SELE, VCAM1	6	0.00072
Hematological System Development and Function	adhesion	adhesion of mononuclear leukocytes	CCL4, CCL5, CCL19, CCL20, CXCL11, ICAM1, IL6, IL8, ITGA5, MADCAM1, RGS1, SELE, STAP2, VCAM1	14	0.000897
Hematological System Development and Function	adhesion	adhesion of lymphocytes	CCL4, CCL19, CCL20, CXCL11, ICAM1, IL6, ITGA5, MADCAM1, RGS1, SELE, STAP2, VCAM1	12	0.0013
Hematological System Development and Function	mitogenesis	mitogenesis of B lymphocytes	CD40, IKBKB, IL6	3	0.000869
Hematological System Development and Function	priming	priming of leukocytes	CD40, CD86, CSF1, IKBKB, IL6, IL8, REL	7	0.00101
Hematological System Development and Function	priming	priming of blood cells	CD40, CD86, CSF1, IKBKB, IL6, IL8, REL	7	0.00166
Hematological System Development and Function	maturation	maturation of B lymphocytes	CD40, IGLL1, IL6, IL13, PLCG2, TNFRSF13B	6	0.00199
Immune and Lymphatic System Development and Function	quantity	quantity of lymphocytes	B2M, BLR1, CCL19, CD40, CD69, CD70, CD83, CD86, CREB1, CSF1, CXCL10, CYLD, CYP27B1, EBI3, GSTP1, HLA-DQA1, ICAM1, IGLL1, IKBKB, IKZF3, IL6, IL13, IL25, IL23A, IRF1, IRF2, JAK3, LTA, LTB, NFATC1, NFKB1, NFKB2, NFKBIA, NOTCH2, NR3C1, PLCG2, PTPN6, RBPJ, REL, RELB, SELE, TAC4, TNFRSF4, TNFRSF9, TNFRSF13B, TP53, TSLP, VCAM1, ZAP70	49	1.49e-12
Immune and Lymphatic System Development and Function	quantity	quantity of mononuclear leukocytes	B2M, BLR1, CCL19, CD40, CD69, CD70, CD83, CD86, CREB1, CSF1, CXCL10, CYLD, CYP27B1, EBI3, GSTP1, HLA-DQA1, ICAM1, IGLL1, IKBKB, IKZF3, IL6, IL8, IL13, IL25, IL23A, IRF1, IRF2, JAK3, LTA, LTB, NFATC1, NFKB1, NFKB2, NFKBIA, NOTCH2, NR3C1, PLCG2, PTPN6, RBPJ, REL, RELB, SELE, TAC4, TNFRSF4, TNFRSF9, TNFRSF13B, TP53, TSLP, VCAM1, ZAP70	50	2.71e-12
Immune and Lymphatic System Development and Function	quantity	quantity of leukocytes	B2M, BLR1, CCL5, CCL19, CD40, CD69, CD70, CD83, CD86, CREB1, CSF1, CXCL2, CXCL10, CYLD, CYP27B1, EBI3, GSTP1, HLA-DQA1, ICAM1, IGLL1, IKBKB, IKZF3, IL6, IL8, IL13, IL25, IL23A, IRF1, IRF2, JAK3, LTA, LTB, MEN1, NFATC1, NFKB1, NFKB2, NFKBIA, NOTCH2, NR3C1, PI3, PLCG2, PTPN6, RBPJ, REL, RELB, SELE, SMAD3, TAC4, TNFRSF4, TNFRSF9, TNFRSF13B, TP53, TSLP, VCAM1, ZAP70	55	9.28e-12
Immune and Lymphatic System Development and Function	quantity	quantity of B lymphocytes	CD40, CD69, CD70, CSF1, CYLD, GSTP1, HLA-DQA1, IGLL1, IKBKB, IKZF3, IL13, IL25, JAK3, LTA, NFATC1, NFKB1, NFKB2, NOTCH2, PLCG2, PTPN6, RBPJ, REL, RELB, SELE, TNFRSF9, TNFRSF13B, TP53, VCAM1	28	1.27e-10
Immune and Lymphatic System Development and Function	quantity	quantity of lymphatic system cells	B2M, BLR1, CCL19, CD40, CD69, CD70, CD83, CD86, CREB1, CSF1, CXCL10, CYLD, CYP27B1, EBI3, FOXI1, GSTP1, HLA-DQA1, ICAM1, IGLL1, IKBKB, IKZF3, IL6, IL8, IL13, IL25, IL23A, IRF1, IRF2, IRF8, JAK3, LTA, LTB, MED1, NFATC1, NFKB1, NFKB2, NFKBIA, NOTCH2, NR3C1, PI3, PLCG2, PTPN6, RBPJ, REL, RELB, SELE, SMAD3, TAC4, TNFRSF4, TNFRSF9, TNFRSF13B, TP53, TSLP, VCAM1, ZAP70	55	1.91e-10
Immune and Lymphatic System Development and Function	quantity	quantity of T lymphocytes	B2M, CCL19, CD40, CD70, CD83, CD86, CREB1, CXCL10, CYP27B1, EBI3, ICAM1, IL6, IL25, IL23A, IRF1, IRF2, JAK3, LTA, LTB, NFATC1, NFKBIA, NR3C1, REL, RELB, TAC4, TNFRSF4, TNFRSF9, TP53, TSLP, ZAP70	30	2.96e-07
Immune and Lymphatic System Development and Function	quantity	quantity of antigen presenting cells	B2M, CSF1, ICAM1, IKBKB, IL8, IL13, IL23A, IRF2, IRF8, LTA, LTB, NFKB1, NFKB2, NFKBIA, PI3, RELB, TP53	17	0.000152
Immune and Lymphatic System Development and Function	quantity	quantity of neutrophils	CSF1, ICAM1, IL13, IL25, IL23A, JAK3, PI3, RELB, SELE, SMAD3	10	0.000566
Immune and Lymphatic System Development and Function	quantity	quantity of memory T lymphocytes	LTA, LTB, TNFRSF4, TP53	4	0.00107
Immune and Lymphatic System Development and Function	quantity	quantity of granulocytes	CSF1, ICAM1, IKBKB, IL6, IL8, IL13, IL25, IL23A, JAK3, PI3, RELB, SELE, SMAD3	13	0.00129
Immune and Lymphatic System Development and Function	quantity	quantity of B-1 lymphocytes	IGLL1, IL13, NFATC1, NOTCH2, PLCG2, PTPN6	6	0.00199
Immune and Lymphatic System Development and Function	growth	growth of lymphocytes	CD40, CD86, CREB1, IKBKB, IL6, IL13, IL23A, IRF1, ITGA5, JAK3, NFATC1, NFKB1, PTPN6, REL, STAP2, TNFRSF9, TP53, TSLP, ZAP70	19	1.3e-07
Immune and Lymphatic System Development and Function	growth	growth of T lymphocytes	CD40, CD86, CREB1, IKBKB, IL6, IL13, IL23A, IRF1, JAK3, PTPN6, STAP2, TNFRSF9, TSLP, ZAP70	14	1.4e-06
Immune and Lymphatic System Development and Function	growth	growth of myeloid progenitor cells	CSF1, CXCL3, CXCL10, IL8, IRF8	5	0.000389
Immune and Lymphatic System Development and Function	differentiation	differentiation of leukocytes	BCL3, CD40, CD70, CD74, CD86, CSF1, DLL1, HLA-DQA1, ICAM1, IFNB1, IGLL1, IL6, IL8, IL13, IL25, IL17C, IL23A, IRF1, IRF2, IRF8, JAK3, MYB, NFAM1, NFATC1, NFKB1, NFKBIA, PLCG2, RBPJ, RELB, RIPK2, RUNX1T1, ST8SIA1, STAT1, TLR7, TNFRSF4, TP53, TSLP, ZAP70	38	1.6e-07
Immune and Lymphatic System Development and Function	differentiation	differentiation of mononuclear leukocytes	BCL3, CD40, CD70, CD74, CD86, CSF1, DLL1, HLA-DQA1, ICAM1, IFNB1, IGLL1, IL6, IL8, IL13, IL23A, IRF1, IRF2, IRF8, MYB, NFAM1, NFATC1, NFKB1, PLCG2, RBPJ, RELB, RIPK2, ST8SIA1, STAT1, TLR7, TNFRSF4, TSLP, ZAP70	32	7.57e-07
Immune and Lymphatic System Development and Function	differentiation	differentiation of dendritic cells	BCL3, CD40, CSF1, DLL1, IFNB1, IL6, IL13, IRF8, NFKB2, RELB	10	8.89e-07
Immune and Lymphatic System Development and Function	differentiation	differentiation of lymphocytes	BCL3, CD40, CD70, CD74, CD86, DLL1, HLA-DQA1, ICAM1, IGLL1, IL6, IL23A, IRF1, IRF2, IRF8, MYB, NFAM1, NFATC1, NFKB1, PLCG2, RBPJ, RELB, RIPK2, STAT1, TLR7, TNFRSF4, TSLP, ZAP70	27	1.76e-05
Immune and Lymphatic System Development and Function	differentiation	differentiation of helper inducer T lymphocytes	BCL3, CD86, ICAM1, IL6, IRF1, IRF8, NFATC1, RELB, RIPK2, STAT1, TSLP	11	4.95e-05
Immune and Lymphatic System Development and Function	differentiation	differentiation of Th1 lymphocytes	ICAM1, IL6, IRF1, IRF8, RELB, RIPK2, STAT1	7	0.000196
Immune and Lymphatic System Development and Function	differentiation	differentiation of T lymphocytes	BCL3, CD74, CD86, HLA-DQA1, ICAM1, IL6, IL23A, IRF1, IRF2, IRF8, MYB, NFATC1, RELB, RIPK2, STAT1, TNFRSF4, TSLP, ZAP70	18	0.000459
Immune and Lymphatic System Development and Function	differentiation	differentiation of leukocyte cell lines	CSF1, IL6, JAK3, MYB, NFKB1, NOTCH2, PLCG2, REL, RUNX1T1, TP53	10	0.00104
Immune and Lymphatic System Development and Function	differentiation	differentiation of B lymphocytes	CD40, CD70, CD74, DLL1, IGLL1, IL6, NFAM1, NFKB1, PLCG2, RBPJ, TLR7	11	0.00154
Immune and Lymphatic System Development and Function	differentiation	differentiation of Th2 lymphocytes	BCL3, CD86, IL6, IRF1, NFATC1, STAT1, TSLP	7	0.00166
Immune and Lymphatic System Development and Function	differentiation	differentiation of antigen presenting cells	BCL3, CD40, CSF1, DLL1, IFNB1, IL6, IL13, IRF8, MYB, NFKB2, RELB, ST8SIA1	12	0.0017
Immune and Lymphatic System Development and Function	accumulation	accumulation of lymphatic system cells	B2M, BCL3, CCL5, CCR3, CD86, CD274, CXCL2, CXCL3, CXCL10, ICAM1, IER3, IL8, IL13, IL1RN, ITGA5, NR3C1, PTX3, SELE, TNFSF13, VCAM1	20	1.03e-06
Immune and Lymphatic System Development and Function	accumulation	accumulation of leukocytes	B2M, BCL3, CCL5, CCR3, CD86, CD274, CXCL2, CXCL3, CXCL10, ICAM1, IER3, IL8, IL13, ITGA5, NR3C1, PTX3, SELE, TNFSF13, VCAM1	19	1.55e-06
Immune and Lymphatic System Development and Function	accumulation	accumulation of mononuclear leukocytes	B2M, BCL3, CCL5, CD86, CD274, CXCL2, ICAM1, IER3, NR3C1, SELE, TNFSF13, VCAM1	12	4.03e-06
Immune and Lymphatic System Development and Function	accumulation	accumulation of lymphocytes	B2M, BCL3, CCL5, CD86, CD274, ICAM1, IER3, NR3C1, SELE, TNFSF13, VCAM1	11	9.18e-06
Immune and Lymphatic System Development and Function	accumulation	accumulation of T lymphocytes	B2M, CCL5, CD86, CD274, IER3, NR3C1, SELE, VCAM1	8	8.67e-05
Immune and Lymphatic System Development and Function	accumulation	accumulation of granulocytes	CCL5, CCR3, CXCL2, CXCL3, CXCL10, IL8, IL13, ITGA5, PTX3, VCAM1	10	0.000214
Immune and Lymphatic System Development and Function	accumulation	accumulation of myeloid cells	CCL5, CCR3, CXCL2, CXCL3, CXCL10, IL8, IL13, ITGA5, PTX3, VCAM1	10	0.000497
Immune and Lymphatic System Development and Function	accumulation	accumulation of bone marrow cells	CCL5, CCR3, CXCL2, CXCL3, CXCL10, IL8, IL13, ITGA5, PTX3, VCAM1	10	0.000566
Immune and Lymphatic System Development and Function	accumulation	accumulation of peripheral blood monocytes	CXCL2, VCAM1	2	0.00206
Immune and Lymphatic System Development and Function	activation	activation of leukocytes	B2M, CCL4, CCL5, CD40, CD86, CD1B, CSF1, CXCL3, CXCL6, EGR2, FCAR, HLA-A, HPRT1, ICAM1, IFNB1, IKBKB, IL6, IL8, IL13, IL1RN, ITGA5, JAK3, LCN2, NFKB1, NFKB2, PRG2 (includes EG:5553), REL, SELE, SEMA4A, SMAD3, STAT1, TNFRSF9, TP53, TRAF3, VCAM1	35	1.83e-06
Immune and Lymphatic System Development and Function	activation	activation of granulocytes	CCL5, CXCL3, CXCL6, FCAR, IL6, IL8, IL13, IL1RN, LCN2, PRG2 (includes EG:5553), SELE, VCAM1	12	3e-05
Immune and Lymphatic System Development and Function	activation	activation of bone marrow cells	CCL5, CXCL3, CXCL6, FCAR, IL6, IL8, IL13, IL1RN, LCN2, PRG2 (includes EG:5553), SELE, VCAM1	12	4.79e-05
Immune and Lymphatic System Development and Function	activation	activation of neutrophils	CCL5, CXCL3, CXCL6, FCAR, IL6, IL8, IL1RN, LCN2, PRG2 (includes EG:5553), SELE	10	8.1e-05
Immune and Lymphatic System Development and Function	activation	activation of T lymphocytes	B2M, CCL4, CCL5, CD40, CD86, EGR2, HLA-A, HPRT1, ICAM1, IFNB1, IKBKB, IL6, IL8, IL13, ITGA5, JAK3, REL, SEMA4A, SMAD3, STAT1, TP53	21	9.8e-05
Immune and Lymphatic System Development and Function	activation	activation of lymphocytes	B2M, CCL4, CCL5, CD40, CD86, CD1B, EGR2, HLA-A, HPRT1, ICAM1, IFNB1, IKBKB, IL6, IL8, IL13, ITGA5, JAK3, NFKB1, NFKB2, REL, SEMA4A, SMAD3, STAT1, TNFRSF9, TP53, TRAF3	26	0.000101
Immune and Lymphatic System Development and Function	activation	activation of mononuclear leukocytes	B2M, CCL4, CCL5, CD40, CD86, CD1B, CSF1, EGR2, HLA-A, HPRT1, ICAM1, IFNB1, IKBKB, IL6, IL8, IL13, ITGA5, JAK3, NFKB1, NFKB2, REL, SEMA4A, SMAD3, STAT1, TNFRSF9, TP53, TRAF3	27	0.000103
Immune and Lymphatic System Development and Function	activation	activation of antigen presenting cells	CCL4, CCL5, CD40, CD74, CSF1, HLA-DQA1, ICAM1, IFNB1, IL8, LTA, LTB, PSMB9, PTGER3, REG3A, RELB	15	0.000281
Immune and Lymphatic System Development and Function	development	development of lymphocytes	B2M, CD69, CD74, CD83, CHD4, CREB1, DLL1, EGR2, EPHA3, IGLL1, IKBKB, IL6, IRF1, JAK3, MYB, NFKB1, NFKB2, NOTCH2, PLCG2, REL, RELB, TAPBP, TP53, TSLP, ZAP70	25	3.3e-06
Immune and Lymphatic System Development and Function	development	development of lymph node	BLR1, CCL19, JAK3, LTA, LTB, NFKB1, NFKB2, TLX1	8	6.59e-06
Immune and Lymphatic System Development and Function	development	development of spleen	BCL3, BLR1, CSF1, NFKB1, NFKB2, SELE, TLX1	7	8.98e-05
Immune and Lymphatic System Development and Function	development	development of secondary lymphoid organ	BCL3, BLR1, CSF1, NFKB1, NFKB2, SELE, TLX1	7	0.000118
Immune and Lymphatic System Development and Function	development	development of lymphoid organ	BCL3, BLR1, CSF1, LTA, NFKB1, NFKB2, SELE, SIX4, TLX1	9	0.000157
Immune and Lymphatic System Development and Function	development	development of dendritic cells	IL6, IRF8, LTA, LTB, RELB	5	0.000389
Immune and Lymphatic System Development and Function	development	development of T lymphocytes	B2M, CD74, CD83, CHD4, CREB1, DLL1, EGR2, EPHA3, IKBKB, IRF1, JAK3, MYB, REL, TAPBP, TP53, ZAP70	16	0.000555
Immune and Lymphatic System Development and Function	development	development of macrophages	CSF1, CXCL11, IKBKB, IL1RN, NFKBIA, STAT1	6	0.000568
Immune and Lymphatic System Development and Function	development	development of thymocytes	CD74, CD83, CREB1, DLL1, EGR2, IRF1, MYB, TP53, ZAP70	9	0.00111
Immune and Lymphatic System Development and Function	development	development of B lymphocytes	CD69, IGLL1, JAK3, NFKB1, NFKB2, NOTCH2, PLCG2, REL, RELB, TSLP	10	0.00161
Immune and Lymphatic System Development and Function	osteoclastogenesis	osteoclastogenesis of bone marrow cells	CD40, CSF1, DLL1, IKBKB, IL6	5	3.68e-06
Immune and Lymphatic System Development and Function	osteoclastogenesis	osteoclastogenesis of macrophages	CSF1, CXCL11, IKBKB, IL1RN, NFKBIA, STAT1	6	6.86e-05
Immune and Lymphatic System Development and Function	binding	binding of granulocytes	CCL5, CCR3, CXCL10, FCAR, ICAM1, IL8, IL13, ITGA5, PTPN6, SELE, VCAM1	11	3.77e-06
Immune and Lymphatic System Development and Function	binding	binding of myeloid cells	CCL5, CCR3, CXCL10, FCAR, ICAM1, IL8, IL13, ITGA5, PTPN6, SELE, VCAM1	11	3.77e-06
Immune and Lymphatic System Development and Function	binding	binding of bone marrow cells	CCL5, CCR3, CXCL10, FCAR, ICAM1, IL8, IL13, ITGA5, PTPN6, SELE, VCAM1	11	2.04e-05
Immune and Lymphatic System Development and Function	binding	binding of mononuclear leukocytes	CCL4, CCL5, CCL19, CCL20, CCR3, CD40, CD86, CXCL10, CXCL11, ICAM1, IL8, ITGA5, SELE, VCAM1	14	2.94e-05
Immune and Lymphatic System Development and Function	binding	binding of leukocytes	CCL4, CCL5, CCL19, CCL20, CCR3, CD40, CD86, CXCL10, CXCL11, FCAR, ICAM1, IL8, IL13, ITGA5, PTPN6, SELE, VCAM1	17	3.47e-05
Immune and Lymphatic System Development and Function	binding	binding of lymphocytes	CCL4, CCL5, CCL19, CCL20, CCR3, CD40, CD86, CXCL10, CXCL11, ICAM1, ITGA5, VCAM1	12	4.11e-05
Immune and Lymphatic System Development and Function	binding	binding of eosinophils	CCL5, CCR3, IL13, SELE, VCAM1	5	0.000389
Immune and Lymphatic System Development and Function	binding	binding of T lymphocytes	CCL4, CCL5, CCR3, CXCL10, CXCL11, ICAM1, ITGA5, VCAM1	8	0.00097
Immune and Lymphatic System Development and Function	binding	binding of neutrophils	CXCL10, FCAR, ICAM1, IL8, ITGA5, PTPN6	6	0.00136
Immune and Lymphatic System Development and Function	morphology	morphology of spleen	BCL3, LTA, LTB, NFKB1, NFKB2, REL	6	1.87e-05
Immune and Lymphatic System Development and Function	morphology	morphology of lymphoid organ	BCL3, LTA, LTB, NFKB1, NFKB2, REL	6	0.000191
Immune and Lymphatic System Development and Function	expansion	expansion of T lymphocytes	CD40, CD86, CREB1, IKBKB, IL6, IL23A, IRF1, JAK3, TNFRSF9, TSLP, ZAP70	11	4.95e-05
Immune and Lymphatic System Development and Function	expansion	expansion of lymphocytes	CD40, CD86, CREB1, IKBKB, IL6, IL23A, IRF1, JAK3, NFATC1, TNFRSF9, TSLP, ZAP70	12	8.57e-05
Immune and Lymphatic System Development and Function	formation	formation of germinal center	BCL3, BLR1, CD40, IKBKB, LTA, LTB, NFKB2, TNFSF13	8	5.34e-05
Immune and Lymphatic System Development and Function	formation	formation of Peyer's patches	LTA, LTB, VCAM1	3	0.00036
Immune and Lymphatic System Development and Function	formation	formation of lymphoid tissue	LTA, LTB, VCAM1	3	0.00168
Immune and Lymphatic System Development and Function	proliferation	proliferation of leukocytes	CCL4, CCL20, CD40, CD70, CD74, CD83, CD86, CD274, CSF1, CYLD, DPP4, EBI3, FOXD2 (includes EG:2306), GSTP1, HPRT1, ICAM1, IFNB1, IGLL1, IKZF3, IL6, IL13, IRF8, JAK3, LTA, MYB, NFATC1, NFKB1, PIK3R2, PLCG2, PTPN6, REL, RIPK2, STAT1, TAC4, TNFRSF4, TNFRSF9, TNFRSF13B, TNFSF13, TNFSF15, TP53, TRAF5, TSLP, ZAP70	43	7.99e-05
Immune and Lymphatic System Development and Function	proliferation	proliferation of mononuclear leukocytes	CCL4, CD40, CD70, CD74, CD83, CD86, CD274, CYLD, DPP4, EBI3, FOXD2 (includes EG:2306), GSTP1, HPRT1, ICAM1, IFNB1, IGLL1, IKZF3, IL6, IL13, JAK3, LTA, MYB, NFATC1, NFKB1, PIK3R2, PLCG2, PTPN6, REL, RIPK2, STAT1, TAC4, TNFRSF4, TNFRSF9, TNFRSF13B, TNFSF13, TNFSF15, TP53, TRAF5, TSLP, ZAP70	40	0.000239
Immune and Lymphatic System Development and Function	proliferation	proliferation of lymphocytes	CCL4, CD40, CD70, CD74, CD83, CD86, CD274, CYLD, DPP4, EBI3, FOXD2 (includes EG:2306), HPRT1, ICAM1, IFNB1, IGLL1, IKZF3, IL6, IL13, JAK3, LTA, MYB, NFATC1, NFKB1, PIK3R2, PLCG2, PTPN6, REL, RIPK2, STAT1, TAC4, TNFRSF4, TNFRSF9, TNFRSF13B, TNFSF13, TNFSF15, TP53, TRAF5, TSLP, ZAP70	39	0.000438
Immune and Lymphatic System Development and Function	proliferation	proliferation of B lymphocytes	CD40, CD70, CD86, IGLL1, IKZF3, IL6, IL13, LTA, NFKB1, PLCG2, PTPN6, REL, STAT1, TAC4, TNFRSF13B, TNFSF13, TSLP	17	0.000661
Immune and Lymphatic System Development and Function	stimulation	stimulation of leukocytes	CCL5, CD40, CD274, CSF1, CXCL3, CXCL5, IL6, IL8, IL13, TSLP	10	0.000287
Immune and Lymphatic System Development and Function	immunological process	immunological process of phagocytes	CCL4, CXCL3, FCAR, ICAM1, IL8, IRF2, IRF8, PRG2 (includes EG:5553), VCAM1	9	0.000309
Immune and Lymphatic System Development and Function	adhesion	adhesion of eosinophils	ICAM1, IL13, ITGA5, MADCAM1, SELE, VCAM1	6	0.00072
Immune and Lymphatic System Development and Function	adhesion	adhesion of mononuclear leukocytes	CCL4, CCL5, CCL19, CCL20, CXCL11, ICAM1, IL6, IL8, ITGA5, MADCAM1, RGS1, SELE, STAP2, VCAM1	14	0.000897
Immune and Lymphatic System Development and Function	adhesion	adhesion of lymphocytes	CCL4, CCL19, CCL20, CXCL11, ICAM1, IL6, ITGA5, MADCAM1, RGS1, SELE, STAP2, VCAM1	12	0.0013
Immune and Lymphatic System Development and Function	priming	priming of leukocytes	CD40, CD86, CSF1, IKBKB, IL6, IL8, REL	7	0.00101
Immune and Lymphatic System Development and Function	generation	generation of bone marrow cells	CSF1, LTA, LTB, NFKB1	4	0.00107
Immune and Lymphatic System Development and Function	generation	generation of dendritic cells	IL6, IRF8, LTA, LTB	4	0.00155
Tissue Morphology	quantity	quantity of lymphocytes	B2M, BLR1, CCL19, CD40, CD69, CD70, CD83, CD86, CREB1, CSF1, CXCL10, CYLD, CYP27B1, EBI3, GSTP1, HLA-DQA1, ICAM1, IGLL1, IKBKB, IKZF3, IL6, IL13, IL25, IL23A, IRF1, IRF2, JAK3, LTA, LTB, NFATC1, NFKB1, NFKB2, NFKBIA, NOTCH2, NR3C1, PLCG2, PTPN6, RBPJ, REL, RELB, SELE, TAC4, TNFRSF4, TNFRSF9, TNFRSF13B, TP53, TSLP, VCAM1, ZAP70	49	1.49e-12
Tissue Morphology	quantity	quantity of mononuclear leukocytes	B2M, BLR1, CCL19, CD40, CD69, CD70, CD83, CD86, CREB1, CSF1, CXCL10, CYLD, CYP27B1, EBI3, GSTP1, HLA-DQA1, ICAM1, IGLL1, IKBKB, IKZF3, IL6, IL8, IL13, IL25, IL23A, IRF1, IRF2, JAK3, LTA, LTB, NFATC1, NFKB1, NFKB2, NFKBIA, NOTCH2, NR3C1, PLCG2, PTPN6, RBPJ, REL, RELB, SELE, TAC4, TNFRSF4, TNFRSF9, TNFRSF13B, TP53, TSLP, VCAM1, ZAP70	50	2.71e-12
Tissue Morphology	quantity	quantity of leukocytes	B2M, BLR1, CCL5, CCL19, CD40, CD69, CD70, CD83, CD86, CREB1, CSF1, CXCL2, CXCL10, CYLD, CYP27B1, EBI3, GSTP1, HLA-DQA1, ICAM1, IGLL1, IKBKB, IKZF3, IL6, IL8, IL13, IL25, IL23A, IRF1, IRF2, JAK3, LTA, LTB, MEN1, NFATC1, NFKB1, NFKB2, NFKBIA, NOTCH2, NR3C1, PI3, PLCG2, PTPN6, RBPJ, REL, RELB, SELE, SMAD3, TAC4, TNFRSF4, TNFRSF9, TNFRSF13B, TP53, TSLP, VCAM1, ZAP70	55	9.28e-12
Tissue Morphology	quantity	quantity of B lymphocytes	CD40, CD69, CD70, CSF1, CYLD, GSTP1, HLA-DQA1, IGLL1, IKBKB, IKZF3, IL13, IL25, JAK3, LTA, NFATC1, NFKB1, NFKB2, NOTCH2, PLCG2, PTPN6, RBPJ, REL, RELB, SELE, TNFRSF9, TNFRSF13B, TP53, VCAM1	28	1.27e-10
Tissue Morphology	quantity	quantity of lymphatic system cells	B2M, BLR1, CCL19, CD40, CD69, CD70, CD83, CD86, CREB1, CSF1, CXCL10, CYLD, CYP27B1, EBI3, FOXI1, GSTP1, HLA-DQA1, ICAM1, IGLL1, IKBKB, IKZF3, IL6, IL8, IL13, IL25, IL23A, IRF1, IRF2, IRF8, JAK3, LTA, LTB, MED1, NFATC1, NFKB1, NFKB2, NFKBIA, NOTCH2, NR3C1, PI3, PLCG2, PTPN6, RBPJ, REL, RELB, SELE, SMAD3, TAC4, TNFRSF4, TNFRSF9, TNFRSF13B, TP53, TSLP, VCAM1, ZAP70	55	1.91e-10
Tissue Morphology	quantity	quantity of blood cells	B2M, BLR1, CCL5, CCL19, CD40, CD69, CD70, CD83, CD86, CREB1, CSF1, CXCL2, CXCL10, CYLD, CYP27B1, EBI3, GP1BA, GSTP1, HLA-DQA1, ICAM1, IGLL1, IKBKB, IKZF3, IL6, IL8, IL13, IL25, IL23A, IRF1, IRF2, JAK3, LTA, LTB, MEN1, MYB, NFATC1, NFKB1, NFKB2, NFKBIA, NOTCH2, NR3C1, PI3, PLCG2, PTPN6, RBPJ, REL, RELB, SELE, SERPINB7, SMAD3, TAC4, TNFRSF4, TNFRSF9, TNFRSF13B, TP53, TSLP, VCAM1, ZAP70	58	1.93e-10
Tissue Morphology	quantity	quantity of T lymphocytes	B2M, CCL19, CD40, CD70, CD83, CD86, CREB1, CXCL10, CYP27B1, EBI3, ICAM1, IL6, IL25, IL23A, IRF1, IRF2, JAK3, LTA, LTB, NFATC1, NFKBIA, NR3C1, REL, RELB, TAC4, TNFRSF4, TNFRSF9, TP53, TSLP, ZAP70	30	2.96e-07
Tissue Morphology	quantity	quantity of cells	B2M, BLR1, CCL5, CCL19, CD40, CD69, CD70, CD83, CD86, CGA, CREB1, CSF1, CTGF, CXCL2, CXCL10, CYLD, CYP27B1, DBC1, EBI3, EGR2, EIF2AK3, FOXI1, FOXN4, GDF5, GFRA1, GP1BA, GSTP1, HLA-DQA1, ICAM1, IFNB1, IGFBP6, IGJ, IGLL1, IKBKB, IKZF3, IL6, IL8, IL13, IL25, IL1RN, IL23A, IRF1, IRF2, IRF8, JAK3, LTA, LTB, MED1, MEN1, MYB, NFATC1, NFE2L2, NFKB1, NFKB2, NFKBIA, NOTCH2, NR3C1, PCSK2, PI3, PLCG2, PRC1, …	80	3.05e-06
Tissue Morphology	quantity	quantity of antigen presenting cells	B2M, CSF1, ICAM1, IKBKB, IL8, IL13, IL23A, IRF2, IRF8, LTA, LTB, NFKB1, NFKB2, NFKBIA, PI3, RELB, TP53	17	0.000152
Tissue Morphology	quantity	quantity of neutrophils	CSF1, ICAM1, IL13, IL25, IL23A, JAK3, PI3, RELB, SELE, SMAD3	10	0.000566
Tissue Morphology	quantity	quantity of phagocytes	B2M, CSF1, ICAM1, IKBKB, IL8, IL13, IL25, IL23A, JAK3, NFKB1, NFKBIA, PI3, RELB, SELE, SMAD3, TP53	16	0.00065
Tissue Morphology	quantity	quantity of memory T lymphocytes	LTA, LTB, TNFRSF4, TP53	4	0.00107
Tissue Morphology	quantity	quantity of connective tissue cells	CSF1, CTGF, CYP27B1, EIF2AK3, GDF5, IFNB1, IL1RN, LTA, NFKB1, NFKB2, SMAD3, TP53, UHRF1	13	0.00118
Tissue Morphology	quantity	quantity of granulocytes	CSF1, ICAM1, IKBKB, IL6, IL8, IL13, IL25, IL23A, JAK3, PI3, RELB, SELE, SMAD3	13	0.00129
Tissue Morphology	quantity	quantity of B-1 lymphocytes	IGLL1, IL13, NFATC1, NOTCH2, PLCG2, PTPN6	6	0.00199
Tissue Morphology	density	density of tissue	CSF1, IGFALS, IL1RN, MIA, RCAN1	5	0.00166
Tissue Morphology	destruction	destruction of connective tissue	IFNB1, IL6, IL8, IL1RN, NFKBIA	5	0.00166
Immune Response	immune response	immune response	AIM2, ANXA11, B2M, CCL4, CCL5, CCL19, CCL20, CD40, CD69, CD74, CD83, CD86, CD274, CD1B, CLEC1B, CSF1, CTGF, CXCL3, CXCL6, CXCL10, CXCL11, DEFA1 (includes EG:1667), DPP4, EGR2, FCAR, GEM, HCP5, HLA-A, HLA-B, HLA-DQA1, HPRT1, ICAM1, IER3, IFNB1, IKBKB, IL6, IL8, IL13, IL25, IL32, IL1RN, IRF8, ITGA5, JAK3, LCN2, LTA, LTB, MADCAM1, MAP4K2, NFKB1, NFKB2, NLRP3, NOD2, PRG2 (includes EG:5553), PSMB9, PT…	73	2.94e-12
Immune Response	immune response	immune response of organism	CD40, CD74, CD83, CD86, CLEC1B, CTGF, HCP5, HLA-B, IER3, IL6, IL25, IL32, IL1RN, JAK3, LCN2, NFKB1, NLRP3, REL, SMAD3, TAPBP, TNFRSF9, TNFSF13	22	0.000371
Immune Response	inflammatory response	inflammatory response	CCL1, CCL4, CCL5, CCL19, CCL20, CCR3, CD40, CSF1, CXCL1, CXCL2, CXCL3, CXCL5, CXCL6, CXCL10, CXCL11, CXCR7, DARC, DEFA1 (includes EG:1667), EPHX2, FCAR, GPX4, ICAM1, IL6, IL8, IL13, IL25, IL17C, IL1RN, LCN2, LPA, LTA, NFKB1, NFKB2, NFKBIZ, NFRKB, NLRP3, NOD2, PRG2 (includes EG:5553), PTGER3, PTPN6, PTX3, REG3A, RGS1, RIPK2, SAA1, SELE, SERPINA3, SMAD3, TNFRSF4, UACA	50	1.02e-10
Immune Response	recruitment	recruitment of leukocytes	CCL4, CCL5, CCR3, CD40, CSF1, CXCL1, CXCL2, CXCL3, CXCL10, DARC, ICAM1, IKBKB, IL6, IL8, IL13, RIPK2, SELE, TNFRSF9, VCAM1	19	1.1e-07
Immune Response	recruitment	recruitment of granulocytes	CCL4, CCL5, CSF1, CXCL1, CXCL2, CXCL3, CXCL10, DARC, IKBKB, IL8, IL13, RIPK2, SELE, VCAM1	14	6.76e-06
Immune Response	recruitment	recruitment of mononuclear leukocytes	CCL5, CCR3, CD40, CXCL3, CXCL10, ICAM1, IL6, IL8, TNFRSF9, VCAM1	10	2.09e-05
Immune Response	recruitment	recruitment of lymphocytes	CCL5, CCR3, CD40, CXCL3, ICAM1, IL8, TNFRSF9, VCAM1	8	0.000136
Immune Response	recruitment	recruitment of neutrophils	CCL4, CSF1, CXCL1, CXCL2, CXCL3, CXCL10, DARC, IKBKB, IL8, RIPK2	10	0.000249
Immune Response	recruitment	recruitment of T lymphocytes	CCR3, CD40, CXCL3, ICAM1, TNFRSF9, VCAM1	6	0.00111
Immune Response	homing	homing of leukocytes	BLR1, CCL1, CCL4, CCL5, CCL19, CCL20, CCR3, CD40, CSF1, CXCL1, CXCL2, CXCL3, CXCL5, CXCL6, CXCL10, CXCL11, CXCR7, DEFA1 (includes EG:1667), IL8, IL13, LPA, NFKB2, PTPN6, RGS1, SAA1, SELE, SERPINA3, SMAD3	28	3.69e-07
Immune Response	homing	homing of mononuclear leukocytes	BLR1, CCL1, CCL4, CCL5, CCL19, CCL20, CCR3, CD40, CXCL3, CXCL10, CXCL11, CXCR7, DEFA1 (includes EG:1667), IL8, IL13, LPA, NFKB2, RGS1, SAA1, SELE, SERPINA3, SMAD3	22	6.51e-07
Immune Response	homing	homing of lymphocytes	BLR1, CCL1, CCL4, CCL5, CCL19, CCL20, CCR3, CD40, CXCL3, CXCL10, CXCL11, CXCR7, DEFA1 (includes EG:1667), IL8, NFKB2, RGS1, SAA1	17	5.89e-06
Immune Response	homing	homing of T lymphocytes	BLR1, CCL1, CCL4, CCL5, CCL19, CCL20, CCR3, CXCL10, CXCL11, CXCR7, DEFA1 (includes EG:1667), IL8	12	5.57e-05
Immune Response	homing	homing of bone marrow cells	CCL4, CCL5, CCR3, CSF1, CXCL1, CXCL2, CXCL3, CXCL5, CXCL6, CXCL10, IL8, IL13, PTPN6, SELE, VCAM1	15	0.000157
Immune Response	homing	homing of B lymphocytes	CCL19, CCL20, CCR3, CD40, NFKB2, RGS1	6	0.000191
Immune Response	homing	homing of neutrophils	CCL4, CCL5, CSF1, CXCL1, CXCL2, CXCL3, CXCL5, CXCL6, CXCL10, IL8, PTPN6, SELE	12	0.000272
Immune Response	homing	homing of granulocytes	CCL4, CCL5, CCR3, CSF1, CXCL1, CXCL2, CXCL3, CXCL5, CXCL6, CXCL10, IL8, IL13, PTPN6, SELE	14	0.000299
Immune Response	homing	homing of leukocyte cell lines	CCL1, CCL19, CXCL11, DEFA3, DEFA1 (includes EG:1667), IL8, RGS1	7	0.00166
Immune Response	cell movement	cell movement of leukocytes	BLR1, CCL1, CCL4, CCL5, CCL19, CCL20, CCR3, CD40, CD69, CD86, CFB, CSF1, CXCL1, CXCL2, CXCL3, CXCL5, CXCL6, CXCL10, CXCL11, CXCR7, DARC, DEFA1 (includes EG:1667), GREM1, HYAL4, ICAM1, IL6, IL8, IL13, IL25, LPA, LTA, MADCAM1, NFATC1, NFE2L2, NFKB1, NFKB2, NFKBIA, PTPN6, RGS1, SAA1, SELE, SERPINA3, SMAD3, TNFSF13, VCAM1	45	4.29e-07
Immune Response	cell movement	cell movement of mononuclear leukocytes	BLR1, CCL1, CCL4, CCL5, CCL19, CCL20, CCR3, CD40, CD69, CD86, CXCL3, CXCL10, CXCL11, CXCR7, DEFA1 (includes EG:1667), GREM1, ICAM1, IL6, IL8, IL13, LPA, LTA, NFATC1, NFKB1, NFKB2, RGS1, SAA1, SELE, SERPINA3, SMAD3, TNFSF13, VCAM1	32	1.55e-06
Immune Response	cell movement	cell movement of lymphocytes	BLR1, CCL1, CCL4, CCL5, CCL19, CCL20, CCR3, CD40, CD69, CD86, CXCL3, CXCL10, CXCL11, CXCR7, DEFA1 (includes EG:1667), ICAM1, IL6, IL8, LTA, NFATC1, NFKB1, NFKB2, RGS1, SAA1, SELE, TNFSF13, VCAM1	27	4.25e-06
Immune Response	cell movement	cell movement of B lymphocytes	CCL19, CCL20, CCR3, CD40, LTA, NFATC1, NFKB2, RGS1, TNFSF13	9	8.89e-05
Immune Response	cell movement	cell movement of macrophages	CCL1, CCL4, CCL5, CCL20, CSF1, CXCL3, DEFA1 (includes EG:1667), FCAR, GREM1, ICAM1, IL6, IL13, ITGA5, LPA, SAA1, SELE, SERPINA3, SMAD3, VCAM1	19	9.67e-05
Immune Response	cell movement	cell movement of leukocyte cell lines	CCL1, CCL5, CCL19, CXCL3, CXCL10, CXCL11, DEFA3, DEFA1 (includes EG:1667), ICAM1, IL8, RGS1, SOCS2	12	9.85e-05
Immune Response	cell movement	cell movement of granulocytes	CCL4, CCL5, CCR3, CFB, CSF1, CXCL1, CXCL2, CXCL3, CXCL5, CXCL6, CXCL10, CXCL11, DARC, ICAM1, IL6, IL8, IL13, IL25, MADCAM1, NFE2L2, NFKBIA, PTPN6, SELE, VCAM1	24	0.00013
Immune Response	cell movement	cell movement of myeloid cells	CCL4, CCL5, CCR3, CFB, CSF1, CXCL1, CXCL2, CXCL3, CXCL5, CXCL6, CXCL10, CXCL11, DARC, ICAM1, IL6, IL8, IL13, IL25, MADCAM1, NFE2L2, NFKBIA, PTPN6, SELE, VCAM1	24	0.000181
Immune Response	cell movement	cell movement of eosinophils	CCL4, CCL5, CCR3, CXCL2, CXCL10, CXCL11, IL8, IL13, IL25, MADCAM1, NFE2L2, VCAM1	12	0.000242
Immune Response	cell movement	cell movement of T lymphocytes	BLR1, CCL1, CCL4, CCL5, CCL19, CCL20, CCR3, CD40, CD69, CD86, CXCL10, CXCL11, CXCR7, DEFA1 (includes EG:1667), ICAM1, IL6, IL8, SELE	18	0.000248
Immune Response	cell movement	cell movement of bone marrow cells	CCL4, CCL5, CCR3, CFB, CSF1, CXCL1, CXCL2, CXCL3, CXCL5, CXCL6, CXCL10, CXCL11, DARC, ICAM1, IL6, IL8, IL13, IL25, MADCAM1, NFE2L2, NFKBIA, PTPN6, SELE, VCAM1	24	0.000359
Immune Response	cell movement	cell movement of neutrophils	CCL4, CCL5, CFB, CSF1, CXCL1, CXCL2, CXCL3, CXCL5, CXCL6, CXCL10, DARC, ICAM1, IL6, IL8, NFKBIA, PTPN6, SELE, VCAM1	18	0.000532
Immune Response	cell movement	cell movement of monocytes	CCL1, CCL4, CCL5, CCL20, CXCL3, GREM1, IL6, IL13, LPA, SELE, SERPINA3, SMAD3, VCAM1	13	0.00108
Immune Response	cell movement	cell movement of mononuclear cells	CCL4, CCL20, JAK3, LTA, LTB, NFKBIZ	6	0.00199
Immune Response	chemotaxis	chemotaxis of leukocytes	CCL1, CCL4, CCL5, CCL19, CCL20, CCR3, CD40, CSF1, CXCL1, CXCL2, CXCL3, CXCL5, CXCL6, CXCL10, CXCL11, CXCR7, DEFA1 (includes EG:1667), IL8, IL13, LPA, NFKB2, PTPN6, RGS1, SAA1, SELE, SERPINA3, SMAD3	27	4.72e-07
Immune Response	chemotaxis	chemotaxis of mononuclear leukocytes	CCL1, CCL4, CCL5, CCL19, CCL20, CCR3, CD40, CXCL3, CXCL10, CXCL11, CXCR7, DEFA1 (includes EG:1667), IL8, IL13, LPA, NFKB2, RGS1, SAA1, SELE, SERPINA3, SMAD3	21	7.75e-07
Immune Response	chemotaxis	chemotaxis of lymphocytes	CCL1, CCL4, CCL5, CCL19, CCL20, CCR3, CD40, CXCL3, CXCL10, CXCL11, CXCR7, DEFA1 (includes EG:1667), IL8, NFKB2, RGS1, SAA1	16	6.73e-06
Immune Response	chemotaxis	chemotaxis of T lymphocytes	CCL1, CCL4, CCL5, CCL19, CCL20, CCR3, CXCL10, CXCL11, CXCR7, DEFA1 (includes EG:1667), IL8	11	0.000146
Immune Response	chemotaxis	chemotaxis of macrophages	CCL1, CCL4, CCL5, CSF1, CXCL3, DEFA1 (includes EG:1667), IL13, LPA, SAA1, SELE, SERPINA3, SMAD3	12	0.000189
Immune Response	chemotaxis	chemotaxis of B lymphocytes	CCL19, CCL20, CCR3, CD40, NFKB2, RGS1	6	0.000191
Immune Response	chemotaxis	chemotaxis of neutrophils	CCL4, CCL5, CSF1, CXCL1, CXCL2, CXCL3, CXCL5, CXCL6, CXCL10, IL8, PTPN6, SELE	12	0.000242
Immune Response	chemotaxis	chemotaxis of granulocytes	CCL4, CCL5, CCR3, CSF1, CXCL1, CXCL2, CXCL3, CXCL5, CXCL6, CXCL10, IL8, IL13, PTPN6, SELE	14	0.00027
Immune Response	chemotaxis	chemotaxis of bone marrow cells	CCL4, CCL5, CCR3, CSF1, CXCL1, CXCL2, CXCL3, CXCL5, CXCL6, CXCL10, IL8, IL13, PTPN6, SELE	14	0.00033
Immune Response	chemotaxis	chemotaxis of leukocyte cell lines	CCL1, CCL19, CXCL11, DEFA3, DEFA1 (includes EG:1667), IL8, RGS1	7	0.00141
Immune Response	accumulation	accumulation of lymphatic system cells	B2M, BCL3, CCL5, CCR3, CD86, CD274, CXCL2, CXCL3, CXCL10, ICAM1, IER3, IL8, IL13, IL1RN, ITGA5, NR3C1, PTX3, SELE, TNFSF13, VCAM1	20	1.03e-06
Immune Response	accumulation	accumulation of leukocytes	B2M, BCL3, CCL5, CCR3, CD86, CD274, CXCL2, CXCL3, CXCL10, ICAM1, IER3, IL8, IL13, ITGA5, NR3C1, PTX3, SELE, TNFSF13, VCAM1	19	1.55e-06
Immune Response	accumulation	accumulation of mononuclear leukocytes	B2M, BCL3, CCL5, CD86, CD274, CXCL2, ICAM1, IER3, NR3C1, SELE, TNFSF13, VCAM1	12	4.03e-06
Immune Response	accumulation	accumulation of lymphocytes	B2M, BCL3, CCL5, CD86, CD274, ICAM1, IER3, NR3C1, SELE, TNFSF13, VCAM1	11	9.18e-06
Immune Response	accumulation	accumulation of T lymphocytes	B2M, CCL5, CD86, CD274, IER3, NR3C1, SELE, VCAM1	8	8.67e-05
Immune Response	accumulation	accumulation of granulocytes	CCL5, CCR3, CXCL2, CXCL3, CXCL10, IL8, IL13, ITGA5, PTX3, VCAM1	10	0.000214
Immune Response	accumulation	accumulation of myeloid cells	CCL5, CCR3, CXCL2, CXCL3, CXCL10, IL8, IL13, ITGA5, PTX3, VCAM1	10	0.000497
Immune Response	accumulation	accumulation of bone marrow cells	CCL5, CCR3, CXCL2, CXCL3, CXCL10, IL8, IL13, ITGA5, PTX3, VCAM1	10	0.000566
Immune Response	accumulation	accumulation of peripheral blood monocytes	CXCL2, VCAM1	2	0.00206
Immune Response	migration	migration of leukocytes	CCL1, CCL4, CCL5, CCL19, CCL20, CCR3, CD40, CD69, CSF1, CXCL1, CXCL2, CXCL3, CXCL5, CXCL6, CXCL10, CXCL11, CXCR7, DARC, DEFA1 (includes EG:1667), GREM1, HYAL4, ICAM1, IL6, IL8, IL13, LPA, NFKB2, PTPN6, RGS1, SAA1, SELE, SERPINA3, SMAD3, TNFSF13, VCAM1	35	1.71e-06
Immune Response	migration	migration of granulocytes	CCL4, CCL5, CCR3, CXCL1, CXCL2, CXCL3, CXCL5, CXCL6, CXCL10, CXCL11, DARC, ICAM1, IL6, IL8, SELE, VCAM1	16	5.86e-06
Immune Response	migration	migration of myeloid cells	CCL4, CCL5, CCR3, CXCL1, CXCL2, CXCL3, CXCL5, CXCL6, CXCL10, CXCL11, DARC, ICAM1, IL6, IL8, SELE, VCAM1	16	6.73e-06
Immune Response	migration	migration of bone marrow cells	CCL4, CCL5, CCR3, CXCL1, CXCL2, CXCL3, CXCL5, CXCL6, CXCL10, CXCL11, DARC, ICAM1, IL6, IL8, SELE, VCAM1	16	2.15e-05
Immune Response	migration	migration of eosinophils	CCL4, CCL5, CCR3, CXCL2, CXCL10, CXCL11, IL8, VCAM1	8	8.67e-05
Immune Response	migration	migration of Th1 lymphocytes	CCL4, CCL5, CD40, SELE	4	0.000441
Immune Response	migration	migration of mononuclear leukocytes	CCL1, CCL4, CCL5, CCL19, CCL20, CD40, CD69, CXCL10, CXCL11, GREM1, ICAM1, IL8, NFKB2, SELE, TNFSF13, VCAM1	16	0.000512
Immune Response	migration	migration of lymphocytes	CCL4, CCL5, CCL19, CCL20, CD40, CD69, CXCL10, CXCL11, ICAM1, IL8, NFKB2, SELE, TNFSF13, VCAM1	14	0.000634
Immune Response	migration	migration of neutrophils	CXCL1, CXCL3, CXCL5, CXCL6, DARC, ICAM1, IL6, IL8, SELE, VCAM1	10	0.000726
Immune Response	migration	migration of helper inducer T lymphocytes	CCL4, CCL5, CD40, SELE	4	0.00155
Immune Response	activation	activation of leukocytes	B2M, CCL4, CCL5, CD40, CD86, CD1B, CSF1, CXCL3, CXCL6, EGR2, FCAR, HLA-A, HPRT1, ICAM1, IFNB1, IKBKB, IL6, IL8, IL13, IL1RN, ITGA5, JAK3, LCN2, NFKB1, NFKB2, PRG2 (includes EG:5553), REL, SELE, SEMA4A, SMAD3, STAT1, TNFRSF9, TP53, TRAF3, VCAM1	35	1.83e-06
Immune Response	activation	activation of granulocytes	CCL5, CXCL3, CXCL6, FCAR, IL6, IL8, IL13, IL1RN, LCN2, PRG2 (includes EG:5553), SELE, VCAM1	12	3e-05
Immune Response	activation	activation of bone marrow cells	CCL5, CXCL3, CXCL6, FCAR, IL6, IL8, IL13, IL1RN, LCN2, PRG2 (includes EG:5553), SELE, VCAM1	12	4.79e-05
Immune Response	activation	activation of neutrophils	CCL5, CXCL3, CXCL6, FCAR, IL6, IL8, IL1RN, LCN2, PRG2 (includes EG:5553), SELE	10	8.1e-05
Immune Response	activation	activation of T lymphocytes	B2M, CCL4, CCL5, CD40, CD86, EGR2, HLA-A, HPRT1, ICAM1, IFNB1, IKBKB, IL6, IL8, IL13, ITGA5, JAK3, REL, SEMA4A, SMAD3, STAT1, TP53	21	9.8e-05
Immune Response	activation	activation of lymphocytes	B2M, CCL4, CCL5, CD40, CD86, CD1B, EGR2, HLA-A, HPRT1, ICAM1, IFNB1, IKBKB, IL6, IL8, IL13, ITGA5, JAK3, NFKB1, NFKB2, REL, SEMA4A, SMAD3, STAT1, TNFRSF9, TP53, TRAF3	26	0.000101
Immune Response	activation	activation of mononuclear leukocytes	B2M, CCL4, CCL5, CD40, CD86, CD1B, CSF1, EGR2, HLA-A, HPRT1, ICAM1, IFNB1, IKBKB, IL6, IL8, IL13, ITGA5, JAK3, NFKB1, NFKB2, REL, SEMA4A, SMAD3, STAT1, TNFRSF9, TP53, TRAF3	27	0.000103
Immune Response	activation	activation of antigen presenting cells	CCL4, CCL5, CD40, CD74, CSF1, HLA-DQA1, ICAM1, IFNB1, IL8, LTA, LTB, PSMB9, PTGER3, REG3A, RELB	15	0.000281
Immune Response	inflammation	inflammation of organ	B2M, CCL4, CXCL2, CXCL3, CYLD, DARC, ICAM1, IKBKB, IL6, IL13, IL25, IL23A, IRF2, LTA, NFKB1, NFKBIB, PLCG2, RELB, STAT1, TNFRSF4	20	4.36e-06
Immune Response	proliferation	proliferation of leukocytes	CCL4, CCL20, CD40, CD70, CD74, CD83, CD86, CD274, CSF1, CYLD, DPP4, EBI3, FOXD2 (includes EG:2306), GSTP1, HPRT1, ICAM1, IFNB1, IGLL1, IKZF3, IL6, IL13, IRF8, JAK3, LTA, MYB, NFATC1, NFKB1, PIK3R2, PLCG2, PTPN6, REL, RIPK2, STAT1, TAC4, TNFRSF4, TNFRSF9, TNFRSF13B, TNFSF13, TNFSF15, TP53, TRAF5, TSLP, ZAP70	43	7.99e-05
Immune Response	proliferation	proliferation of mononuclear leukocytes	CCL4, CD40, CD70, CD74, CD83, CD86, CD274, CYLD, DPP4, EBI3, FOXD2 (includes EG:2306), GSTP1, HPRT1, ICAM1, IFNB1, IGLL1, IKZF3, IL6, IL13, JAK3, LTA, MYB, NFATC1, NFKB1, PIK3R2, PLCG2, PTPN6, REL, RIPK2, STAT1, TAC4, TNFRSF4, TNFRSF9, TNFRSF13B, TNFSF13, TNFSF15, TP53, TRAF5, TSLP, ZAP70	40	0.000239
Immune Response	proliferation	proliferation of lymphocytes	CCL4, CD40, CD70, CD74, CD83, CD86, CD274, CYLD, DPP4, EBI3, FOXD2 (includes EG:2306), HPRT1, ICAM1, IFNB1, IGLL1, IKZF3, IL6, IL13, JAK3, LTA, MYB, NFATC1, NFKB1, PIK3R2, PLCG2, PTPN6, REL, RIPK2, STAT1, TAC4, TNFRSF4, TNFRSF9, TNFRSF13B, TNFSF13, TNFSF15, TP53, TRAF5, TSLP, ZAP70	39	0.000438
Immune Response	proliferation	proliferation of B lymphocytes	CD40, CD70, CD86, IGLL1, IKZF3, IL6, IL13, LTA, NFKB1, PLCG2, PTPN6, REL, STAT1, TAC4, TNFRSF13B, TNFSF13, TSLP	17	0.000661
Immune Response	aggregation	aggregation of B lymphocytes	CD40, NFKB2, REL	3	9.31e-05
Immune Response	chemoattraction	chemoattraction of T lymphocytes	CCL5, CCL19, CCL20, IL8	4	0.000132
Immune Response	chemoattraction	chemoattraction of lymphocytes	CCL5, CCL19, CCL20, IL8	4	0.000441
Immune Response	chemoattraction	chemoattraction of mononuclear leukocytes	CCL5, CCL19, CCL20, IL8	4	0.00155
Immune Response	chemoattraction	chemoattraction of leukocytes	CCL5, CCL19, CCL20, CXCL3, IL8	5	0.00166
Immune Response	chemoattraction	chemoattraction of Langerhans cells	CCL19, CCL20	2	0.00206
Immune Response	mobilization	mobilization of leukocytes	CXCL2, CXCL3, CXCL10, DEFA3, DEFA1 (includes EG:1667), IL8	6	0.000191
Immune Response	mobilization	mobilization of myeloid progenitor cells	CXCL3, CXCL10, IL8	3	0.00168
Immune Response	stimulation	stimulation of leukocytes	CCL5, CD40, CD274, CSF1, CXCL3, CXCL5, IL6, IL8, IL13, TSLP	10	0.000287
Immune Response	transmigration	transmigration of Th1 lymphocytes	CCL4, CCL5, CD40	3	0.00036
Immune Response	transmigration	transmigration of T lymphocytes	CCL4, CCL5, CD40	3	0.000869
Immune Response	transmigration	transmigration of lymphocytes	CCL4, CCL5, CD40	3	0.00168
Immune Response	infiltration	infiltration of mononuclear leukocytes	CCL4, CCL19, CD86, CXCL10, IL6, IL8, LTA, NFATC1, NFKB1, SELE, SMAD3, VCAM1	12	0.000385
Immune Response	infiltration	infiltration of leukocytes	CCL4, CCL5, CCL19, CD86, CFB, CXCL3, CXCL10, ICAM1, IL6, IL8, IL25, LTA, NFATC1, NFE2L2, NFKB1, NFKBIA, SELE, SMAD3, VCAM1	19	0.000605
Immune Response	influx	influx of neutrophils	CCL4, CXCL6, IL6, IL13, SMAD3	5	0.000545
Immune Response	influx	influx of leukocytes	CCL4, CXCL3, CXCL6, IL6, IL13, SMAD3	6	0.00072
Immune Response	influx	influx of granulocytes	CCL4, CXCL6, IL6, IL13, SMAD3	5	0.00129
Immune Response	fever	fever of mice	IL6, IL1RN, PTGER3	3	0.000869
Immune Response	fever	fever of rodents	IL6, IL1RN, PTGER3	3	0.000869
Immune Response	fever	fever	CCL4, IL6, IL1RN, PTGER3	4	0.00107
Immune Response	priming	priming of leukocytes	CD40, CD86, CSF1, IKBKB, IL6, IL8, REL	7	0.00101
Immune Response	generation	generation of bone marrow cells	CSF1, LTA, LTB, NFKB1	4	0.00107
Immune Response	generation	generation of dendritic cells	IL6, IRF8, LTA, LTB	4	0.00155
Immune Response	TH1 immune response	TH1 immune response of organism	BCL3, EBI3, LTA, RELB	4	0.00155
Immune Response	antiviral response	antiviral response of melanoma cell lines	IFNB1, IRF1	2	0.00206
Connective Tissue Disorders	rheumatoid arthritis	rheumatoid arthritis	ACAN, ACTA1, ADAMTS7, B2M, BLR1, CARD8, CCL1, CCL4, CCL5, CCL19, CD40, CD69, CD70, CD74, CD83, CD86, CD274, CFB, CXCL1, CXCL2, CXCL3, CXCL5, CXCL6, CXCL10, DEFA1 (includes EG:1667), DPP4, GP1BA, HLA-A, HLA-DQA1, HPRT1, ICAM1, IFNB1, IL6, IL8, IL13, LTA, LTB, MAPK12, NFKB1, NFKBIA, NR3C1, PSMB9, SAA1, SAA2, TNFAIP3, TNFRSF13B, TNFSF15, TP53, TPM2, VIM, WNT10B	51	4.25e-12
Connective Tissue Disorders	connective tissue disorder	connective tissue disorder	ACAN, ACTA1, ADAMTS3, ADAMTS7, ADAMTS18, B2M, BLR1, CARD8, CCL1, CCL4, CCL5, CCL19, CD40, CD69, CD70, CD74, CD83, CD86, CD274, CFB, COL11A2, CXCL1, CXCL2, CXCL3, CXCL5, CXCL6, CXCL10, DEFA1 (includes EG:1667), DPP4, GP1BA, HLA-A, HLA-B, HLA-DQA1, HPRT1, HYAL4, ICAM1, IFNB1, IKBKB, IL6, IL8, IL13, IL1RN, IL23A, LTA, LTB, MAPK12, NFKB1, NFKBIA, NR3C1, PSMB9, PTGIR, PTPN6, RAPH1, SAA1, SAA2, STAT1, …	65	3.45e-11
Connective Tissue Disorders	connective tissue disorder	connective tissue disorder of rodents	ACAN, B2M, CCL5, CD40, CD69, CFB, CXCL3, IFNB1, IL6, IL1RN, IL23A, PTGIR, TNFRSF9, TNFRSF13B, TP53	15	0.000233
Connective Tissue Disorders	connective tissue disorder	connective tissue disorder of mammalia	ACAN, B2M, CCL5, CD40, CD69, CFB, CXCL3, IFNB1, IL6, IL1RN, IL23A, PTGIR, TNFRSF9, TNFRSF13B, TP53	15	0.000309
Connective Tissue Disorders	connective tissue disorder	connective tissue disorder of mice	B2M, CD40, CD69, CFB, CXCL3, IFNB1, IL6, IL1RN, IL23A, PTGIR, TNFRSF9, TNFRSF13B, TP53	13	0.00108
Connective Tissue Disorders	arthritis	arthritis	ACAN, ACTA1, ADAMTS7, B2M, BLR1, CARD8, CCL1, CCL4, CCL5, CCL19, CD40, CD69, CD70, CD74, CD83, CD86, CD274, CFB, CXCL1, CXCL2, CXCL3, CXCL5, CXCL6, CXCL10, DEFA1 (includes EG:1667), DPP4, GP1BA, HLA-A, HLA-B, HLA-DQA1, HPRT1, HYAL4, ICAM1, IFNB1, IKBKB, IL6, IL8, IL13, IL1RN, IL23A, LTA, LTB, MAPK12, NFKB1, NFKBIA, NR3C1, PSMB9, PTGIR, PTPN6, RAPH1, SAA1, SAA2, STAT1, TFPI2, TNFAIP3, TNFRSF13B, T…	61	4.2e-11
Connective Tissue Disorders	arthritis	arthritis of rodents	ACAN, B2M, CCL5, CD40, CD69, CFB, CXCL3, IFNB1, IL6, IL1RN, IL23A, PTGIR, TNFRSF13B, TP53	14	0.00027
Connective Tissue Disorders	arthritis	arthritis of animal	ACAN, B2M, CCL5, CD40, CD69, CFB, CXCL3, IFNB1, IL6, IL1RN, IL23A, PTGIR, TNFRSF13B, TP53	14	0.000363
Connective Tissue Disorders	arthritis	arthritis of mammalia	ACAN, B2M, CCL5, CD40, CD69, CFB, CXCL3, IFNB1, IL6, IL1RN, IL23A, PTGIR, TNFRSF13B, TP53	14	0.000363
Connective Tissue Disorders	arthritis	arthritis of organism	ACAN, B2M, CCL5, CD40, CD69, CFB, CXCL3, IFNB1, IL6, IL1RN, IL23A, PTGIR, TNFRSF13B, TP53	14	0.000363
Connective Tissue Disorders	arthritis	arthritis of mice	B2M, CD40, CD69, CFB, CXCL3, IFNB1, IL6, IL1RN, IL23A, PTGIR, TNFRSF13B, TP53	12	0.0013
Connective Tissue Disorders	inflammatory arthropathy	inflammatory arthropathy	ACAN, ACTA1, ADAMTS7, B2M, BLR1, CARD8, CCL1, CCL4, CCL5, CCL19, CD40, CD69, CD70, CD74, CD83, CD86, CD274, CFB, CXCL1, CXCL2, CXCL3, CXCL5, CXCL6, CXCL10, DEFA1 (includes EG:1667), DPP4, GP1BA, HLA-A, HLA-B, HLA-DQA1, HPRT1, HYAL4, ICAM1, IFNB1, IKBKB, IL6, IL8, IL13, IL1RN, IL23A, LTA, LTB, MAPK12, NFKB1, NFKBIA, NR3C1, PSMB9, PTGIR, PTPN6, RAPH1, SAA1, SAA2, STAT1, TFPI2, TNFAIP3, TNFRSF13B, T…	61	4.2e-11
Connective Tissue Disorders	inflammatory arthropathy	inflammatory arthropathy of rodents	ACAN, B2M, CCL5, CD40, CD69, CFB, CXCL3, IFNB1, IL6, IL1RN, IL23A, PTGIR, TNFRSF13B, TP53	14	0.00027
Connective Tissue Disorders	inflammatory arthropathy	inflammatory arthropathy of mice	B2M, CD40, CD69, CFB, CXCL3, IFNB1, IL6, IL1RN, IL23A, PTGIR, TNFRSF13B, TP53	12	0.0013
Connective Tissue Disorders	rheumatic disease	rheumatic disease	ACAN, ACTA1, ADAMTS7, B2M, BLR1, CARD8, CCL1, CCL4, CCL5, CCL19, CD40, CD69, CD70, CD74, CD83, CD86, CD274, CFB, CXCL1, CXCL2, CXCL3, CXCL5, CXCL6, CXCL10, DEFA1 (includes EG:1667), DPP4, GP1BA, HLA-A, HLA-B, HLA-DQA1, HPRT1, HYAL4, ICAM1, IFNB1, IKBKB, IL6, IL8, IL13, IL1RN, IL23A, LTA, LTB, MAPK12, NFKB1, NFKBIA, NR3C1, PSMB9, PTGIR, PTPN6, RAPH1, SAA1, SAA2, STAT1, TFPI2, TNFAIP3, TNFRSF9, TNF…	62	7.05e-11
Connective Tissue Disorders	rheumatic disease	rheumatic disease of rodents	ACAN, B2M, CCL5, CD40, CD69, CFB, CXCL3, IFNB1, IL6, IL1RN, IL23A, PTGIR, TNFRSF9, TNFRSF13B, TP53	15	0.000191
Connective Tissue Disorders	rheumatic disease	rheumatic disease of mammalia	ACAN, B2M, CCL5, CD40, CD69, CFB, CXCL3, IFNB1, IL6, IL1RN, IL23A, PTGIR, TNFRSF9, TNFRSF13B, TP53	15	0.000256
Connective Tissue Disorders	rheumatic disease	rheumatic disease of mice	B2M, CD40, CD69, CFB, CXCL3, IFNB1, IL6, IL1RN, IL23A, PTGIR, TNFRSF9, TNFRSF13B, TP53	13	0.000908
Connective Tissue Disorders	damage	damage of cartilage tissue	CFB, IL8, IL13, IL32	4	5.86e-05
Connective Tissue Disorders	damage	damage of connective tissue	CFB, IL8, IL13, IL32, ZMPSTE24	5	0.00018
Connective Tissue Disorders	osteoarthritis	osteoarthritis	CXCL2, CXCL6, HYAL4, IL6, NR3C1, TFPI2, WNT10B	7	0.00101
Connective Tissue Disorders	destruction	destruction of connective tissue	IFNB1, IL6, IL8, IL1RN, NFKBIA	5	0.00166
Immunological Disease	rheumatoid arthritis	rheumatoid arthritis	ACAN, ACTA1, ADAMTS7, B2M, BLR1, CARD8, CCL1, CCL4, CCL5, CCL19, CD40, CD69, CD70, CD74, CD83, CD86, CD274, CFB, CXCL1, CXCL2, CXCL3, CXCL5, CXCL6, CXCL10, DEFA1 (includes EG:1667), DPP4, GP1BA, HLA-A, HLA-DQA1, HPRT1, ICAM1, IFNB1, IL6, IL8, IL13, LTA, LTB, MAPK12, NFKB1, NFKBIA, NR3C1, PSMB9, SAA1, SAA2, TNFAIP3, TNFRSF13B, TNFSF15, TP53, TPM2, VIM, WNT10B	51	4.25e-12
Immunological Disease	autoimmune disease	autoimmune disease	ACAN, ACTA1, ADAMTS7, B2M, BLR1, CARD8, CCL1, CCL4, CCL5, CCL19, CCL20, CD40, CD69, CD70, CD74, CD83, CD86, CD274, CFB, COL7A1, CXCL1, CXCL2, CXCL3, CXCL5, CXCL6, CXCL10, DEFA1 (includes EG:1667), DIABLO, DPP4, GP1BA, HLA-A, HLA-DQA1, HPRT1, ICAM1, IFNB1, IKBKB, IL6, IL8, IL13, IL1RN, IL23A, LTA, LTB, MAPK12, NFKB1, NFKBIA, NR3C1, PSMB9, REL, SAA1, SAA2, STAT1, TNFAIP3, TNFRSF9, TNFRSF13B, TNFSF1…	60	2e-09
Immunological Disease	autoimmune disease	autoimmune disease of rodents	B2M, CCL5, CD40, CD86, CXCL10, DPP4, HLA-DQA1, IFNB1, IKBKB, IL6, IL8, IL1RN, IL23A, LTA, LTB, NR3C1, REL, STAT1, TNFRSF9, TNFRSF13B	20	0.000141
Immunological Disease	autoimmune disease	autoimmune disease of mammalia	B2M, CCL5, CD40, CD86, CXCL10, DPP4, HLA-DQA1, IFNB1, IKBKB, IL6, IL8, IL1RN, IL23A, LTA, LTB, NR3C1, REL, STAT1, TNFRSF9, TNFRSF13B	20	0.000177
Immunological Disease	autoimmune disease	autoimmune disease of mice	B2M, CCL5, CD40, CD86, CXCL10, DPP4, HLA-DQA1, IFNB1, IKBKB, IL6, IL8, IL1RN, IL23A, NR3C1, REL, STAT1, TNFRSF9, TNFRSF13B	18	0.000494
Immunological Disease	immunological disorder	immunological disorder	ACAN, ACTA1, ADAMTS7, ATP1A3, ATP1A4, B2M, BCL3, BLR1, CARD8, CCL1, CCL4, CCL5, CCL19, CCL20, CD40, CD69, CD70, CD74, CD83, CD86, CD274, CFB, COL7A1, CSF1, CXCL1, CXCL2, CXCL3, CXCL5, CXCL6, CXCL10, DEFA1 (includes EG:1667), DIABLO, DPP4, GP1BA, HLA-A, HLA-DQA1, HPRT1, ICAM1, IFNB1, IGLL1, IKBKB, IL6, IL8, IL13, IL25, IL1RN, IL23A, IRF1, JAK3, LTA, LTB, MAPK12, NFE2L2, NFKB1, NFKBIA, NR3C1, PSMB9…	71	1.66e-08
Immunological Disease	immunological disorder	immunological disorder of mice	B2M, BCL3, CCL4, CCL5, CD40, CD86, CSF1, CXCL10, DPP4, HLA-DQA1, IFNB1, IKBKB, IL6, IL8, IL25, IL1RN, IL23A, IRF1, JAK3, LTA, LTB, NFE2L2, NFKBIA, NR3C1, REL, STAT1, TNFRSF9, TNFRSF13B, TP53	29	1.41e-05
Immunological Disease	immunological disorder	immunological disorder of rodents	B2M, BCL3, CCL4, CCL5, CD40, CD86, CSF1, CXCL10, DPP4, HLA-DQA1, IFNB1, IKBKB, IL6, IL8, IL25, IL1RN, IL23A, IRF1, JAK3, LTA, LTB, NFE2L2, NFKBIA, NR3C1, REL, STAT1, TNFRSF9, TNFRSF13B, TP53	29	3.42e-05
Immunological Disease	immunological disorder	immunological disorder of mammalia	B2M, BCL3, CCL4, CCL5, CD40, CD86, CSF1, CXCL10, DPP4, HLA-DQA1, IFNB1, IKBKB, IL6, IL8, IL25, IL1RN, IL23A, IRF1, JAK3, LTA, LTB, NFE2L2, NFKBIA, NR3C1, REL, STAT1, TNFRSF9, TNFRSF13B, TP53	29	5.36e-05
Immunological Disease	apoptosis	apoptosis of leukocytes	BCL3, CCL4, CCL5, CD40, CD69, CD70, CD274, CSF1, CXCL2, ICAM1, IER3, IFNB1, IKBKB, IL6, IL8, IL13, IL1RN, IRF8, LCN2, NFATC1, NFE2L2, NFKB1, NFKB2, NFKBIA, NFKBIB, NR3C1, PLCG2, RCAN1, REL, STAT1, TNFRSF4, TNFRSF9, TNFSF13, TP53, TSLP	35	1.01e-07
Immunological Disease	apoptosis	apoptosis of lymphatic system cells	ABCG1, BCL3, BIRC3, CCL4, CCL5, CD40, CD69, CD70, CD274, CSF1, CXCL2, ICAM1, IER3, IFNB1, IKBKB, IL6, IL8, IL13, IL1RN, IRF1, IRF2, IRF8, NFATC1, NFE2L2, NFKB1, NFKB2, NFKBIA, NFKBIB, NR3C1, PLCG2, RCAN1, REL, STAT1, TNFRSF4, TNFRSF9, TNFSF13, TP53, TSLP	38	2.18e-07
Immunological Disease	apoptosis	apoptosis of mononuclear leukocytes	BCL3, CCL4, CCL5, CD40, CD70, CD274, CSF1, ICAM1, IER3, IKBKB, IL6, IL13, NFATC1, NFE2L2, NFKB1, NFKB2, NFKBIA, NFKBIB, NR3C1, PLCG2, RCAN1, REL, STAT1, TNFRSF4, TNFSF13, TP53, TSLP	27	2.35e-05
Immunological Disease	apoptosis	apoptosis of B lymphocytes	CD40, CD70, IL6, IL13, NFKB1, NFKB2, NFKBIA, NFKBIB, PLCG2, REL, TNFSF13, TP53, TSLP	13	3.29e-05
Immunological Disease	apoptosis	apoptosis of lymphocytes	BCL3, CCL4, CCL5, CD40, CD70, CD274, ICAM1, IER3, IKBKB, IL6, IL13, NFATC1, NFE2L2, NFKB1, NFKB2, NFKBIA, NFKBIB, NR3C1, PLCG2, RCAN1, REL, STAT1, TNFRSF4, TNFSF13, TP53, TSLP	26	3.9e-05
Immunological Disease	apoptosis	apoptosis of myeloid cells	CD69, CXCL2, IFNB1, IKBKB, IL6, IL8, IL1RN, IRF8, TNFRSF9, TP53	10	0.000642
Immunological Disease	apoptosis	apoptosis of lymphoma cell lines	BIRC3, C6ORF66, CARD8, CD40, DIABLO, DUT (includes EG:1854), EIF2AK3, IRF8, NFKB1, NFKB2, NFKBIA, PLCG2, RUNX1T1, TNFSF13, TP53	15	0.000736
Immunological Disease	apoptosis	apoptosis of bone marrow cells	CD69, CXCL2, IFNB1, IKBKB, IL6, IL8, IL1RN, IRF8, STAT1, TNFRSF9, TP53	11	0.00186
Immunological Disease	cell death	cell death of leukocytes	BCL3, CCL4, CCL5, CD40, CD69, CD70, CD274, CSF1, CXCL2, FCAR, ICAM1, IER3, IFNB1, IKBKB, IL6, IL8, IL13, IL1RN, IRF8, LCN2, NFATC1, NFE2L2, NFKB1, NFKB2, NFKBIA, NFKBIB, NR3C1, PIK3R2, PLCG2, RCAN1, REL, STAT1, TNFRSF4, TNFRSF9, TNFSF13, TP53, TSLP	37	1.98e-07
Immunological Disease	cell death	cell death of lymphatic system cells	ABCG1, BCL3, BIRC3, CCL4, CCL5, CD40, CD69, CD70, CD274, CSF1, CXCL2, FCAR, ICAM1, IER3, IFNB1, IKBKB, IL6, IL8, IL13, IL1RN, IRF1, IRF2, IRF8, NFATC1, NFE2L2, NFKB1, NFKB2, NFKBIA, NFKBIB, NR3C1, PIK3R2, PLCG2, RCAN1, REL, STAT1, TNFRSF4, TNFRSF9, TNFSF13, TP53, TSLP	40	4.8e-07
Immunological Disease	cell death	cell death of B lymphocytes	CD40, CD70, FCAR, IFNB1, IL6, IL13, NFKB1, NFKB2, NFKBIA, NFKBIB, PLCG2, REL, TNFSF13, TP53, TSLP	15	6.44e-06
Immunological Disease	cell death	cell death of mononuclear leukocytes	BCL3, CCL4, CCL5, CD40, CD70, CD274, CSF1, FCAR, ICAM1, IER3, IFNB1, IKBKB, IL6, IL13, NFATC1, NFE2L2, NFKB1, NFKB2, NFKBIA, NFKBIB, NR3C1, PIK3R2, PLCG2, RCAN1, REL, STAT1, TNFRSF4, TNFSF13, TP53, TSLP	30	1.3e-05
Immunological Disease	cell death	cell death of lymphocytes	BCL3, CCL4, CCL5, CD40, CD70, CD274, FCAR, ICAM1, IER3, IFNB1, IKBKB, IL6, IL13, NFATC1, NFE2L2, NFKB1, NFKB2, NFKBIA, NFKBIB, NR3C1, PIK3R2, PLCG2, RCAN1, REL, STAT1, TNFRSF4, TNFSF13, TP53, TSLP	29	2.3e-05
Immunological Disease	cell death	cell death of myeloid cells	CD69, CXCL2, IFNB1, IKBKB, IL6, IL8, IL1RN, IRF8, NR3C1, TNFRSF9, TP53	11	0.000288
Immunological Disease	cell death	cell death of lymphoma cell lines	BIRC3, C6ORF66, CARD8, CD40, DIABLO, DUT (includes EG:1854), EIF2AK3, IRF8, NFKB1, NFKB2, NFKBIA, PLCG2, RUNX1T1, TNFSF13, TP53, TRAF3	16	0.000819
Immunological Disease	cell death	cell death of bone marrow cells	CD69, CXCL2, IFNB1, IKBKB, IL6, IL8, IL1RN, IRF8, NR3C1, STAT1, TNFRSF9, TP53	12	0.00108
Immunological Disease	cell death	cell death of granulocytes	CD69, CXCL2, IFNB1, IKBKB, IL6, IL8, IL1RN, NR3C1, TNFRSF9	9	0.00126
Immunological Disease	cell death	cell death of T lymphocytes	BCL3, CCL4, CCL5, CD40, CD274, ICAM1, IER3, IFNB1, IKBKB, IL6, NFATC1, NFE2L2, NFKB1, NFKBIA, NR3C1, PIK3R2, RCAN1, STAT1, TNFRSF4, TP53	20	0.00185
Immunological Disease	cell death	cell death of neutrophils	CXCL2, IFNB1, IL6, IL8, IL1RN, NR3C1, TNFRSF9	7	0.00193
Immunological Disease	experimental autoimmune encephalomyelitis	experimental autoimmune encephalomyelitis of animal	B2M, CD40, CD86, CXCL10, DPP4, HLA-DQA1, IFNB1, IKBKB, IL6, LTA, LTB, NR3C1, REL, STAT1	14	0.00022
Immunological Disease	experimental autoimmune encephalomyelitis	experimental autoimmune encephalomyelitis of mammalia	B2M, CD40, CD86, CXCL10, DPP4, HLA-DQA1, IFNB1, IKBKB, IL6, LTA, LTB, NR3C1, REL, STAT1	14	0.00022
Immunological Disease	experimental autoimmune encephalomyelitis	experimental autoimmune encephalomyelitis of rodents	B2M, CD40, CD86, CXCL10, DPP4, HLA-DQA1, IFNB1, IKBKB, IL6, LTA, LTB, NR3C1, REL, STAT1	14	0.00022
Immunological Disease	experimental autoimmune encephalomyelitis	experimental autoimmune encephalomyelitis of organism	B2M, CD40, CD86, CXCL10, DPP4, HLA-DQA1, IFNB1, IKBKB, IL6, LTA, LTB, NR3C1, REL, STAT1	14	0.000244
Immunological Disease	experimental autoimmune encephalomyelitis	experimental autoimmune encephalomyelitis	B2M, CD40, CD86, CXCL10, DPP4, HLA-DQA1, IFNB1, IKBKB, IL6, LTA, LTB, NR3C1, REL, STAT1	14	0.000299
Immunological Disease	experimental autoimmune encephalomyelitis	experimental autoimmune encephalomyelitis of mice	B2M, CD40, CD86, CXCL10, DPP4, HLA-DQA1, IFNB1, IKBKB, IL6, NR3C1, REL, STAT1	12	0.0013
Inflammatory Disease	rheumatoid arthritis	rheumatoid arthritis	ACAN, ACTA1, ADAMTS7, B2M, BLR1, CARD8, CCL1, CCL4, CCL5, CCL19, CD40, CD69, CD70, CD74, CD83, CD86, CD274, CFB, CXCL1, CXCL2, CXCL3, CXCL5, CXCL6, CXCL10, DEFA1 (includes EG:1667), DPP4, GP1BA, HLA-A, HLA-DQA1, HPRT1, ICAM1, IFNB1, IL6, IL8, IL13, LTA, LTB, MAPK12, NFKB1, NFKBIA, NR3C1, PSMB9, SAA1, SAA2, TNFAIP3, TNFRSF13B, TNFSF15, TP53, TPM2, VIM, WNT10B	51	4.25e-12
Inflammatory Disease	arthritis	arthritis	ACAN, ACTA1, ADAMTS7, B2M, BLR1, CARD8, CCL1, CCL4, CCL5, CCL19, CD40, CD69, CD70, CD74, CD83, CD86, CD274, CFB, CXCL1, CXCL2, CXCL3, CXCL5, CXCL6, CXCL10, DEFA1 (includes EG:1667), DPP4, GP1BA, HLA-A, HLA-B, HLA-DQA1, HPRT1, HYAL4, ICAM1, IFNB1, IKBKB, IL6, IL8, IL13, IL1RN, IL23A, LTA, LTB, MAPK12, NFKB1, NFKBIA, NR3C1, PSMB9, PTGIR, PTPN6, RAPH1, SAA1, SAA2, STAT1, TFPI2, TNFAIP3, TNFRSF13B, T…	61	4.2e-11
Inflammatory Disease	arthritis	arthritis of rodents	ACAN, B2M, CCL5, CD40, CD69, CFB, CXCL3, IFNB1, IL6, IL1RN, IL23A, PTGIR, TNFRSF13B, TP53	14	0.00027
Inflammatory Disease	arthritis	arthritis of animal	ACAN, B2M, CCL5, CD40, CD69, CFB, CXCL3, IFNB1, IL6, IL1RN, IL23A, PTGIR, TNFRSF13B, TP53	14	0.000363
Inflammatory Disease	arthritis	arthritis of mammalia	ACAN, B2M, CCL5, CD40, CD69, CFB, CXCL3, IFNB1, IL6, IL1RN, IL23A, PTGIR, TNFRSF13B, TP53	14	0.000363
Inflammatory Disease	arthritis	arthritis of organism	ACAN, B2M, CCL5, CD40, CD69, CFB, CXCL3, IFNB1, IL6, IL1RN, IL23A, PTGIR, TNFRSF13B, TP53	14	0.000363
Inflammatory Disease	arthritis	arthritis of mice	B2M, CD40, CD69, CFB, CXCL3, IFNB1, IL6, IL1RN, IL23A, PTGIR, TNFRSF13B, TP53	12	0.0013
Inflammatory Disease	inflammatory arthropathy	inflammatory arthropathy	ACAN, ACTA1, ADAMTS7, B2M, BLR1, CARD8, CCL1, CCL4, CCL5, CCL19, CD40, CD69, CD70, CD74, CD83, CD86, CD274, CFB, CXCL1, CXCL2, CXCL3, CXCL5, CXCL6, CXCL10, DEFA1 (includes EG:1667), DPP4, GP1BA, HLA-A, HLA-B, HLA-DQA1, HPRT1, HYAL4, ICAM1, IFNB1, IKBKB, IL6, IL8, IL13, IL1RN, IL23A, LTA, LTB, MAPK12, NFKB1, NFKBIA, NR3C1, PSMB9, PTGIR, PTPN6, RAPH1, SAA1, SAA2, STAT1, TFPI2, TNFAIP3, TNFRSF13B, T…	61	4.2e-11
Inflammatory Disease	inflammatory arthropathy	inflammatory arthropathy of rodents	ACAN, B2M, CCL5, CD40, CD69, CFB, CXCL3, IFNB1, IL6, IL1RN, IL23A, PTGIR, TNFRSF13B, TP53	14	0.00027
Inflammatory Disease	inflammatory arthropathy	inflammatory arthropathy of mice	B2M, CD40, CD69, CFB, CXCL3, IFNB1, IL6, IL1RN, IL23A, PTGIR, TNFRSF13B, TP53	12	0.0013
Inflammatory Disease	rheumatic disease	rheumatic disease	ACAN, ACTA1, ADAMTS7, B2M, BLR1, CARD8, CCL1, CCL4, CCL5, CCL19, CD40, CD69, CD70, CD74, CD83, CD86, CD274, CFB, CXCL1, CXCL2, CXCL3, CXCL5, CXCL6, CXCL10, DEFA1 (includes EG:1667), DPP4, GP1BA, HLA-A, HLA-B, HLA-DQA1, HPRT1, HYAL4, ICAM1, IFNB1, IKBKB, IL6, IL8, IL13, IL1RN, IL23A, LTA, LTB, MAPK12, NFKB1, NFKBIA, NR3C1, PSMB9, PTGIR, PTPN6, RAPH1, SAA1, SAA2, STAT1, TFPI2, TNFAIP3, TNFRSF9, TNF…	62	7.05e-11
Inflammatory Disease	rheumatic disease	rheumatic disease of rodents	ACAN, B2M, CCL5, CD40, CD69, CFB, CXCL3, IFNB1, IL6, IL1RN, IL23A, PTGIR, TNFRSF9, TNFRSF13B, TP53	15	0.000191
Inflammatory Disease	rheumatic disease	rheumatic disease of mammalia	ACAN, B2M, CCL5, CD40, CD69, CFB, CXCL3, IFNB1, IL6, IL1RN, IL23A, PTGIR, TNFRSF9, TNFRSF13B, TP53	15	0.000256
Inflammatory Disease	rheumatic disease	rheumatic disease of mice	B2M, CD40, CD69, CFB, CXCL3, IFNB1, IL6, IL1RN, IL23A, PTGIR, TNFRSF9, TNFRSF13B, TP53	13	0.000908
Inflammatory Disease	inflammatory disorder	inflammatory disorder	ABCB11, ACAN, ACTA1, ADAMTS7, ATP1A3, ATP1A4, B2M, BCL3, BLR1, CA7, CARD8, CCL1, CCL4, CCL5, CCL19, CCR3, CD40, CD69, CD70, CD74, CD83, CD86, CD274, CFB, CSF1, CXCL1, CXCL2, CXCL3, CXCL5, CXCL6, CXCL10, CYLD, DARC, DEFA1 (includes EG:1667), DPP4, EBI3, EIF2AK3, GP1BA, HLA-A, HLA-B, HLA-DQA1, HPRT1, HYAL4, ICAM1, IFNB1, IKBKB, IL6, IL8, IL13, IL25, IL32, IL1RN, IL23A, IRF2, ITGA5, JAK3, LTA, LTB, …	92	5.49e-09
Inflammatory Disease	inflammatory disorder	inflammatory disorder of mammalia	ACAN, B2M, BCL3, CCL5, CCR3, CD40, CD69, CFB, CSF1, CXCL3, CXCL10, EBI3, ICAM1, IFNB1, IKBKB, IL6, IL13, IL25, IL1RN, IL23A, ITGA5, JAK3, LTA, LTB, MADCAM1, NFE2L2, NFKB1, NFKBIA, NFKBIB, PRG2 (includes EG:5553), PTGER3, PTGIR, SELE, STAT1, TNFAIP3, TNFRSF9, TNFRSF13B, TP53	38	1.07e-06
Inflammatory Disease	inflammatory disorder	inflammatory disorder of rodents	ACAN, B2M, BCL3, CCL5, CCR3, CD40, CD69, CFB, CSF1, CXCL3, CXCL10, EBI3, ICAM1, IFNB1, IKBKB, IL6, IL13, IL25, IL1RN, IL23A, ITGA5, JAK3, LTA, LTB, MADCAM1, NFE2L2, NFKB1, NFKBIA, NFKBIB, PTGER3, PTGIR, SELE, STAT1, TNFAIP3, TNFRSF9, TNFRSF13B, TP53	37	2.02e-06
Inflammatory Disease	inflammatory disorder	inflammatory disorder of mice	B2M, BCL3, CCL5, CCR3, CD40, CD69, CFB, CSF1, CXCL3, CXCL10, EBI3, ICAM1, IFNB1, IKBKB, IL6, IL13, IL25, IL1RN, IL23A, ITGA5, JAK3, LTA, LTB, MADCAM1, NFE2L2, NFKB1, NFKBIA, NFKBIB, PTGER3, PTGIR, SELE, STAT1, TNFAIP3, TNFRSF9, TNFRSF13B, TP53	36	2.07e-06
Inflammatory Disease	inflammatory disorder	inflammatory disorder of organ	B2M, CCL4, CSF1, CXCL2, CXCL3, CYLD, DARC, ICAM1, IKBKB, IL6, IL13, IL25, IL23A, IRF2, LTA, NFKB1, NFKBIB, NFKBIZ, PLCG2, RELB, STAT1, TNFRSF4	22	1.64e-05
Inflammatory Disease	inflammatory disorder	inflammatory disorder of airway	CCL5, ICAM1, IL13, LTA, NFE2L2, NFKBIA, TNFRSF4	7	2.54e-05
Inflammatory Disease	inflammatory disorder	inflammatory disorder of lung	CSF1, CXCL3, DARC, ICAM1, IKBKB, IL6, IL13, IL25, LTA, NFKB1, RELB, TNFRSF4	12	8.57e-05
Inflammatory Disease	inflammatory disorder	inflammatory disorder of liver	CXCL2, CXCL3, DARC, IL25, NFKB1, NFKBIB	6	0.00136
Inflammatory Disease	inflammation	inflammation	B2M, CCL4, CCL5, CFB, CXCL2, CXCL3, CXCL10, CYLD, DARC, ICAM1, IFNB1, IKBKB, IL6, IL8, IL13, IL25, IL1RN, IL23A, IRF2, LTA, MADCAM1, NFE2L2, NFKB1, NFKBIA, NFKBIB, NR3C1, PLCG2, PTGER3, RELB, STAT1, TNFAIP3, TNFRSF4, TNFRSF13B, TP53	34	2.31e-08
Inflammatory Disease	inflammation	inflammation of organ	B2M, CCL4, CXCL2, CXCL3, CYLD, DARC, ICAM1, IKBKB, IL6, IL13, IL25, IL23A, IRF2, LTA, NFKB1, NFKBIB, PLCG2, RELB, STAT1, TNFRSF4	20	4.36e-06
Inflammatory Disease	inflammation	inflammation of lung	CXCL3, DARC, ICAM1, IKBKB, IL6, IL13, IL25, LTA, NFKB1, RELB, TNFRSF4	11	5.84e-05
Inflammatory Disease	inflammation	inflammation of airway	CCL5, ICAM1, IL13, LTA, NFE2L2, NFKBIA	6	0.000139
Inflammatory Disease	inflammation	inflammation of organism	CCL5, CXCL10, IL6, IL8, IL23A, MADCAM1, NFKB1, NFKBIA, PTGER3, TNFAIP3, TNFRSF13B	11	0.000168
Inflammatory Disease	inflammation	inflammation of animal	CCL5, CXCL10, IL6, IL23A, MADCAM1, NFKB1, NFKBIA, PTGER3, TNFAIP3, TNFRSF13B	10	0.00038
Inflammatory Disease	inflammation	inflammation of liver	CXCL2, CXCL3, DARC, IL25, NFKB1, NFKBIB	6	0.000568
Inflammatory Disease	inflammation	inflammation of mice	CXCL10, IL6, IL23A, MADCAM1, NFKB1, NFKBIA, PTGER3, TNFAIP3, TNFRSF13B	9	0.00111
Inflammatory Disease	inflammation	inflammation of mammalia	CXCL10, IL6, IL23A, MADCAM1, NFKB1, NFKBIA, PTGER3, TNFAIP3, TNFRSF13B	9	0.00143
Inflammatory Disease	inflammation	inflammation of rodents	CXCL10, IL6, IL23A, MADCAM1, NFKB1, NFKBIA, PTGER3, TNFAIP3, TNFRSF13B	9	0.00143
Inflammatory Disease	dermatitis	dermatitis	CCL5, CD40, CD74, DEFA1 (includes EG:1667), HLA-DQA1, ICAM1, IL13, IL25, LTA, LTB, NFKB1, NFKBIA, NFKBIB, NFKBIZ, NR3C1, PHF1, RELB, SELE, SPAG1, TNFAIP3	20	1.7e-06
Inflammatory Disease	dermatitis	dermatitis of mice	CD40, LTA, LTB, NFKB1, NFKBIA, NFKBIB, SELE	7	0.000477
Inflammatory Disease	osteoarthritis	osteoarthritis	CXCL2, CXCL6, HYAL4, IL6, NR3C1, TFPI2, WNT10B	7	0.00101
Inflammatory Disease	atopic dermatitis	atopic dermatitis	CCL5, CD74, DEFA1 (includes EG:1667), HLA-DQA1, IL13, IL25, NFKBIZ, NR3C1, PHF1, SPAG1, TNFAIP3	11	0.0014
Skeletal and Muscular Disorders	rheumatoid arthritis	rheumatoid arthritis	ACAN, ACTA1, ADAMTS7, B2M, BLR1, CARD8, CCL1, CCL4, CCL5, CCL19, CD40, CD69, CD70, CD74, CD83, CD86, CD274, CFB, CXCL1, CXCL2, CXCL3, CXCL5, CXCL6, CXCL10, DEFA1 (includes EG:1667), DPP4, GP1BA, HLA-A, HLA-DQA1, HPRT1, ICAM1, IFNB1, IL6, IL8, IL13, LTA, LTB, MAPK12, NFKB1, NFKBIA, NR3C1, PSMB9, SAA1, SAA2, TNFAIP3, TNFRSF13B, TNFSF15, TP53, TPM2, VIM, WNT10B	51	4.25e-12
Skeletal and Muscular Disorders	arthritis	arthritis	ACAN, ACTA1, ADAMTS7, B2M, BLR1, CARD8, CCL1, CCL4, CCL5, CCL19, CD40, CD69, CD70, CD74, CD83, CD86, CD274, CFB, CXCL1, CXCL2, CXCL3, CXCL5, CXCL6, CXCL10, DEFA1 (includes EG:1667), DPP4, GP1BA, HLA-A, HLA-B, HLA-DQA1, HPRT1, HYAL4, ICAM1, IFNB1, IKBKB, IL6, IL8, IL13, IL1RN, IL23A, LTA, LTB, MAPK12, NFKB1, NFKBIA, NR3C1, PSMB9, PTGIR, PTPN6, RAPH1, SAA1, SAA2, STAT1, TFPI2, TNFAIP3, TNFRSF13B, T…	61	4.2e-11
Skeletal and Muscular Disorders	arthritis	arthritis of rodents	ACAN, B2M, CCL5, CD40, CD69, CFB, CXCL3, IFNB1, IL6, IL1RN, IL23A, PTGIR, TNFRSF13B, TP53	14	0.00027
Skeletal and Muscular Disorders	arthritis	arthritis of animal	ACAN, B2M, CCL5, CD40, CD69, CFB, CXCL3, IFNB1, IL6, IL1RN, IL23A, PTGIR, TNFRSF13B, TP53	14	0.000363
Skeletal and Muscular Disorders	arthritis	arthritis of mammalia	ACAN, B2M, CCL5, CD40, CD69, CFB, CXCL3, IFNB1, IL6, IL1RN, IL23A, PTGIR, TNFRSF13B, TP53	14	0.000363
Skeletal and Muscular Disorders	arthritis	arthritis of organism	ACAN, B2M, CCL5, CD40, CD69, CFB, CXCL3, IFNB1, IL6, IL1RN, IL23A, PTGIR, TNFRSF13B, TP53	14	0.000363
Skeletal and Muscular Disorders	arthritis	arthritis of mice	B2M, CD40, CD69, CFB, CXCL3, IFNB1, IL6, IL1RN, IL23A, PTGIR, TNFRSF13B, TP53	12	0.0013
Skeletal and Muscular Disorders	inflammatory arthropathy	inflammatory arthropathy	ACAN, ACTA1, ADAMTS7, B2M, BLR1, CARD8, CCL1, CCL4, CCL5, CCL19, CD40, CD69, CD70, CD74, CD83, CD86, CD274, CFB, CXCL1, CXCL2, CXCL3, CXCL5, CXCL6, CXCL10, DEFA1 (includes EG:1667), DPP4, GP1BA, HLA-A, HLA-B, HLA-DQA1, HPRT1, HYAL4, ICAM1, IFNB1, IKBKB, IL6, IL8, IL13, IL1RN, IL23A, LTA, LTB, MAPK12, NFKB1, NFKBIA, NR3C1, PSMB9, PTGIR, PTPN6, RAPH1, SAA1, SAA2, STAT1, TFPI2, TNFAIP3, TNFRSF13B, T…	61	4.2e-11
Skeletal and Muscular Disorders	inflammatory arthropathy	inflammatory arthropathy of rodents	ACAN, B2M, CCL5, CD40, CD69, CFB, CXCL3, IFNB1, IL6, IL1RN, IL23A, PTGIR, TNFRSF13B, TP53	14	0.00027
Skeletal and Muscular Disorders	inflammatory arthropathy	inflammatory arthropathy of mice	B2M, CD40, CD69, CFB, CXCL3, IFNB1, IL6, IL1RN, IL23A, PTGIR, TNFRSF13B, TP53	12	0.0013
Skeletal and Muscular Disorders	rheumatic disease	rheumatic disease	ACAN, ACTA1, ADAMTS7, B2M, BLR1, CARD8, CCL1, CCL4, CCL5, CCL19, CD40, CD69, CD70, CD74, CD83, CD86, CD274, CFB, CXCL1, CXCL2, CXCL3, CXCL5, CXCL6, CXCL10, DEFA1 (includes EG:1667), DPP4, GP1BA, HLA-A, HLA-B, HLA-DQA1, HPRT1, HYAL4, ICAM1, IFNB1, IKBKB, IL6, IL8, IL13, IL1RN, IL23A, LTA, LTB, MAPK12, NFKB1, NFKBIA, NR3C1, PSMB9, PTGIR, PTPN6, RAPH1, SAA1, SAA2, STAT1, TFPI2, TNFAIP3, TNFRSF9, TNF…	62	7.05e-11
Skeletal and Muscular Disorders	rheumatic disease	rheumatic disease of rodents	ACAN, B2M, CCL5, CD40, CD69, CFB, CXCL3, IFNB1, IL6, IL1RN, IL23A, PTGIR, TNFRSF9, TNFRSF13B, TP53	15	0.000191
Skeletal and Muscular Disorders	rheumatic disease	rheumatic disease of mice	B2M, CD40, CD69, CFB, CXCL3, IFNB1, IL6, IL1RN, IL23A, PTGIR, TNFRSF9, TNFRSF13B, TP53	13	0.000908
Skeletal and Muscular Disorders	skeletal and muscular disorder	skeletal and muscular disorder	ACAN, ACTA1, ADAMTS7, ATP1A3, B2M, BLR1, CA7, CARD8, CCL1, CCL4, CCL5, CCL19, CD40, CD69, CD70, CD74, CD83, CD86, CD274, CFB, CLCN1, COMP, CSF1, CXCL1, CXCL2, CXCL3, CXCL5, CXCL6, CXCL10, CYP27B1, DEFA1 (includes EG:1667), DPP4, FLNA (includes EG:2316), GP1BA, HLA-A, HLA-B, HLA-DQA1, HPRT1, HYAL4, ICAM1, IFNB1, IKBKB, IL6, IL8, IL13, IL1RN, IL23A, LTA, LTB, MAPK12, NFKB1, NFKBIA, NFKBIB, NOD2, NR…	72	6.7e-10
Skeletal and Muscular Disorders	skeletal and muscular disorder	skeletal and muscular disorder of rodents	ACAN, B2M, CCL5, CD40, CD69, CD86, CFB, CXCL3, CYP27B1, IFNB1, IL6, IL1RN, IL23A, PTGIR, TNFRSF9, TNFRSF13B, TP53, ZMPSTE24	18	0.00106
Skeletal and Muscular Disorders	damage	damage of cartilage tissue	CFB, IL8, IL13, IL32	4	5.86e-05
Skeletal and Muscular Disorders	proliferation	proliferation of bone cancer cell lines	COMP, CTGF, FGFR4, HSD11B2, IFNB1, NR3C1, THOC1, TP53	8	0.000834
Skeletal and Muscular Disorders	osteoarthritis	osteoarthritis	CXCL2, CXCL6, HYAL4, IL6, NR3C1, TFPI2, WNT10B	7	0.00101
Cellular Development	developmental process	developmental process of leukocytes	B2M, BCL3, CD40, CD69, CD70, CD74, CD83, CD86, CHD4, CREB1, CSF1, CXCL3, CXCL10, CXCL11, DLL1, EGR2, EPHA3, GFRA1, HLA-DQA1, ICAM1, IFNB1, IGLL1, IKBKB, IL6, IL8, IL13, IL25, IL17C, IL23A, IRF1, IRF2, IRF8, ITGA5, JAK3, MYB, NFAM1, NFATC1, NFKB1, NFKB2, NFKBIA, NOTCH2, PLCG2, PTPN6, RBPJ, REL, RELB, RIPK2, RUNX1T1, ST8SIA1, STAP2, STAT1, TAPBP, TLR7, TNFRSF4, TNFRSF9, TNFRSF13B, TP53, TSLP, ZAP70	59	2.03e-11
Cellular Development	developmental process	developmental process of blood cells	B2M, BCL3, CCL4, CD40, CD69, CD70, CD74, CD83, CD86, CHD4, CREB1, CSF1, CXCL3, CXCL10, CXCL11, DLL1, EGR2, EPHA3, GFRA1, GNA15, HLA-DQA1, ICAM1, IFNB1, IGLL1, IKBKB, IL6, IL8, IL13, IL25, IL17C, IL1RN, IL23A, IRF1, IRF2, IRF8, ITGA5, JAK3, LCN2, MAP4K2, MED1, MYB, NFAM1, NFATC1, NFKB1, NFKB2, NFKBIA, NOTCH2, PLCG2, PTPN6, RBPJ, REL, RELB, RIPK2, RUNX1T1, ST8SIA1, STAP2, STAT1, TAPBP, TCEA1, TLR7,…	66	2.71e-11
Cellular Development	developmental process	developmental process of mononuclear leukocytes	B2M, BCL3, CD40, CD69, CD70, CD74, CD83, CD86, CHD4, CREB1, CSF1, CXCL11, DLL1, EGR2, EPHA3, GFRA1, HLA-DQA1, ICAM1, IFNB1, IGLL1, IKBKB, IL6, IL8, IL13, IL23A, IRF1, IRF2, IRF8, ITGA5, JAK3, MYB, NFAM1, NFATC1, NFKB1, NFKB2, NOTCH2, PLCG2, PTPN6, RBPJ, REL, RELB, RIPK2, ST8SIA1, STAP2, STAT1, TAPBP, TLR7, TNFRSF4, TNFRSF9, TNFRSF13B, TP53, TSLP, ZAP70	53	4.74e-11
Cellular Development	developmental process	developmental process of lymphocytes	B2M, BCL3, CD40, CD69, CD70, CD74, CD83, CD86, CHD4, CREB1, DLL1, EGR2, EPHA3, HLA-DQA1, ICAM1, IGLL1, IKBKB, IL6, IL13, IL23A, IRF1, IRF2, IRF8, ITGA5, JAK3, MYB, NFAM1, NFATC1, NFKB1, NFKB2, NOTCH2, PLCG2, PTPN6, RBPJ, REL, RELB, RIPK2, STAP2, STAT1, TAPBP, TLR7, TNFRSF4, TNFRSF9, TNFRSF13B, TP53, TSLP, ZAP70	47	3.05e-09
Cellular Development	developmental process	developmental process of T lymphocytes	B2M, BCL3, CD40, CD74, CD83, CD86, CHD4, CREB1, DLL1, EGR2, EPHA3, HLA-DQA1, ICAM1, IKBKB, IL6, IL13, IL23A, IRF1, IRF2, IRF8, JAK3, MYB, NFATC1, PTPN6, REL, RELB, RIPK2, STAP2, STAT1, TAPBP, TNFRSF4, TNFRSF9, TP53, TSLP, ZAP70	35	1.1e-07
Cellular Development	developmental process	developmental process of B lymphocytes	CD40, CD69, CD70, CD74, DLL1, IGLL1, IL6, IL13, ITGA5, JAK3, NFAM1, NFATC1, NFKB1, NFKB2, NOTCH2, PLCG2, RBPJ, REL, RELB, TLR7, TNFRSF13B, TP53, TSLP	23	1.48e-06
Cellular Development	developmental process	developmental process of dendritic cells	BCL3, CD40, CSF1, DLL1, IFNB1, IL6, IL13, IRF8, LTA, LTB, NFKB2, RELB, STAT1	13	2.17e-06
Cellular Development	developmental process	developmental process of antigen presenting cells	BCL3, CD40, CSF1, CXCL11, DLL1, GFRA1, IFNB1, IKBKB, IL6, IL13, IL1RN, IRF8, LTA, LTB, MYB, NFKB2, NFKBIA, RELB, ST8SIA1, STAT1	20	4.88e-06
Cellular Development	developmental process	developmental process of follicular dendritic cells	BCL3, LTA, LTB, NFKB2	4	2.03e-05
Cellular Development	developmental process	developmental process of phagocytes	CD40, CSF1, CXCL11, DLL1, GFRA1, IFNB1, IKBKB, IL6, IL13, IL17C, IL1RN, IRF8, MYB, NFKBIA, RUNX1T1, ST8SIA1, STAT1	17	3.47e-05
Cellular Development	developmental process	developmental process of follicular cells	BCL3, LTA, LTB, NFKB2	4	5.86e-05
Cellular Development	developmental process	developmental process of helper inducer T lymphocytes	BCL3, CD86, DLL1, ICAM1, IL6, IRF1, IRF8, NFATC1, RELB, RIPK2, STAT1, TSLP	12	7.45e-05
Cellular Development	developmental process	developmental process of macrophages	CD40, CSF1, CXCL11, DLL1, GFRA1, IFNB1, IKBKB, IL6, IL13, IL1RN, IRF8, MYB, NFKBIA, ST8SIA1, STAT1	15	0.000128
Cellular Development	developmental process	developmental process of Th1 lymphocytes	DLL1, ICAM1, IL6, IRF1, IRF8, RELB, RIPK2, STAT1	8	0.000136
Cellular Development	developmental process	developmental process of monocyte-derived macrophage cells	CSF1, IFNB1, IL6, MYB, NFKBIA, STAT1	6	0.000191
Cellular Development	developmental process	developmental process of monocytes	CD40, CSF1, CXCL11, DLL1, GFRA1, IFNB1, IL6, IL13, ST8SIA1	9	0.000362
Cellular Development	developmental process	developmental process of bone-marrow-derived monocyte/macrophage precursor cells	CSF1, IFNB1, IL6, NFKBIA, STAT1	5	0.000389
Cellular Development	developmental process	developmental process of osteoclasts	CSF1, CXCL11, IFNB1, IKBKB, IL6, IL8, MITF, NFATC1, NFKB1, NFKB2, STAT1, TFE3	12	0.00043
Cellular Development	developmental process	developmental process of leukocyte cell lines	CD40, CSF1, DLL1, IL6, IL13, IL23A, IRF1, JAK3, MYB, NFKB1, NOTCH2, PLCG2, PTPN6, REL, RUNX1T1, SOCS2, TP53	17	0.000613
Cellular Development	developmental process	developmental process of bone marrow cells	CD40, CSF1, CXCL3, CXCL10, DLL1, IKBKB, IL6, IL8, IL13, IL25, IL17C, IRF8, JAK3, MYB, NFKBIA, RPS6KA1, RUNX1T1, SMAD3, TP53, TSLP	20	0.00067
Cellular Development	developmental process	developmental process of osteoclast-like cells	IL6, IL8, NFATC1	3	0.00168
Cellular Development	growth	growth of blood cells	CCL4, CD40, CD86, CREB1, CSF1, CXCL3, CXCL10, DLL1, IKBKB, IL6, IL8, IL13, IL23A, IRF1, IRF8, ITGA5, JAK3, MYB, NFATC1, NFKB1, PTPN6, REL, RUNX1T1, STAP2, TNFRSF9, TP53, TSLP, ZAP70	28	1.09e-09
Cellular Development	growth	growth of leukocytes	CD40, CD86, CREB1, CSF1, CXCL3, CXCL10, IKBKB, IL6, IL8, IL13, IL23A, IRF1, IRF8, ITGA5, JAK3, NFATC1, NFKB1, PTPN6, REL, STAP2, TNFRSF9, TP53, TSLP, ZAP70	24	5.53e-09
Cellular Development	growth	growth of mononuclear leukocytes	CD40, CD86, CREB1, CSF1, IKBKB, IL6, IL13, IL23A, IRF1, ITGA5, JAK3, NFATC1, NFKB1, PTPN6, REL, STAP2, TNFRSF9, TP53, TSLP, ZAP70	20	4.83e-08
Cellular Development	growth	growth of lymphocytes	CD40, CD86, CREB1, IKBKB, IL6, IL13, IL23A, IRF1, ITGA5, JAK3, NFATC1, NFKB1, PTPN6, REL, STAP2, TNFRSF9, TP53, TSLP, ZAP70	19	1.3e-07
Cellular Development	growth	growth of T lymphocytes	CD40, CD86, CREB1, IKBKB, IL6, IL13, IL23A, IRF1, JAK3, PTPN6, STAP2, TNFRSF9, TSLP, ZAP70	14	1.4e-06
Cellular Development	growth	growth of myeloid progenitor cells	CSF1, CXCL3, CXCL10, IL8, IRF8	5	0.000389
Cellular Development	development	development of lymphatic system cells	B2M, CD40, CD69, CD74, CD83, CHD4, CREB1, CSF1, CXCL11, DLL1, EGR2, EPHA3, IGLL1, IKBKB, IL6, IL1RN, IRF1, IRF8, JAK3, LTA, LTB, MYB, NFKB1, NFKB2, NFKBIA, NOTCH2, PLCG2, REL, RELB, SMAD3, STAT1, TAPBP, TP53, TSLP, ZAP70	35	4.88e-09
Cellular Development	development	development of antigen presenting cells	CSF1, CXCL11, IKBKB, IL6, IL1RN, IRF8, LTA, LTB, NFKBIA, RELB, STAT1	11	3.24e-07
Cellular Development	development	development of mononuclear leukocytes	B2M, CD69, CD74, CD83, CHD4, CREB1, CSF1, CXCL11, DLL1, EGR2, EPHA3, IGLL1, IKBKB, IL6, IRF1, JAK3, MYB, NFKB1, NFKB2, NOTCH2, PLCG2, REL, RELB, TAPBP, TP53, TSLP, ZAP70	27	4.72e-07
Cellular Development	development	development of blood cells	B2M, CD69, CD74, CD83, CHD4, CREB1, CSF1, CXCL11, DLL1, EGR2, EPHA3, IGLL1, IKBKB, IL6, IL1RN, IRF1, JAK3, MAP4K2, MYB, NFKB1, NFKB2, NFKBIA, NOTCH2, PLCG2, REL, RELB, STAT1, TAPBP, TP53, TSLP, ZAP70	31	6.05e-07
Cellular Development	development	development of osteoclasts	CSF1, CXCL11, IKBKB, IL6, NFATC1, NFKB1, NFKB2, STAT1	8	8.29e-07
Cellular Development	development	development of leukocytes	B2M, CD69, CD74, CD83, CHD4, CREB1, CSF1, CXCL11, DLL1, EGR2, EPHA3, IGLL1, IKBKB, IL6, IRF1, JAK3, MYB, NFKB1, NFKB2, NOTCH2, PLCG2, REL, RELB, TAPBP, TP53, TSLP, ZAP70	27	1.36e-06
Cellular Development	development	development of lymphocytes	B2M, CD69, CD74, CD83, CHD4, CREB1, DLL1, EGR2, EPHA3, IGLL1, IKBKB, IL6, IRF1, JAK3, MYB, NFKB1, NFKB2, NOTCH2, PLCG2, REL, RELB, TAPBP, TP53, TSLP, ZAP70	25	3.3e-06
Cellular Development	development	development of connective tissue cells	CSF1, CXCL11, EIF2AK3, IKBKB, IL6, MED1, NFATC1, NFKB1, NFKB2, STAT1	10	8.42e-06
Cellular Development	development	development of osteocytes	CSF1, CXCL11, IKBKB, IL6, NFATC1, NFKB1, NFKB2, STAT1	8	2.37e-05
Cellular Development	development	development of cells	B2M, CCL4, CCL5, CCR3, CD40, CD69, CD74, CD83, CDC42EP5, CHD4, COMP, CREB1, CSF1, CXCL2, CXCL11, DEFA1 (includes EG:1667), DLL1, EGR2, EIF2AK3, EPHA3, FCAR, GEM, GNB2L1, GP1BA, IGLL1, IKBKB, IL6, IL8, IL13, IL1RN, IRF1, IRF8, ITGA5, JAK3, KLF11, LCN2, LTA, LTB, MAP4K2, MED1, MITF, MYB, NFATC1, NFKB1, NFKB2, NFKBIA, NOTCH2, NR3C1, PLCG2, PTGER3, RBPJ, REL, RELB, RRAD, SDC4, SERPINA3, SHROOM3, SMAD…	73	3.41e-05
Cellular Development	development	development of dendritic cells	IL6, IRF8, LTA, LTB, RELB	5	0.000389
Cellular Development	development	development of T lymphocytes	B2M, CD74, CD83, CHD4, CREB1, DLL1, EGR2, EPHA3, IKBKB, IRF1, JAK3, MYB, REL, TAPBP, TP53, ZAP70	16	0.000555
Cellular Development	development	development of macrophages	CSF1, CXCL11, IKBKB, IL1RN, NFKBIA, STAT1	6	0.000568
Cellular Development	development	development of phagocytes	CSF1, CXCL11, IKBKB, IL1RN, NFKBIA, STAT1	6	0.0009
Cellular Development	development	development of thymocytes	CD74, CD83, CREB1, DLL1, EGR2, IRF1, MYB, TP53, ZAP70	9	0.00111
Cellular Development	development	development of B lymphocytes	CD69, IGLL1, JAK3, NFKB1, NFKB2, NOTCH2, PLCG2, REL, RELB, TSLP	10	0.00161
Cellular Development	osteoclastogenesis	osteoclastogenesis of cells	CD40, CSF1, CXCL11, DLL1, IKBKB, IL6, IL13, IL1RN, NFATC1, NFKB1, NFKB2, NFKBIA, STAT1	13	4.24e-08
Cellular Development	osteoclastogenesis	osteoclastogenesis of lymphatic system cells	CD40, CSF1, CXCL11, DLL1, IKBKB, IL6, IL1RN, NFKBIA, STAT1	9	1.38e-07
Cellular Development	osteoclastogenesis	osteoclastogenesis of bone marrow cells	CD40, CSF1, DLL1, IKBKB, IL6	5	3.68e-06
Cellular Development	osteoclastogenesis	osteoclastogenesis of osteoclasts	CSF1, CXCL11, IKBKB, IL6, NFATC1, STAT1	6	3e-05
Cellular Development	osteoclastogenesis	osteoclastogenesis of macrophages	CSF1, CXCL11, IKBKB, IL1RN, NFKBIA, STAT1	6	6.86e-05
Cellular Development	osteoclastogenesis	osteoclastogenesis of spleen cell lines	CSF1, DLL1, IL13	3	0.00168
Cellular Development	differentiation	differentiation of leukocytes	BCL3, CD40, CD70, CD74, CD86, CSF1, DLL1, HLA-DQA1, ICAM1, IFNB1, IGLL1, IL6, IL8, IL13, IL25, IL17C, IL23A, IRF1, IRF2, IRF8, JAK3, MYB, NFAM1, NFATC1, NFKB1, NFKBIA, PLCG2, RBPJ, RELB, RIPK2, RUNX1T1, ST8SIA1, STAT1, TLR7, TNFRSF4, TP53, TSLP, ZAP70	38	1.6e-07
Cellular Development	differentiation	differentiation of blood cells	BCL3, CD40, CD70, CD74, CD86, CSF1, DLL1, GNA15, HLA-DQA1, ICAM1, IFNB1, IGLL1, IL6, IL8, IL13, IL25, IL17C, IL23A, IRF1, IRF2, IRF8, JAK3, LCN2, MED1, MYB, NFAM1, NFATC1, NFKB1, NFKBIA, PLCG2, RBPJ, RELB, RIPK2, RUNX1T1, ST8SIA1, STAT1, TCEA1, TLR7, TNFRSF4, TP53, TSLP, ZAP70	42	5.55e-07
Cellular Development	differentiation	differentiation of mononuclear leukocytes	BCL3, CD40, CD70, CD74, CD86, CSF1, DLL1, HLA-DQA1, ICAM1, IFNB1, IGLL1, IL6, IL8, IL13, IL23A, IRF1, IRF2, IRF8, MYB, NFAM1, NFATC1, NFKB1, PLCG2, RBPJ, RELB, RIPK2, ST8SIA1, STAT1, TLR7, TNFRSF4, TSLP, ZAP70	32	7.57e-07
Cellular Development	differentiation	differentiation of dendritic cells	BCL3, CD40, CSF1, DLL1, IFNB1, IL6, IL13, IRF8, NFKB2, RELB	10	8.89e-07
Cellular Development	differentiation	differentiation of lymphatic system cells	BCL3, CD40, CD70, CD74, CD86, CSF1, DLL1, HLA-DQA1, ICAM1, IFNB1, IGLL1, IL6, IL13, IL25, IL17C, IL23A, IRF1, IRF2, IRF8, JAK3, MYB, NFAM1, NFATC1, NFKB1, NFKB2, NFKBIA, PLCG2, RBPJ, RELB, RIPK2, RPS6KA1, RUNX1T1, ST8SIA1, STAT1, TLR7, TNFRSF4, TP53, TSLP, ZAP70	39	1.27e-06
Cellular Development	differentiation	differentiation of lymphocytes	BCL3, CD40, CD70, CD74, CD86, DLL1, HLA-DQA1, ICAM1, IGLL1, IL6, IL23A, IRF1, IRF2, IRF8, MYB, NFAM1, NFATC1, NFKB1, PLCG2, RBPJ, RELB, RIPK2, STAT1, TLR7, TNFRSF4, TSLP, ZAP70	27	1.76e-05
Cellular Development	differentiation	differentiation of helper inducer T lymphocytes	BCL3, CD86, ICAM1, IL6, IRF1, IRF8, NFATC1, RELB, RIPK2, STAT1, TSLP	11	4.95e-05
Cellular Development	differentiation	differentiation of Th1 lymphocytes	ICAM1, IL6, IRF1, IRF8, RELB, RIPK2, STAT1	7	0.000196
Cellular Development	differentiation	differentiation of T lymphocytes	BCL3, CD74, CD86, HLA-DQA1, ICAM1, IL6, IL23A, IRF1, IRF2, IRF8, MYB, NFATC1, RELB, RIPK2, STAT1, TNFRSF4, TSLP, ZAP70	18	0.000459
Cellular Development	differentiation	differentiation of leukocyte cell lines	CSF1, IL6, JAK3, MYB, NFKB1, NOTCH2, PLCG2, REL, RUNX1T1, TP53	10	0.00104
Cellular Development	differentiation	differentiation of B lymphocytes	CD40, CD70, CD74, DLL1, IGLL1, IL6, NFAM1, NFKB1, PLCG2, RBPJ, TLR7	11	0.00154
Cellular Development	differentiation	differentiation of cells	ACACA, BCL3, CD40, CD70, CD74, CD86, CLIC4, CREB1, CSF1, CTGF, DLL1, DPP4, EGR2, EMX1, FOXN4, FZD9, GDF5, GFRA1, GNA15, GREM1, HLA-DQA1, ICAM1, IFNB1, IGFBP6, IGLL1, IL6, IL8, IL13, IL25, IL17C, IL23A, IRF1, IRF2, IRF8, ITGA5, JAK3, KCTD11, LCN2, MADCAM1, MAPK12, MED1, MITF, MSX1, MYB, NFAM1, NFATC1, NFKB1, NFKB2, NFKBIA, NME2, NOTCH2, NR3C1, PDLIM7, PLCG2, RBPJ, RCAN1, REL, RELB, RIPK2, RPS6KA1,…	78	0.00161
Cellular Development	differentiation	differentiation of Th2 lymphocytes	BCL3, CD86, IL6, IRF1, NFATC1, STAT1, TSLP	7	0.00166
Cellular Development	differentiation	differentiation of antigen presenting cells	BCL3, CD40, CSF1, DLL1, IFNB1, IL6, IL13, IRF8, MYB, NFKB2, RELB, ST8SIA1	12	0.0017
Cellular Development	expansion	expansion of T lymphocytes	CD40, CD86, CREB1, IKBKB, IL6, IL23A, IRF1, JAK3, TNFRSF9, TSLP, ZAP70	11	4.95e-05
Cellular Development	expansion	expansion of blood cells	CD40, CD86, CREB1, DLL1, IKBKB, IL6, IL23A, IRF1, JAK3, MYB, NFATC1, RUNX1T1, TNFRSF9, TSLP, ZAP70	15	6.64e-05
Cellular Development	expansion	expansion of lymphocytes	CD40, CD86, CREB1, IKBKB, IL6, IL23A, IRF1, JAK3, NFATC1, TNFRSF9, TSLP, ZAP70	12	8.57e-05
Cellular Development	expansion	expansion of mononuclear leukocytes	CD40, CD86, CREB1, IKBKB, IL6, IL23A, IRF1, JAK3, NFATC1, TNFRSF9, TSLP, ZAP70	12	0.000113
Cellular Development	expansion	expansion of leukocytes	CD40, CD86, CREB1, IKBKB, IL6, IL23A, IRF1, JAK3, NFATC1, TNFRSF9, TSLP, ZAP70	12	0.000534
Cellular Development	maturation	maturation of B lymphocytes	CD40, IGLL1, IL6, IL13, PLCG2, TNFRSF13B	6	0.00199
Cell Death	survival	survival of leukocytes	BBC3, BCL3, CCL4, CD40, CD86, CD300A, CSF1, IFNB1, IKBKB, IL6, IL13, JAK3, MYB, NFKB1, PLCG2, REL, SMAD3, STAT1, TAC4, TNFRSF4, TNFRSF9, TNFRSF13B, TNFSF13, TP53, TSLP	25	3.92e-10
Cell Death	survival	survival of mononuclear leukocytes	BBC3, BCL3, CD40, CD86, CSF1, IFNB1, IKBKB, IL6, JAK3, MYB, NFKB1, PLCG2, REL, SMAD3, STAT1, TAC4, TNFRSF4, TNFRSF9, TNFRSF13B, TNFSF13, TP53, TSLP	22	7.24e-10
Cell Death	survival	survival of blood cells	BBC3, BCL3, CCL4, CD40, CD86, CD300A, CSF1, IFNB1, IKBKB, IL6, IL8, IL13, JAK3, MYB, NFKB1, PLCG2, REL, RUNX1T1, SMAD3, STAT1, TAC4, TNFRSF4, TNFRSF9, TNFRSF13B, TNFSF13, TP53, TSLP	27	1.37e-09
Cell Death	survival	survival of lymphatic system cells	BBC3, BCL3, CCL4, CD40, CD86, CSF1, IFNB1, IKBKB, IL6, IL8, IL13, JAK3, MYB, NFKB1, PLCG2, REL, SMAD3, STAT1, TAC4, TNFRSF4, TNFRSF9, TNFRSF13B, TNFSF13, TP53, TSLP	25	2.08e-09
Cell Death	survival	survival of lymphocytes	BBC3, BCL3, CD40, CD86, IFNB1, IKBKB, IL6, JAK3, MYB, NFKB1, PLCG2, REL, SMAD3, STAT1, TAC4, TNFRSF4, TNFRSF9, TNFRSF13B, TNFSF13, TP53, TSLP	21	2.97e-09
Cell Death	survival	survival of eukaryotic cells	AK5, BBC3, BCL3, C2ORF13, C6ORF66, CCL4, CCL5, CD40, CD74, CD86, CD300A, CHI3L1, CREB1, CSF1, CXCL3, CXCR7, DIABLO, DPP4, DUSP22, EIF2AK3, GFRA1, GNB2L1, IFNB1, IKBKB, IL6, IL8, IL13, ITGA5, JAK3, LTA, MED1, MINPP1, MSX1, MYB, NFKB1, NFKB2, NFKBIA, NR3C1, PIK3R2, PLCG2, PPAP2A, PTP4A2, PTPN6, RBP1, RCAN1, REG3A, REL, RELB, RPS6KA1, RUNX1T1, SIN3A, SIRT1, SLC1A3, SMAD3, STAT1, TAC4, TNFRSF4, TNFRS…	64	1.1e-07
Cell Death	survival	survival of cells	AK5, BBC3, BCL3, BCL2L10, C2ORF13, C6ORF66, CCL4, CCL5, CD40, CD74, CD86, CD300A, CHI3L1, CREB1, CSF1, CXCL3, CXCR7, DIABLO, DPP4, DUSP22, EIF2AK3, GFRA1, GNB2L1, IFNB1, IKBKB, IL6, IL8, IL13, ITGA5, JAK3, LTA, MAP3K8, MED1, MINPP1, MSX1, MYB, NFKB1, NFKB2, NFKBIA, NR3C1, PIK3R2, PLCG2, PPAP2A, PTP4A2, PTPN6, RBP1, RCAN1, REG3A, REL, RELB, RPS6KA1, RUNX1T1, SIN3A, SIRT1, SLC1A3, SMAD3, STAT1, TAC…	67	4.2e-07
Cell Death	survival	survival of T lymphocytes	BBC3, BCL3, CD40, CD86, IFNB1, IL6, JAK3, MYB, SMAD3, STAT1, TNFRSF4, TNFRSF9, TNFSF13	13	1.77e-06
Cell Death	survival	survival of B lymphocytes	CD40, IKBKB, IL6, MYB, NFKB1, PLCG2, REL, TAC4, TNFRSF13B, TNFSF13, TP53	11	5.96e-06
Cell Death	apoptosis	apoptosis of blood cells	ABCG1, BCL3, BIRC3, CCL4, CCL5, CD40, CD69, CD70, CD274, CSF1, CXCL2, EBAG9, ICAM1, IER3, IFNB1, IKBKB, IL6, IL8, IL13, IL1RN, IRF1, IRF2, IRF8, LCN2, NFATC1, NFE2L2, NFKB1, NFKB2, NFKBIA, NFKBIB, NR3C1, PLCG2, RCAN1, REL, STAT1, TNFRSF4, TNFRSF9, TNFSF13, TP53, TRAF3, TSLP	41	3.64e-09
Cell Death	apoptosis	apoptosis of leukocytes	BCL3, CCL4, CCL5, CD40, CD69, CD70, CD274, CSF1, CXCL2, ICAM1, IER3, IFNB1, IKBKB, IL6, IL8, IL13, IL1RN, IRF8, LCN2, NFATC1, NFE2L2, NFKB1, NFKB2, NFKBIA, NFKBIB, NR3C1, PLCG2, RCAN1, REL, STAT1, TNFRSF4, TNFRSF9, TNFSF13, TP53, TSLP	35	1.01e-07
Cell Death	apoptosis	apoptosis of lymphatic system cells	ABCG1, BCL3, BIRC3, CCL4, CCL5, CD40, CD69, CD70, CD274, CSF1, CXCL2, ICAM1, IER3, IFNB1, IKBKB, IL6, IL8, IL13, IL1RN, IRF1, IRF2, IRF8, NFATC1, NFE2L2, NFKB1, NFKB2, NFKBIA, NFKBIB, NR3C1, PLCG2, RCAN1, REL, STAT1, TNFRSF4, TNFRSF9, TNFSF13, TP53, TSLP	38	2.18e-07
Cell Death	apoptosis	apoptosis	ABCG1, ACACA, ADCYAP1R1, AIM2, APOC3, APPL1, B2M, BBC3, BCL3, BCL2L10, BIRC3, BNIP1, BTRC, C6ORF66, CARD8, CCL4, CCL5, CD40, CD69, CD70, CD74, CD274, CGA, CLIC4, COMP, CREB1, CSF1, CTGF, CXCL2, CYLD, DIABLO, DLL1, DPP4, DUSP22, DUT (includes EG:1854), EBAG9, EGR2, EIF2AK3, GDF5, GFRA1, GNB1, GNB2L1, GPX4, GREM1, GSTP1, HINT1 (includes EG:3094), HSD11B2, HUWE1, ICAM1, IER3, IFIH1, IFNB1, IGFBP6, I…	129	1.14e-05
Cell Death	apoptosis	apoptosis of mononuclear leukocytes	BCL3, CCL4, CCL5, CD40, CD70, CD274, CSF1, ICAM1, IER3, IKBKB, IL6, IL13, NFATC1, NFE2L2, NFKB1, NFKB2, NFKBIA, NFKBIB, NR3C1, PLCG2, RCAN1, REL, STAT1, TNFRSF4, TNFSF13, TP53, TSLP	27	2.35e-05
Cell Death	apoptosis	apoptosis of B lymphocytes	CD40, CD70, IL6, IL13, NFKB1, NFKB2, NFKBIA, NFKBIB, PLCG2, REL, TNFSF13, TP53, TSLP	13	3.29e-05
Cell Death	apoptosis	apoptosis of lymphocytes	BCL3, CCL4, CCL5, CD40, CD70, CD274, ICAM1, IER3, IKBKB, IL6, IL13, NFATC1, NFE2L2, NFKB1, NFKB2, NFKBIA, NFKBIB, NR3C1, PLCG2, RCAN1, REL, STAT1, TNFRSF4, TNFSF13, TP53, TSLP	26	3.9e-05
Cell Death	apoptosis	apoptosis of eukaryotic cells	ABCG1, ACACA, ADCYAP1R1, AIM2, APOC3, B2M, BBC3, BCL3, BCL2L10, BIRC3, BTRC, C6ORF66, CARD8, CCL4, CCL5, CD40, CD69, CD70, CD274, CGA, CLIC4, COMP, CREB1, CSF1, CTGF, CXCL2, CYLD, DIABLO, DLL1, DPP4, DUT (includes EG:1854), EBAG9, EGR2, EIF2AK3, GDF5, GFRA1, GNB1, GNB2L1, GPX4, HINT1 (includes EG:3094), HSD11B2, HUWE1, ICAM1, IER3, IFIH1, IFNB1, IGFBP6, IKBKB, IL6, IL8, IL13, IL1RN, IRF1, IRF2, I…	105	4.73e-05
Cell Death	apoptosis	apoptosis of phagocytes	ABCG1, BIRC3, CSF1, CXCL2, IFNB1, IL6, IL8, IL1RN, IRF1, IRF2, NFKBIA, TNFRSF9, TP53	13	0.000177
Cell Death	apoptosis	apoptosis of myeloid cells	CD69, CXCL2, IFNB1, IKBKB, IL6, IL8, IL1RN, IRF8, TNFRSF9, TP53	10	0.000642
Cell Death	apoptosis	apoptosis of lymphoma cell lines	BIRC3, C6ORF66, CARD8, CD40, DIABLO, DUT (includes EG:1854), EIF2AK3, IRF8, NFKB1, NFKB2, NFKBIA, PLCG2, RUNX1T1, TNFSF13, TP53	15	0.000736
Cell Death	apoptosis	apoptosis of pancreatic cancer cell lines	BTRC, DIABLO, IFNB1, IL6, IL8, MEN1, TP53	7	0.00166
Cell Death	apoptosis	apoptosis of bone marrow cells	CD69, CXCL2, IFNB1, IKBKB, IL6, IL8, IL1RN, IRF8, STAT1, TNFRSF9, TP53	11	0.00186
Cell Death	apoptosis	apoptosis of neuroglia	EGR2, EIF2AK3, IFNB1, IRF1, LCN2, NFE2L2, NGFRAP1, STAT1	8	0.00194
Cell Death	cell death	cell death of blood cells	ABCG1, BCL3, BIRC3, CCL4, CCL5, CD40, CD69, CD70, CD274, CSF1, CXCL2, EBAG9, FCAR, ICAM1, IER3, IFNB1, IKBKB, IL6, IL8, IL13, IL1RN, IRF1, IRF2, IRF8, LCN2, NFATC1, NFE2L2, NFKB1, NFKB2, NFKBIA, NFKBIB, NR3C1, PIK3R2, PLCG2, RCAN1, REL, STAT1, TNFRSF4, TNFRSF9, TNFSF13, TP53, TRAF3, TSLP	43	1.15e-08
Cell Death	cell death	cell death of leukocytes	BCL3, CCL4, CCL5, CD40, CD69, CD70, CD274, CSF1, CXCL2, FCAR, ICAM1, IER3, IFNB1, IKBKB, IL6, IL8, IL13, IL1RN, IRF8, LCN2, NFATC1, NFE2L2, NFKB1, NFKB2, NFKBIA, NFKBIB, NR3C1, PIK3R2, PLCG2, RCAN1, REL, STAT1, TNFRSF4, TNFRSF9, TNFSF13, TP53, TSLP	37	1.98e-07
Cell Death	cell death	cell death of lymphatic system cells	ABCG1, BCL3, BIRC3, CCL4, CCL5, CD40, CD69, CD70, CD274, CSF1, CXCL2, FCAR, ICAM1, IER3, IFNB1, IKBKB, IL6, IL8, IL13, IL1RN, IRF1, IRF2, IRF8, NFATC1, NFE2L2, NFKB1, NFKB2, NFKBIA, NFKBIB, NR3C1, PIK3R2, PLCG2, RCAN1, REL, STAT1, TNFRSF4, TNFRSF9, TNFSF13, TP53, TSLP	40	4.8e-07
Cell Death	cell death	cell death of B lymphocytes	CD40, CD70, FCAR, IFNB1, IL6, IL13, NFKB1, NFKB2, NFKBIA, NFKBIB, PLCG2, REL, TNFSF13, TP53, TSLP	15	6.44e-06
Cell Death	cell death	cell death of eukaryotic cells	ABCG1, ACACA, ADCYAP1R1, AIM2, APOC3, ATP1A4, B2M, BBC3, BCL3, BCL2L10, BIRC3, BTRC, C6ORF66, CARD8, CCL4, CCL5, CD40, CD69, CD70, CD274, CGA, CLIC4, COMP, CREB1, CSF1, CTGF, CXCL1, CXCL2, CXCL3, CYLD, DBC1, DIABLO, DLL1, DPP4, DUT (includes EG:1854), EBAG9, EGR2, EIF2AK3, FCAR, FLNA (includes EG:2316), GDF5, GFRA1, GNB1, GNB2L1, GPX4, GSTP1, HINT1 (includes EG:3094), HSD11B2, HUWE1, ICAM1, IER3,…	123	1.07e-05
Cell Death	cell death	cell death	ABCG1, ACACA, ADCYAP1R1, AIM2, APOC3, APPL1, ATP1A4, B2M, BBC3, BCL3, BCL2L10, BIRC3, BNIP1, BTRC, C6ORF66, CARD8, CCL4, CCL5, CD40, CD69, CD70, CD74, CD274, CGA, CLIC4, COMP, CREB1, CSF1, CTGF, CXCL1, CXCL2, CXCL3, CYLD, DBC1, DIABLO, DLL1, DPP4, DUSP22, DUT (includes EG:1854), EBAG9, EGR2, EIF2AK3, FCAR, FLNA (includes EG:2316), GDF5, GFRA1, GNB1, GNB2L1, GPX4, GREM1, GSTP1, HINT1 (includes EG:…	145	1.25e-05
Cell Death	cell death	cell death of mononuclear leukocytes	BCL3, CCL4, CCL5, CD40, CD70, CD274, CSF1, FCAR, ICAM1, IER3, IFNB1, IKBKB, IL6, IL13, NFATC1, NFE2L2, NFKB1, NFKB2, NFKBIA, NFKBIB, NR3C1, PIK3R2, PLCG2, RCAN1, REL, STAT1, TNFRSF4, TNFSF13, TP53, TSLP	30	1.3e-05
Cell Death	cell death	cell death of phagocytes	ABCG1, BIRC3, CD40, CSF1, CXCL2, IFNB1, IL6, IL8, IL1RN, IRF1, IRF2, NFKBIA, NR3C1, TNFRSF9, TP53	15	2.24e-05
Cell Death	cell death	cell death of lymphocytes	BCL3, CCL4, CCL5, CD40, CD70, CD274, FCAR, ICAM1, IER3, IFNB1, IKBKB, IL6, IL13, NFATC1, NFE2L2, NFKB1, NFKB2, NFKBIA, NFKBIB, NR3C1, PIK3R2, PLCG2, RCAN1, REL, STAT1, TNFRSF4, TNFSF13, TP53, TSLP	29	2.3e-05
Cell Death	cell death	cell death of neuroglia	EGR2, EIF2AK3, IFNB1, IL8, IL13, IRF1, LCN2, NFE2L2, NGFRAP1, RIPK2, STAT1	11	0.000193
Cell Death	cell death	cell death of myeloid cells	CD69, CXCL2, IFNB1, IKBKB, IL6, IL8, IL1RN, IRF8, NR3C1, TNFRSF9, TP53	11	0.000288
Cell Death	cell death	cell death of tumor cell lines	ACACA, AIM2, B2M, BBC3, BCL2L10, BIRC3, BTRC, C6ORF66, CARD8, CD40, CREB1, CTGF, CYLD, DBC1, DIABLO, DLL1, DPP4, DUT (includes EG:1854), EGR2, EIF2AK3, GNB1, GNB2L1, HINT1 (includes EG:3094), HUWE1, IER3, IFNB1, IGFBP6, IL6, IL8, IL13, IL1RN, IRF1, IRF8, ITGA5, LCN2, LTA, LTB, MAML2, MAP3K11, MAPK12, MEN1, MIA, MSX1, MYB, NFKB1, NFKB2, NFKBIA, NFKBIZ, NR3C1, OAS3 (includes EG:4940), PLCG2, PPP1R1…	67	0.000795
Cell Death	cell death	cell death of lymphoma cell lines	BIRC3, C6ORF66, CARD8, CD40, DIABLO, DUT (includes EG:1854), EIF2AK3, IRF8, NFKB1, NFKB2, NFKBIA, PLCG2, RUNX1T1, TNFSF13, TP53, TRAF3	16	0.000819
Cell Death	cell death	cell death of cell lines	ACACA, AIM2, ATP1A4, B2M, BBC3, BCL3, BCL2L10, BIRC3, BTRC, C6ORF66, CARD8, CCL5, CD40, CLIC4, CREB1, CTGF, CYLD, DBC1, DIABLO, DLL1, DPP4, DUT (includes EG:1854), EGR2, EIF2AK3, GNB1, GNB2L1, GPX4, GSTP1, HINT1 (includes EG:3094), HUWE1, IER3, IFIH1, IFNB1, IGFBP6, IKBKB, IL6, IL8, IL13, IL1RN, IRF1, IRF2, IRF8, ITGA5, LCN2, LTA, LTB, MAML2, MAP3K11, MAPK12, MEN1, MIA, MSX1, MYB, NFKB1, NFKB2, N…	84	0.00082
Cell Death	cell death	cell death of microglia	IFNB1, IL13, IRF1, LCN2, STAT1	5	0.000991
Cell Death	cell death	cell death of bone marrow cells	CD69, CXCL2, IFNB1, IKBKB, IL6, IL8, IL1RN, IRF8, NR3C1, STAT1, TNFRSF9, TP53	12	0.00108
Cell Death	cell death	cell death of granulocytes	CD69, CXCL2, IFNB1, IKBKB, IL6, IL8, IL1RN, NR3C1, TNFRSF9	9	0.00126
Cell Death	cell death	cell death of T lymphocytes	BCL3, CCL4, CCL5, CD40, CD274, ICAM1, IER3, IFNB1, IKBKB, IL6, NFATC1, NFE2L2, NFKB1, NFKBIA, NR3C1, PIK3R2, RCAN1, STAT1, TNFRSF4, TP53	20	0.00185
Cell Death	cell death	cell death of neutrophils	CXCL2, IFNB1, IL6, IL8, IL1RN, NR3C1, TNFRSF9	7	0.00193
Cell Death	activation	activation of caspase	BBC3, BCL2L10, DIABLO, EIF2AK3, IFNB1, STAT1, TNFSF15	7	0.000477
Cellular Growth and Proliferation	growth	growth of blood cells	CCL4, CD40, CD86, CREB1, CSF1, CXCL3, CXCL10, DLL1, IKBKB, IL6, IL8, IL13, IL23A, IRF1, IRF8, ITGA5, JAK3, MYB, NFATC1, NFKB1, PTPN6, REL, RUNX1T1, STAP2, TNFRSF9, TP53, TSLP, ZAP70	28	1.09e-09
Cellular Growth and Proliferation	growth	growth of leukocytes	CD40, CD86, CREB1, CSF1, CXCL3, CXCL10, IKBKB, IL6, IL8, IL13, IL23A, IRF1, IRF8, ITGA5, JAK3, NFATC1, NFKB1, PTPN6, REL, STAP2, TNFRSF9, TP53, TSLP, ZAP70	24	5.53e-09
Cellular Growth and Proliferation	growth	growth of lymphatic system cells	CD40, CD86, CREB1, CSF1, CXCL3, CXCL10, IKBKB, IL6, IL8, IL13, IL23A, IRF1, IRF8, ITGA5, JAK3, NFATC1, NFKB1, PTPN6, REL, RUNX1T1, STAP2, TNFRSF9, TP53, TSLP, ZAP70	25	1.08e-08
Cellular Growth and Proliferation	growth	growth of mononuclear leukocytes	CD40, CD86, CREB1, CSF1, IKBKB, IL6, IL13, IL23A, IRF1, ITGA5, JAK3, NFATC1, NFKB1, PTPN6, REL, STAP2, TNFRSF9, TP53, TSLP, ZAP70	20	4.83e-08
Cellular Growth and Proliferation	growth	growth of lymphocytes	CD40, CD86, CREB1, IKBKB, IL6, IL13, IL23A, IRF1, ITGA5, JAK3, NFATC1, NFKB1, PTPN6, REL, STAP2, TNFRSF9, TP53, TSLP, ZAP70	19	1.3e-07
Cellular Growth and Proliferation	growth	growth of T lymphocytes	CD40, CD86, CREB1, IKBKB, IL6, IL13, IL23A, IRF1, JAK3, PTPN6, STAP2, TNFRSF9, TSLP, ZAP70	14	1.4e-06
Cellular Growth and Proliferation	growth	growth of cells	ANXA11, ARL6IP5, ATP5G1, CCL4, CD40, CD86, CREB1, CSF1, CTGF, CXCL1, CXCL2, CXCL3, CXCL10, CXCR7, DEFA1 (includes EG:1667), DIABLO, DLL1, DPAGT1, DPP4, DUSP9, EBI3, EGR2, FADS3, FAM107A, FZD9, GEM, GFRA1, GNA15, GNB2L1, GPX4, GREM1, GSTP1, HAS3, HINT1 (includes EG:3094), HNRNPR, HSD11B2, HUWE1, IER3, IFNB1, IKBKB, IL6, IL8, IL13, IL1RN, IL23A, IRF1, IRF2, IRF8, ITGA5, ITPKC, JAK3, KCTD11, KLF11, …	104	0.000207
Cellular Growth and Proliferation	growth	growth of myeloid progenitor cells	CSF1, CXCL3, CXCL10, IL8, IRF8	5	0.000389
Cellular Growth and Proliferation	growth	growth of eukaryotic cells	CCL4, CD40, CD86, CREB1, CSF1, CTGF, CXCL1, CXCL2, CXCL3, CXCL10, CXCR7, DIABLO, DLL1, DPP4, EGR2, FZD9, GEM, GFRA1, GNA15, GNB2L1, HAS3, HINT1 (includes EG:3094), HUWE1, IER3, IFNB1, IKBKB, IL6, IL8, IL13, IL1RN, IL23A, IRF1, IRF2, IRF8, ITGA5, JAK3, KCTD11, LPA, MAP3K11, MEN1, MITF, MYB, NFATC1, NFKB1, NFKBIB, NME2, NOTCH2, NR3C1, NUB1, OAS3 (includes EG:4940), PTPN6, RCAN1, REL, RRAD, RUNX1T1,…	74	0.000626
Cellular Growth and Proliferation	proliferation	proliferation of cells	ACACA, ADCYAP1R1, AIM2, APPL1, BCL3, BTRC, BUB3, C6ORF66, CCL4, CCL5, CCL19, CCL20, CD40, CD70, CD74, CD83, CD86, CD274, CDC27, CFB, CGA, CLSPN, COMP, CSF1, CTGF, CXCL1, CXCL2, CXCL3, CXCL5, CXCL10, CXCR7, CYLD, DBC1, DIABLO, DLL1, DPP4, DUSP22, EBI3, EDG4, EGR2, EHF, FANCL, FGF17, FGFR4, FOXD2 (includes EG:2306), GBP1, GDF5, GNB1, GNB2L1, GSTP1, HAS3, HPRT1, HSD11B2, HUWE1, ICAM1, IFNB1, IGFBP6,…	133	3.55e-06
Cellular Growth and Proliferation	proliferation	proliferation of blood cells	CCL4, CCL20, CD40, CD70, CD74, CD83, CD86, CD274, CSF1, CYLD, DLL1, DPP4, EBI3, FOXD2 (includes EG:2306), GSTP1, HPRT1, ICAM1, IFNB1, IGLL1, IKZF3, IL6, IL8, IL13, IRF8, JAK3, LTA, MYB, NFATC1, NFKB1, NR3C1, PIK3R2, PLCG2, PTPN6, REL, RIPK2, RUNX1T1, STAT1, TAC4, TLX1, TNFRSF4, TNFRSF9, TNFRSF13B, TNFSF13, TNFSF15, TP53, TRAF5, TSLP, ZAP70	48	1.53e-05
Cellular Growth and Proliferation	proliferation	proliferation of lymphatic system cells	CCL4, CCL20, CD40, CD70, CD74, CD83, CD86, CD274, CSF1, CYLD, DPP4, EBI3, FOXD2 (includes EG:2306), GSTP1, HPRT1, ICAM1, IFNB1, IGLL1, IKZF3, IL6, IL13, IRF8, JAK3, LTA, MEN1, MYB, NFATC1, NFKB1, NR3C1, PIK3R2, PLCG2, PTPN6, REL, RIPK2, RUNX1T1, STAT1, TAC4, TNFRSF4, TNFRSF9, TNFRSF13B, TNFSF13, TNFSF15, TP53, TRAF5, TSLP, ZAP70	46	3.26e-05
Cellular Growth and Proliferation	proliferation	proliferation of eukaryotic cells	ACACA, ADCYAP1R1, AIM2, BTRC, C6ORF66, CCL4, CCL5, CCL19, CCL20, CD40, CD70, CD74, CD83, CD86, CD274, CGA, COMP, CSF1, CTGF, CXCL1, CXCL2, CXCL3, CXCL10, CXCR7, CYLD, DBC1, DIABLO, DLL1, DPP4, EBI3, EDG4, EGR2, FGFR4, FOXD2 (includes EG:2306), GBP1, GDF5, GNB2L1, GSTP1, HAS3, HPRT1, HSD11B2, HUWE1, ICAM1, IFNB1, IGFBP6, IGLL1, IKBKB, IKZF3, IL6, IL8, IL13, IRF1, IRF8, ITGA5, JAK3, KCTD11, LCN2, L…	104	4.85e-05
Cellular Growth and Proliferation	proliferation	proliferation of leukocytes	CCL4, CCL20, CD40, CD70, CD74, CD83, CD86, CD274, CSF1, CYLD, DPP4, EBI3, FOXD2 (includes EG:2306), GSTP1, HPRT1, ICAM1, IFNB1, IGLL1, IKZF3, IL6, IL13, IRF8, JAK3, LTA, MYB, NFATC1, NFKB1, PIK3R2, PLCG2, PTPN6, REL, RIPK2, STAT1, TAC4, TNFRSF4, TNFRSF9, TNFRSF13B, TNFSF13, TNFSF15, TP53, TRAF5, TSLP, ZAP70	43	7.99e-05
Cellular Growth and Proliferation	proliferation	proliferation of mononuclear leukocytes	CCL4, CD40, CD70, CD74, CD83, CD86, CD274, CYLD, DPP4, EBI3, FOXD2 (includes EG:2306), GSTP1, HPRT1, ICAM1, IFNB1, IGLL1, IKZF3, IL6, IL13, JAK3, LTA, MYB, NFATC1, NFKB1, PIK3R2, PLCG2, PTPN6, REL, RIPK2, STAT1, TAC4, TNFRSF4, TNFRSF9, TNFRSF13B, TNFSF13, TNFSF15, TP53, TRAF5, TSLP, ZAP70	40	0.000239
Cellular Growth and Proliferation	proliferation	proliferation of lymphocytes	CCL4, CD40, CD70, CD74, CD83, CD86, CD274, CYLD, DPP4, EBI3, FOXD2 (includes EG:2306), HPRT1, ICAM1, IFNB1, IGLL1, IKZF3, IL6, IL13, JAK3, LTA, MYB, NFATC1, NFKB1, PIK3R2, PLCG2, PTPN6, REL, RIPK2, STAT1, TAC4, TNFRSF4, TNFRSF9, TNFRSF13B, TNFSF13, TNFSF15, TP53, TRAF5, TSLP, ZAP70	39	0.000438
Cellular Growth and Proliferation	proliferation	proliferation of B lymphocytes	CD40, CD70, CD86, IGLL1, IKZF3, IL6, IL13, LTA, NFKB1, PLCG2, PTPN6, REL, STAT1, TAC4, TNFRSF13B, TNFSF13, TSLP	17	0.000661
Cellular Growth and Proliferation	proliferation	proliferation of bone cancer cell lines	COMP, CTGF, FGFR4, HSD11B2, IFNB1, NR3C1, THOC1, TP53	8	0.000834
Cellular Growth and Proliferation	generation	generation of lymphatic system cells	CD40, CD86, CSF1, IL6, IRF2, IRF8, JAK3, LTA, LTB, NFKB1	10	8.42e-06
Cellular Growth and Proliferation	generation	generation of cells	BCL2L10, CD40, CD86, CSF1, IL6, IRF2, IRF8, JAK3, LTA, LTB, NFKB1, TOB2	12	0.000272
Cellular Growth and Proliferation	generation	generation of eukaryotic cells	BCL2L10, CD40, CD86, CSF1, IL6, IRF2, IRF8, JAK3, LTA, LTB, NFKB1, TOB2	12	0.000272
Cellular Growth and Proliferation	generation	generation of bone marrow cells	CSF1, LTA, LTB, NFKB1	4	0.00107
Cellular Growth and Proliferation	generation	generation of dendritic cells	IL6, IRF8, LTA, LTB	4	0.00155
Cellular Growth and Proliferation	production	production of lymphatic system cells	CSF1, CXCL3, IL6, IL8, IRF2, JAK3, NFKBIA, RUNX1T1	8	3.15e-05
Cellular Growth and Proliferation	production	production of blood cells	CSF1, CXCL3, GP1BA, IL6, IL8, IRF2, NFKBIA, RUNX1T1	8	6.84e-05
Cellular Growth and Proliferation	production	production of leukocytes	CSF1, CXCL3, IL6, IL8, IRF2, NFKBIA, RUNX1T1	7	8.98e-05
Cellular Growth and Proliferation	production	production of eukaryotic cells	CSF1, CXCL3, GP1BA, IL6, IL8, IRF2, JAK3, NFKBIA, RUNX1T1	9	0.00098
Cellular Growth and Proliferation	production	production of cells	CSF1, CXCL3, GP1BA, IL6, IL8, IRF2, JAK3, NFKBIA, RUNX1T1	9	0.00126
Cellular Growth and Proliferation	expansion	expansion of T lymphocytes	CD40, CD86, CREB1, IKBKB, IL6, IL23A, IRF1, JAK3, TNFRSF9, TSLP, ZAP70	11	4.95e-05
Cellular Growth and Proliferation	expansion	expansion of blood cells	CD40, CD86, CREB1, DLL1, IKBKB, IL6, IL23A, IRF1, JAK3, MYB, NFATC1, RUNX1T1, TNFRSF9, TSLP, ZAP70	15	6.64e-05
Cellular Growth and Proliferation	expansion	expansion of lymphocytes	CD40, CD86, CREB1, IKBKB, IL6, IL23A, IRF1, JAK3, NFATC1, TNFRSF9, TSLP, ZAP70	12	8.57e-05
Cellular Growth and Proliferation	expansion	expansion of mononuclear leukocytes	CD40, CD86, CREB1, IKBKB, IL6, IL23A, IRF1, JAK3, NFATC1, TNFRSF9, TSLP, ZAP70	12	0.000113
Cellular Growth and Proliferation	expansion	expansion of lymphatic system cells	CD40, CD86, CREB1, IKBKB, IL6, IL23A, IRF1, JAK3, NFATC1, RUNX1T1, TNFRSF9, TSLP, ZAP70	13	0.000222
Cellular Growth and Proliferation	expansion	expansion of eukaryotic cells	CD40, CD86, CREB1, DLL1, IKBKB, IL6, IL23A, IRF1, JAK3, MYB, NFATC1, RUNX1T1, SERPINB7, TNFRSF9, TSLP, ZAP70	16	0.000309
Cellular Growth and Proliferation	expansion	expansion of cells	CD40, CD86, CREB1, DLL1, IKBKB, IL6, IL23A, IRF1, JAK3, MYB, NFATC1, RUNX1T1, SERPINB7, TNFRSF9, TSLP, ZAP70	16	0.000512
Cellular Growth and Proliferation	expansion	expansion of leukocytes	CD40, CD86, CREB1, IKBKB, IL6, IL23A, IRF1, JAK3, NFATC1, TNFRSF9, TSLP, ZAP70	12	0.000534
Cellular Growth and Proliferation	stimulation	stimulation of leukocytes	CCL5, CD40, CD274, CSF1, CXCL3, CXCL5, IL6, IL8, IL13, TSLP	10	0.000287
Cellular Growth and Proliferation	stimulation	stimulation of lymphatic system cells	CCL5, CD40, CD274, CSF1, CXCL3, CXCL5, IL6, IL8, IL13, TSLP	10	0.00116
Cellular Growth and Proliferation	stimulation	stimulation of blood cells	CCL5, CD40, CD274, CSF1, CXCL3, CXCL5, IL6, IL8, IL13, TSLP	10	0.00198
Cell-To-Cell Signaling and Interaction	activation	activation of lymphatic system cells	B2M, CCL4, CCL5, CD40, CD74, CD86, CD1B, CSF1, CXCL3, CXCL6, EGR2, FCAR, HLA-A, HLA-DQA1, HPRT1, ICAM1, IFNB1, IKBKB, IL6, IL8, IL13, IL1RN, ITGA5, JAK3, LCN2, LTA, LTB, NFKB1, NFKB2, PRG2 (includes EG:5553), PSMB9, PTGER3, REG3A, REL, RELB, SELE, SEMA4A, SMAD3, STAT1, TNFRSF9, TP53, TRAF3, VCAM1	43	1.15e-08
Cell-To-Cell Signaling and Interaction	activation	activation of blood cells	B2M, CCL4, CCL5, CD40, CD86, CD1B, CSF1, CXCL3, CXCL6, EGR2, FCAR, GP1BA, HLA-A, HPRT1, ICAM1, IFNB1, IKBKB, IL6, IL8, IL13, IL1RN, ITGA5, JAK3, LCN2, NFKB1, NFKB2, PRG2 (includes EG:5553), PTGER3, PTGIR, REG3A, REL, SELE, SEMA4A, SMAD3, STAT1, TNFRSF9, TP53, TRAF3, VCAM1	39	1.45e-06
Cell-To-Cell Signaling and Interaction	activation	activation of leukocytes	B2M, CCL4, CCL5, CD40, CD86, CD1B, CSF1, CXCL3, CXCL6, EGR2, FCAR, HLA-A, HPRT1, ICAM1, IFNB1, IKBKB, IL6, IL8, IL13, IL1RN, ITGA5, JAK3, LCN2, NFKB1, NFKB2, PRG2 (includes EG:5553), REL, SELE, SEMA4A, SMAD3, STAT1, TNFRSF9, TP53, TRAF3, VCAM1	35	1.83e-06
Cell-To-Cell Signaling and Interaction	activation	activation of cells	B2M, CCL4, CCL5, CD40, CD74, CD86, CD1B, CSF1, CXCL2, CXCL3, CXCL5, CXCL6, EGR2, FCAR, GP1BA, HLA-A, HLA-DQA1, HPRT1, ICAM1, IFNB1, IKBKB, IL6, IL8, IL13, IL1RN, IL23A, ITGA5, JAK3, LCN2, LTA, LTB, NFKB1, NFKB2, PPP1R1A, PRG2 (includes EG:5553), PSMB9, PTGER3, PTGIR, REG3A, REL, RELB, SELE, SEMA4A, SMAD3, STAT1, TNFRSF9, TP53, TRAF3, TSLP, VCAM1, VIM, ZAP70	52	2.52e-06
Cell-To-Cell Signaling and Interaction	activation	activation of eukaryotic cells	B2M, CCL4, CCL5, CD40, CD74, CD86, CD1B, CSF1, CXCL2, CXCL3, CXCL5, CXCL6, EGR2, FCAR, GP1BA, HLA-A, HLA-DQA1, HPRT1, ICAM1, IFNB1, IKBKB, IL6, IL8, IL13, IL1RN, IL23A, ITGA5, JAK3, LCN2, LTA, LTB, NFKB1, NFKB2, PRG2 (includes EG:5553), PSMB9, PTGER3, PTGIR, REG3A, REL, RELB, SELE, SEMA4A, SMAD3, STAT1, TNFRSF9, TP53, TRAF3, VCAM1, VIM, ZAP70	50	4.78e-06
Cell-To-Cell Signaling and Interaction	activation	activation of granulocytes	CCL5, CXCL3, CXCL6, FCAR, IL6, IL8, IL13, IL1RN, LCN2, PRG2 (includes EG:5553), SELE, VCAM1	12	3e-05
Cell-To-Cell Signaling and Interaction	activation	activation of phagocytes	CCL4, CCL5, CD40, CSF1, CXCL3, CXCL6, FCAR, ICAM1, IL6, IL8, IL1RN, LCN2, PRG2 (includes EG:5553), PTGER3, REG3A, SELE	16	4.31e-05
Cell-To-Cell Signaling and Interaction	activation	activation of bone marrow cells	CCL5, CXCL3, CXCL6, FCAR, IL6, IL8, IL13, IL1RN, LCN2, PRG2 (includes EG:5553), SELE, VCAM1	12	4.79e-05
Cell-To-Cell Signaling and Interaction	activation	activation of neutrophils	CCL5, CXCL3, CXCL6, FCAR, IL6, IL8, IL1RN, LCN2, PRG2 (includes EG:5553), SELE	10	8.1e-05
Cell-To-Cell Signaling and Interaction	activation	activation of T lymphocytes	B2M, CCL4, CCL5, CD40, CD86, EGR2, HLA-A, HPRT1, ICAM1, IFNB1, IKBKB, IL6, IL8, IL13, ITGA5, JAK3, REL, SEMA4A, SMAD3, STAT1, TP53	21	9.8e-05
Cell-To-Cell Signaling and Interaction	activation	activation of lymphocytes	B2M, CCL4, CCL5, CD40, CD86, CD1B, EGR2, HLA-A, HPRT1, ICAM1, IFNB1, IKBKB, IL6, IL8, IL13, ITGA5, JAK3, NFKB1, NFKB2, REL, SEMA4A, SMAD3, STAT1, TNFRSF9, TP53, TRAF3	26	0.000101
Cell-To-Cell Signaling and Interaction	activation	activation of mononuclear leukocytes	B2M, CCL4, CCL5, CD40, CD86, CD1B, CSF1, EGR2, HLA-A, HPRT1, ICAM1, IFNB1, IKBKB, IL6, IL8, IL13, ITGA5, JAK3, NFKB1, NFKB2, REL, SEMA4A, SMAD3, STAT1, TNFRSF9, TP53, TRAF3	27	0.000103
Cell-To-Cell Signaling and Interaction	activation	activation of antigen presenting cells	CCL4, CCL5, CD40, CD74, CSF1, HLA-DQA1, ICAM1, IFNB1, IL8, LTA, LTB, PSMB9, PTGER3, REG3A, RELB	15	0.000281
Cell-To-Cell Signaling and Interaction	activation	activation of bronchial epithelial cells	CXCL2, ICAM1	2	0.00206
Cell-To-Cell Signaling and Interaction	recruitment	recruitment of lymphatic system cells	CCL4, CCL5, CCL19, CCR3, CD40, CSF1, CXCL1, CXCL2, CXCL3, CXCL10, DARC, ICAM1, IKBKB, IL8, IL13, NFE2L2, RIPK2, SELE, TNFRSF9, VCAM1	20	4.83e-08
Cell-To-Cell Signaling and Interaction	recruitment	recruitment of blood cells	CCL4, CCL5, CCR3, CD40, CSF1, CXCL1, CXCL2, CXCL3, CXCL10, DARC, ICAM1, IKBKB, IL6, IL8, IL13, IL23A, NFE2L2, RIPK2, SELE, TNFRSF9, VCAM1	21	6.46e-08
Cell-To-Cell Signaling and Interaction	recruitment	recruitment of leukocytes	CCL4, CCL5, CCR3, CD40, CSF1, CXCL1, CXCL2, CXCL3, CXCL10, DARC, ICAM1, IKBKB, IL6, IL8, IL13, RIPK2, SELE, TNFRSF9, VCAM1	19	1.1e-07
Cell-To-Cell Signaling and Interaction	recruitment	recruitment of eukaryotic cells	CCL4, CCL5, CCL19, CCR3, CD40, CSF1, CXCL1, CXCL2, CXCL3, CXCL10, DARC, ICAM1, IKBKB, IL6, IL8, IL13, IL23A, NFE2L2, RIPK2, SELE, TNFRSF9, VCAM1	22	3.51e-07
Cell-To-Cell Signaling and Interaction	recruitment	recruitment of cells	CCL4, CCL5, CCL19, CCR3, CD40, CSF1, CXCL1, CXCL2, CXCL3, CXCL10, DARC, ICAM1, IKBKB, IL6, IL8, IL13, IL23A, NFE2L2, RIPK2, SELE, TNFRSF9, VCAM1	22	8.27e-07
Cell-To-Cell Signaling and Interaction	recruitment	recruitment of phagocytes	CCL4, CCL5, CD40, CSF1, CXCL1, CXCL2, CXCL3, CXCL10, DARC, ICAM1, IKBKB, IL8, NFE2L2, RIPK2, VCAM1	15	1.8e-06
Cell-To-Cell Signaling and Interaction	recruitment	recruitment of granulocytes	CCL4, CCL5, CSF1, CXCL1, CXCL2, CXCL3, CXCL10, DARC, IKBKB, IL8, IL13, RIPK2, SELE, VCAM1	14	6.76e-06
Cell-To-Cell Signaling and Interaction	recruitment	recruitment of bone marrow cells	CCL4, CCL5, CSF1, CXCL1, CXCL2, CXCL3, CXCL10, DARC, IKBKB, IL8, IL13, RIPK2, SELE, VCAM1	14	7.93e-06
Cell-To-Cell Signaling and Interaction	recruitment	recruitment of mononuclear leukocytes	CCL5, CCR3, CD40, CXCL3, CXCL10, ICAM1, IL6, IL8, TNFRSF9, VCAM1	10	2.09e-05
Cell-To-Cell Signaling and Interaction	recruitment	recruitment of lymphocytes	CCL5, CCR3, CD40, CXCL3, ICAM1, IL8, TNFRSF9, VCAM1	8	0.000136
Cell-To-Cell Signaling and Interaction	recruitment	recruitment of neutrophils	CCL4, CSF1, CXCL1, CXCL2, CXCL3, CXCL10, DARC, IKBKB, IL8, RIPK2	10	0.000249
Cell-To-Cell Signaling and Interaction	recruitment	recruitment of T lymphocytes	CCR3, CD40, CXCL3, ICAM1, TNFRSF9, VCAM1	6	0.00111
Cell-To-Cell Signaling and Interaction	binding	binding of blood cells	CCL4, CCL5, CCL19, CCL20, CCR3, CD40, CD86, CSF1, CXCL10, CXCL11, DARC, F5, FCAR, GP1BA, ICAM1, IL8, IL13, IRF8, ITGA5, LPA, NFE2L2, PTPN6, SELE, VCAM1	24	1.45e-06
Cell-To-Cell Signaling and Interaction	binding	binding of granulocytes	CCL5, CCR3, CXCL10, FCAR, ICAM1, IL8, IL13, ITGA5, PTPN6, SELE, VCAM1	11	3.77e-06
Cell-To-Cell Signaling and Interaction	binding	binding of myeloid cells	CCL5, CCR3, CXCL10, FCAR, ICAM1, IL8, IL13, ITGA5, PTPN6, SELE, VCAM1	11	3.77e-06
Cell-To-Cell Signaling and Interaction	binding	binding of cells	CCL4, CCL5, CCL19, CCL20, CCR3, CD40, CD74, CD86, CNTNAP1, CSF1, CXCL1, CXCL3, CXCL10, CXCL11, DARC, DEFA3, DPP4, EPHA3, F5, FCAR, GFRA1, GP1BA, HAS3, HLA-A, ICAM1, IL6, IL8, IL13, IRF8, ITGA5, LPA, LTA, NFE2L2, PLEKHC1, PPAP2A, PTPN6, SDC4, SELE, TLN1, TNFRSF13B, VCAM1, VCL	42	5.92e-06
Cell-To-Cell Signaling and Interaction	binding	binding of eukaryotic cells	CCL4, CCL5, CCL19, CCL20, CCR3, CD40, CD86, CNTNAP1, CSF1, CXCL1, CXCL3, CXCL10, CXCL11, DARC, DEFA3, DPP4, F5, FCAR, GFRA1, GP1BA, HAS3, HLA-A, ICAM1, IL6, IL8, IL13, IRF8, ITGA5, LPA, LTA, NFE2L2, PLEKHC1, PPAP2A, PTPN6, SDC4, SELE, TLN1, TNFRSF13B, VCAM1, VCL	40	6.44e-06
Cell-To-Cell Signaling and Interaction	binding	binding of bone marrow cells	CCL5, CCR3, CXCL10, FCAR, ICAM1, IL8, IL13, ITGA5, PTPN6, SELE, VCAM1	11	2.04e-05
Cell-To-Cell Signaling and Interaction	binding	binding of endothelial cells	CCL5, CCR3, CXCL11, DEFA3, HAS3, ICAM1, IL6, IL8, LPA, SELE, VCAM1	11	2.04e-05
Cell-To-Cell Signaling and Interaction	binding	binding of mononuclear leukocytes	CCL4, CCL5, CCL19, CCL20, CCR3, CD40, CD86, CXCL10, CXCL11, ICAM1, IL8, ITGA5, SELE, VCAM1	14	2.94e-05
Cell-To-Cell Signaling and Interaction	binding	binding of lymphatic system cells	CCL4, CCL5, CCL19, CCL20, CCR3, CD40, CD86, CSF1, CXCL10, CXCL11, FCAR, ICAM1, IL8, IL13, ITGA5, PTPN6, SELE, VCAM1	18	3.39e-05
Cell-To-Cell Signaling and Interaction	binding	binding of leukocytes	CCL4, CCL5, CCL19, CCL20, CCR3, CD40, CD86, CXCL10, CXCL11, FCAR, ICAM1, IL8, IL13, ITGA5, PTPN6, SELE, VCAM1	17	3.47e-05
Cell-To-Cell Signaling and Interaction	binding	binding of lymphocytes	CCL4, CCL5, CCL19, CCL20, CCR3, CD40, CD86, CXCL10, CXCL11, ICAM1, ITGA5, VCAM1	12	4.11e-05
Cell-To-Cell Signaling and Interaction	binding	binding of eosinophils	CCL5, CCR3, IL13, SELE, VCAM1	5	0.000389
Cell-To-Cell Signaling and Interaction	binding	binding of phagocytes	CCL5, CSF1, CXCL10, FCAR, ICAM1, IL8, ITGA5, PTPN6, SELE, VCAM1	10	0.000726
Cell-To-Cell Signaling and Interaction	binding	binding of T lymphocytes	CCL4, CCL5, CCR3, CXCL10, CXCL11, ICAM1, ITGA5, VCAM1	8	0.00097
Cell-To-Cell Signaling and Interaction	binding	binding of neutrophils	CXCL10, FCAR, ICAM1, IL8, ITGA5, PTPN6	6	0.00136
Cell-To-Cell Signaling and Interaction	attraction	attraction of T lymphocytes	CCL4, CCL5, CCL19, CCL20, CXCL10, IL8	6	1.11e-05
Cell-To-Cell Signaling and Interaction	attraction	attraction of lymphocytes	CCL4, CCL5, CCL19, CCL20, CXCL10, IL8	6	3e-05
Cell-To-Cell Signaling and Interaction	attraction	attraction of effector lymphocytes	CCL4, CCL5, CXCL10, IL8	4	5.86e-05
Cell-To-Cell Signaling and Interaction	attraction	attraction of memory T lymphocytes	CCL4, CCL5, CXCL10, IL8	4	5.86e-05
Cell-To-Cell Signaling and Interaction	attraction	attraction of mononuclear leukocytes	CCL4, CCL5, CCL19, CCL20, CXCL10, IL8	6	6.86e-05
Cell-To-Cell Signaling and Interaction	attraction	attraction of blood cells	CCL4, CCL5, CCL19, CCL20, CXCL3, CXCL10, IL8	7	8.98e-05
Cell-To-Cell Signaling and Interaction	attraction	attraction of leukocytes	CCL4, CCL5, CCL19, CCL20, CXCL3, CXCL10, IL8	7	8.98e-05
Cell-To-Cell Signaling and Interaction	attraction	attraction of lymphatic system cells	CCL4, CCL5, CCL19, CCL20, CXCL3, CXCL10, IL8	7	8.98e-05
Cell-To-Cell Signaling and Interaction	attraction	attraction of eukaryotic cells	CCL4, CCL5, CCL19, CCL20, CXCL3, CXCL10, GFRA1, IL8	8	0.000168
Cell-To-Cell Signaling and Interaction	attraction	attraction of cells	CCL4, CCL5, CCL19, CCL20, CXCL3, CXCL10, GFRA1, IL8	8	0.000205
Cell-To-Cell Signaling and Interaction	attraction	attraction of neutrophils	CCL4, CCL5, CXCL3, CXCL10, IL8	5	0.000269
Cell-To-Cell Signaling and Interaction	attraction	attraction of phagocytes	CCL4, CCL5, CXCL3, CXCL10, IL8	5	0.000389
Cell-To-Cell Signaling and Interaction	attraction	attraction of granulocytes	CCL4, CCL5, CXCL3, CXCL10, IL8	5	0.000545
Cell-To-Cell Signaling and Interaction	chemoattraction	chemoattraction of T lymphocytes	CCL5, CCL19, CCL20, IL8	4	0.000132
Cell-To-Cell Signaling and Interaction	chemoattraction	chemoattraction of lymphocytes	CCL5, CCL19, CCL20, IL8	4	0.000441
Cell-To-Cell Signaling and Interaction	chemoattraction	chemoattraction of mononuclear leukocytes	CCL5, CCL19, CCL20, IL8	4	0.00155
Cell-To-Cell Signaling and Interaction	chemoattraction	chemoattraction of blood cells	CCL5, CCL19, CCL20, CXCL3, IL8	5	0.00166
Cell-To-Cell Signaling and Interaction	chemoattraction	chemoattraction of leukocytes	CCL5, CCL19, CCL20, CXCL3, IL8	5	0.00166
Cell-To-Cell Signaling and Interaction	chemoattraction	chemoattraction of lymphatic system cells	CCL5, CCL19, CCL20, CXCL3, IL8	5	0.00166
Cell-To-Cell Signaling and Interaction	chemoattraction	chemoattraction of Langerhans cells	CCL19, CCL20	2	0.00206
Cell-To-Cell Signaling and Interaction	stimulation	stimulation of leukocytes	CCL5, CD40, CD274, CSF1, CXCL3, CXCL5, IL6, IL8, IL13, TSLP	10	0.000287
Cell-To-Cell Signaling and Interaction	stimulation	stimulation of lymphatic system cells	CCL5, CD40, CD274, CSF1, CXCL3, CXCL5, IL6, IL8, IL13, TSLP	10	0.00116
Cell-To-Cell Signaling and Interaction	stimulation	stimulation of blood cells	CCL5, CD40, CD274, CSF1, CXCL3, CXCL5, IL6, IL8, IL13, TSLP	10	0.00198
Cell-To-Cell Signaling and Interaction	adhesion	adhesion of blood cells	CCL4, CCL5, CCL19, CCL20, CSF1, CXCL3, CXCL10, CXCL11, GP1BA, HYAL4, ICAM1, IL6, IL8, IL13, ITGA5, MADCAM1, NFKBIB, PLCG2, RGS1, SAA1, SELE, STAP2, VCAM1	23	0.000454
Cell-To-Cell Signaling and Interaction	adhesion	adhesion of eosinophils	ICAM1, IL13, ITGA5, MADCAM1, SELE, VCAM1	6	0.00072
Cell-To-Cell Signaling and Interaction	adhesion	adhesion of liver cells	CTGF, ITGA5, SMAD3	3	0.000869
Cell-To-Cell Signaling and Interaction	adhesion	adhesion of mononuclear leukocytes	CCL4, CCL5, CCL19, CCL20, CXCL11, ICAM1, IL6, IL8, ITGA5, MADCAM1, RGS1, SELE, STAP2, VCAM1	14	0.000897
Cell-To-Cell Signaling and Interaction	adhesion	adhesion of connective tissue cells	CSF1, CTGF, ICAM1, ITGA5, RND1, VCAM1, VCL, ZYX	8	0.00097
Cell-To-Cell Signaling and Interaction	adhesion	adhesion of lymphocytes	CCL4, CCL19, CCL20, CXCL11, ICAM1, IL6, ITGA5, MADCAM1, RGS1, SELE, STAP2, VCAM1	12	0.0013
Cell-To-Cell Signaling and Interaction	adhesion	adhesion of lymphatic system cells	CCL4, CCL5, CCL19, CCL20, CSF1, CXCL3, CXCL11, ICAM1, IL6, IL8, IL13, ITGA5, MADCAM1, RGS1, SELE, STAP2, VCAM1	17	0.00143
Cell-To-Cell Signaling and Interaction	priming	priming of leukocytes	CD40, CD86, CSF1, IKBKB, IL6, IL8, REL	7	0.00101
Cell-To-Cell Signaling and Interaction	priming	priming of blood cells	CD40, CD86, CSF1, IKBKB, IL6, IL8, REL	7	0.00166
Cell-To-Cell Signaling and Interaction	priming	priming of lymphatic system cells	CD40, CD86, CSF1, IKBKB, IL6, IL8, REL	7	0.00166
Cell-To-Cell Signaling and Interaction	attachment	attachment of phagocytes	CSF1, ICAM1, SELE, VCAM1	4	0.00107
Cell-To-Cell Signaling and Interaction	communication	communication of cells	CCL4, CCL5, CCL20, CD70, CGA, CNTNAP1, CXCL5, CXCL6, CXCL10, CXCL11, FGF17, GDF5, GREM1, IL6, IL17C, IL1F9, LTA, LTB, MLN, PANX1, PCSK2, PTGIR, STAT1, WNT10B, ZYX	25	0.00189
Cell-To-Cell Signaling and Interaction	signaling	signaling of cells	CCL4, CCL5, CCL20, CD70, CGA, CXCL5, CXCL6, CXCL10, CXCL11, FGF17, GDF5, GREM1, IL6, IL17C, IL1F9, LTA, LTB, MLN, PANX1, PCSK2, PTGIR, STAT1, WNT10B, ZYX	24	0.00189
Cell-To-Cell Signaling and Interaction	contact growth inhibition	contact growth inhibition of lung cancer cell lines	IRF1, TP53	2	0.00206
Dermatological Diseases and Conditions	dermatological disorder	dermatological disorder	ATP1A3, ATP1A4, B2M, CCL4, CCL5, CCL20, CD40, CD74, CDSN, CFB, COL11A2, COL12A1, COL15A1, COL22A1, COL7A1, DEFA1 (includes EG:1667), HLA-DQA1, HPRT1, ICAM1, IKBKB, IL6, IL8, IL13, IL25, IL23A, KRT81 (includes EG:3887), LTA, LTB, NFKB1, NFKBIA, NFKBIB, NFKBIZ, NR3C1, PHF1, PTPN6, RAPH1, RELB, RGS1, SELE, SLC5A7, SMAD3, SPAG1, STS, TLR7, TLX3, TNFAIP3, TP53, ZMPSTE24	48	2.33e-08
Dermatological Diseases and Conditions	dermatological disorder	dermatological disorder of mice	B2M, CD40, CFB, IL8, LTA, LTB, NFKB1, NFKBIA, NFKBIB, SELE, SLC5A7, TLX3, ZMPSTE24	13	3.8e-05
Dermatological Diseases and Conditions	dermatological disorder	dermatological disorder of mammalia	B2M, CD40, CFB, IL8, LTA, LTB, NFKB1, NFKBIA, NFKBIB, SELE, SLC5A7, TLX3, ZMPSTE24	13	8.53e-05
Dermatological Diseases and Conditions	dermatitis	dermatitis	CCL5, CD40, CD74, DEFA1 (includes EG:1667), HLA-DQA1, ICAM1, IL13, IL25, LTA, LTB, NFKB1, NFKBIA, NFKBIB, NFKBIZ, NR3C1, PHF1, RELB, SELE, SPAG1, TNFAIP3	20	1.7e-06
Dermatological Diseases and Conditions	dermatitis	dermatitis of mice	CD40, LTA, LTB, NFKB1, NFKBIA, NFKBIB, SELE	7	0.000477
Dermatological Diseases and Conditions	skin lesion	skin lesion	CD86, NFKBIZ, RELB, SMAD3, ST8SIA1	5	0.000545
Dermatological Diseases and Conditions	atopic dermatitis	atopic dermatitis	CCL5, CD74, DEFA1 (includes EG:1667), HLA-DQA1, IL13, IL25, NFKBIZ, NR3C1, PHF1, SPAG1, TNFAIP3	11	0.0014
Cellular Movement	cell movement	cell movement of blood cells	BLR1, CCL1, CCL4, CCL5, CCL19, CCL20, CCR3, CD40, CD69, CD86, CFB, CSF1, CXCL1, CXCL2, CXCL3, CXCL5, CXCL6, CXCL10, CXCL11, CXCR7, DARC, DEFA1 (includes EG:1667), FCAR, GREM1, HYAL4, ICAM1, IL6, IL8, IL13, IL25, ITGA5, JAK3, LPA, LTA, LTB, MADCAM1, NFATC1, NFE2L2, NFKB1, NFKB2, NFKBIA, NFKBIZ, PTPN6, RGS1, SAA1, SELE, SERPINA3, SMAD3, TNFSF13, VCAM1	50	3.8e-08
Cellular Movement	cell movement	cell movement of leukocytes	BLR1, CCL1, CCL4, CCL5, CCL19, CCL20, CCR3, CD40, CD69, CD86, CFB, CSF1, CXCL1, CXCL2, CXCL3, CXCL5, CXCL6, CXCL10, CXCL11, CXCR7, DARC, DEFA1 (includes EG:1667), GREM1, HYAL4, ICAM1, IL6, IL8, IL13, IL25, LPA, LTA, MADCAM1, NFATC1, NFE2L2, NFKB1, NFKB2, NFKBIA, PTPN6, RGS1, SAA1, SELE, SERPINA3, SMAD3, TNFSF13, VCAM1	45	4.29e-07
Cellular Movement	cell movement	cell movement of lymphatic system cells	BLR1, CCL1, CCL4, CCL5, CCL19, CCL20, CCR3, CD40, CD69, CD86, CFB, CSF1, CXCL1, CXCL2, CXCL3, CXCL5, CXCL6, CXCL10, CXCL11, CXCR7, DARC, DEFA1 (includes EG:1667), FCAR, GREM1, ICAM1, IL6, IL8, IL13, IL25, ITGA5, LPA, LTA, MADCAM1, NFATC1, NFE2L2, NFKB1, NFKB2, NFKBIA, PTPN6, RGS1, SAA1, SELE, SERPINA3, SMAD3, TNFSF13, VCAM1	46	4.91e-07
Cellular Movement	cell movement	cell movement of mononuclear leukocytes	BLR1, CCL1, CCL4, CCL5, CCL19, CCL20, CCR3, CD40, CD69, CD86, CXCL3, CXCL10, CXCL11, CXCR7, DEFA1 (includes EG:1667), GREM1, ICAM1, IL6, IL8, IL13, LPA, LTA, NFATC1, NFKB1, NFKB2, RGS1, SAA1, SELE, SERPINA3, SMAD3, TNFSF13, VCAM1	32	1.55e-06
Cellular Movement	cell movement	cell movement of antigen presenting cells	CCL1, CCL4, CCL5, CCL19, CCL20, CCR3, CD40, CD86, CSF1, CXCL3, CXCL10, CXCL11, DEFA1 (includes EG:1667), FCAR, GREM1, ICAM1, IL6, IL13, ITGA5, LPA, SAA1, SELE, SERPINA3, SMAD3, VCAM1	25	2.74e-06
Cellular Movement	cell movement	cell movement of lymphocytes	BLR1, CCL1, CCL4, CCL5, CCL19, CCL20, CCR3, CD40, CD69, CD86, CXCL3, CXCL10, CXCL11, CXCR7, DEFA1 (includes EG:1667), ICAM1, IL6, IL8, LTA, NFATC1, NFKB1, NFKB2, RGS1, SAA1, SELE, TNFSF13, VCAM1	27	4.25e-06
Cellular Movement	cell movement	cell movement of phagocytes	CCL1, CCL4, CCL5, CCL20, CFB, CSF1, CXCL1, CXCL2, CXCL3, CXCL5, CXCL6, CXCL10, DARC, DEFA1 (includes EG:1667), FCAR, GREM1, ICAM1, IL6, IL8, IL13, ITGA5, LPA, NFKBIA, PTPN6, SAA1, SELE, SERPINA3, SMAD3, VCAM1	29	1.52e-05
Cellular Movement	cell movement	cell movement	ACAN, ATP1A4, BLR1, CCL1, CCL4, CCL5, CCL19, CCL20, CCR3, CD40, CD69, CD86, CFB, CLIC4, CSF1, CTGF, CTHRC1, CXCL1, CXCL2, CXCL3, CXCL5, CXCL6, CXCL10, CXCL11, CXCR7, DARC, DCX, DEFA3, DEFA1 (includes EG:1667), DLL1, DPP4, EDG4, FCAR, FLNA (includes EG:2316), GDF5, GFRA1, GNB1, GNB2L1, GP1BA, GREM1, HAS3, HMGB2, HYAL4, ICAM1, IGFBP6, IKBKB, IL6, IL8, IL13, IL25, IL32, ITGA5, JAK3, LCN2, LPA, LTA, …	95	5.03e-05
Cellular Movement	cell movement	cell movement of eukaryotic cells	ACAN, ATP1A4, BLR1, CCL1, CCL4, CCL5, CCL19, CCL20, CCR3, CD40, CD69, CD86, CFB, CLIC4, CSF1, CTGF, CXCL1, CXCL2, CXCL3, CXCL5, CXCL6, CXCL10, CXCL11, CXCR7, DARC, DCX, DEFA3, DEFA1 (includes EG:1667), DLL1, DPP4, EDG4, FCAR, FLNA (includes EG:2316), GDF5, GFRA1, GNB1, GNB2L1, GP1BA, GREM1, HAS3, HMGB2, HYAL4, ICAM1, IGFBP6, IL6, IL8, IL13, IL25, ITGA5, JAK3, LPA, LTA, LTB, MADCAM1, MAPK12, MED1,…	85	5.08e-05
Cellular Movement	cell movement	cell movement of B lymphocytes	CCL19, CCL20, CCR3, CD40, LTA, NFATC1, NFKB2, RGS1, TNFSF13	9	8.89e-05
Cellular Movement	cell movement	cell movement of macrophages	CCL1, CCL4, CCL5, CCL20, CSF1, CXCL3, DEFA1 (includes EG:1667), FCAR, GREM1, ICAM1, IL6, IL13, ITGA5, LPA, SAA1, SELE, SERPINA3, SMAD3, VCAM1	19	9.67e-05
Cellular Movement	cell movement	cell movement of leukocyte cell lines	CCL1, CCL5, CCL19, CXCL3, CXCL10, CXCL11, DEFA3, DEFA1 (includes EG:1667), ICAM1, IL8, RGS1, SOCS2	12	9.85e-05
Cellular Movement	cell movement	cell movement of granulocytes	CCL4, CCL5, CCR3, CFB, CSF1, CXCL1, CXCL2, CXCL3, CXCL5, CXCL6, CXCL10, CXCL11, DARC, ICAM1, IL6, IL8, IL13, IL25, MADCAM1, NFE2L2, NFKBIA, PTPN6, SELE, VCAM1	24	0.00013
Cellular Movement	cell movement	cell movement of myeloid cells	CCL4, CCL5, CCR3, CFB, CSF1, CXCL1, CXCL2, CXCL3, CXCL5, CXCL6, CXCL10, CXCL11, DARC, ICAM1, IL6, IL8, IL13, IL25, MADCAM1, NFE2L2, NFKBIA, PTPN6, SELE, VCAM1	24	0.000181
Cellular Movement	cell movement	cell movement of eosinophils	CCL4, CCL5, CCR3, CXCL2, CXCL10, CXCL11, IL8, IL13, IL25, MADCAM1, NFE2L2, VCAM1	12	0.000242
Cellular Movement	cell movement	cell movement of T lymphocytes	BLR1, CCL1, CCL4, CCL5, CCL19, CCL20, CCR3, CD40, CD69, CD86, CXCL10, CXCL11, CXCR7, DEFA1 (includes EG:1667), ICAM1, IL6, IL8, SELE	18	0.000248
Cellular Movement	cell movement	cell movement of germ cell tumor cell lines	CCL4, CCL5, CXCL3, IL8	4	0.000254
Cellular Movement	cell movement	cell movement of bone marrow cells	CCL4, CCL5, CCR3, CFB, CSF1, CXCL1, CXCL2, CXCL3, CXCL5, CXCL6, CXCL10, CXCL11, DARC, ICAM1, IL6, IL8, IL13, IL25, MADCAM1, NFE2L2, NFKBIA, PTPN6, SELE, VCAM1	24	0.000359
Cellular Movement	cell movement	cell movement of neutrophils	CCL4, CCL5, CFB, CSF1, CXCL1, CXCL2, CXCL3, CXCL5, CXCL6, CXCL10, DARC, ICAM1, IL6, IL8, NFKBIA, PTPN6, SELE, VCAM1	18	0.000532
Cellular Movement	cell movement	cell movement of monocytes	CCL1, CCL4, CCL5, CCL20, CXCL3, GREM1, IL6, IL13, LPA, SELE, SERPINA3, SMAD3, VCAM1	13	0.00108
Cellular Movement	cell movement	cell movement of embryonic cell lines	CCL5, CCL20, CCR3, CXCL1, CXCL10, ICAM1, ITGA5, RHOC, SAA1	9	0.00143
Cellular Movement	cell movement	cell movement of mononuclear cells	CCL4, CCL20, JAK3, LTA, LTB, NFKBIZ	6	0.00199
Cellular Movement	homing	homing of leukocytes	BLR1, CCL1, CCL4, CCL5, CCL19, CCL20, CCR3, CD40, CSF1, CXCL1, CXCL2, CXCL3, CXCL5, CXCL6, CXCL10, CXCL11, CXCR7, DEFA1 (includes EG:1667), IL8, IL13, LPA, NFKB2, PTPN6, RGS1, SAA1, SELE, SERPINA3, SMAD3	28	3.69e-07
Cellular Movement	homing	homing of lymphatic system cells	BLR1, CCL1, CCL4, CCL5, CCL19, CCL20, CCR3, CD40, CSF1, CXCL1, CXCL2, CXCL3, CXCL5, CXCL6, CXCL10, CXCL11, CXCR7, DEFA1 (includes EG:1667), IL8, IL13, LPA, NFKB2, PTPN6, RGS1, SAA1, SELE, SERPINA3, SMAD3, VCAM1	29	4.21e-07
Cellular Movement	homing	homing of mononuclear leukocytes	BLR1, CCL1, CCL4, CCL5, CCL19, CCL20, CCR3, CD40, CXCL3, CXCL10, CXCL11, CXCR7, DEFA1 (includes EG:1667), IL8, IL13, LPA, NFKB2, RGS1, SAA1, SELE, SERPINA3, SMAD3	22	6.51e-07
Cellular Movement	homing	homing of blood cells	BLR1, CCL1, CCL4, CCL5, CCL19, CCL20, CCR3, CD40, CSF1, CXCL1, CXCL2, CXCL3, CXCL5, CXCL6, CXCL10, CXCL11, CXCR7, DEFA1 (includes EG:1667), IL8, IL13, LPA, NFKB2, PTPN6, RGS1, SAA1, SELE, SERPINA3, SMAD3	28	7.91e-07
Cellular Movement	homing	homing of lymphocytes	BLR1, CCL1, CCL4, CCL5, CCL19, CCL20, CCR3, CD40, CXCL3, CXCL10, CXCL11, CXCR7, DEFA1 (includes EG:1667), IL8, NFKB2, RGS1, SAA1	17	5.89e-06
Cellular Movement	homing	homing of phagocytes	CCL1, CCL4, CCL5, CSF1, CXCL1, CXCL2, CXCL3, CXCL5, CXCL6, CXCL10, DEFA1 (includes EG:1667), IL8, IL13, LPA, PTPN6, SAA1, SELE, SERPINA3, SMAD3	19	1.17e-05
Cellular Movement	homing	homing of T lymphocytes	BLR1, CCL1, CCL4, CCL5, CCL19, CCL20, CCR3, CXCL10, CXCL11, CXCR7, DEFA1 (includes EG:1667), IL8	12	5.57e-05
Cellular Movement	homing	homing of eukaryotic cells	BLR1, CCL1, CCL4, CCL5, CCL19, CCL20, CCR3, CD40, CSF1, CXCL1, CXCL2, CXCL3, CXCL5, CXCL6, CXCL10, CXCL11, CXCR7, DEFA3, DEFA1 (includes EG:1667), GFRA1, GNB1, IL6, IL8, IL13, ITGA5, LPA, NFKB2, PTPN6, RGS1, SAA1, SELE, SERPINA3, SMAD3, VCAM1	34	7.78e-05
Cellular Movement	homing	homing of bone marrow cells	CCL4, CCL5, CCR3, CSF1, CXCL1, CXCL2, CXCL3, CXCL5, CXCL6, CXCL10, IL8, IL13, PTPN6, SELE, VCAM1	15	0.000157
Cellular Movement	homing	homing of B lymphocytes	CCL19, CCL20, CCR3, CD40, NFKB2, RGS1	6	0.000191
Cellular Movement	homing	homing of neutrophils	CCL4, CCL5, CSF1, CXCL1, CXCL2, CXCL3, CXCL5, CXCL6, CXCL10, IL8, PTPN6, SELE	12	0.000272
Cellular Movement	homing	homing of granulocytes	CCL4, CCL5, CCR3, CSF1, CXCL1, CXCL2, CXCL3, CXCL5, CXCL6, CXCL10, IL8, IL13, PTPN6, SELE	14	0.000299
Cellular Movement	homing	homing of cell lines	CCL1, CCL4, CCL5, CCL19, CCL20, CXCL1, CXCL3, CXCL5, CXCL10, CXCL11, DEFA3, DEFA1 (includes EG:1667), GNB1, IL8, ITGA5, RGS1, SELE, SMAD3	18	0.000929
Cellular Movement	homing	homing of leukocyte cell lines	CCL1, CCL19, CXCL11, DEFA3, DEFA1 (includes EG:1667), IL8, RGS1	7	0.00166
Cellular Movement	chemotaxis	chemotaxis of leukocytes	CCL1, CCL4, CCL5, CCL19, CCL20, CCR3, CD40, CSF1, CXCL1, CXCL2, CXCL3, CXCL5, CXCL6, CXCL10, CXCL11, CXCR7, DEFA1 (includes EG:1667), IL8, IL13, LPA, NFKB2, PTPN6, RGS1, SAA1, SELE, SERPINA3, SMAD3	27	4.72e-07
Cellular Movement	chemotaxis	chemotaxis of mononuclear leukocytes	CCL1, CCL4, CCL5, CCL19, CCL20, CCR3, CD40, CXCL3, CXCL10, CXCL11, CXCR7, DEFA1 (includes EG:1667), IL8, IL13, LPA, NFKB2, RGS1, SAA1, SELE, SERPINA3, SMAD3	21	7.75e-07
Cellular Movement	chemotaxis	chemotaxis of blood cells	CCL1, CCL4, CCL5, CCL19, CCL20, CCR3, CD40, CSF1, CXCL1, CXCL2, CXCL3, CXCL5, CXCL6, CXCL10, CXCL11, CXCR7, DEFA1 (includes EG:1667), IL8, IL13, LPA, NFKB2, PTPN6, RGS1, SAA1, SELE, SERPINA3, SMAD3	27	1.02e-06
Cellular Movement	chemotaxis	chemotaxis of lymphatic system cells	CCL1, CCL4, CCL5, CCL19, CCL20, CCR3, CD40, CSF1, CXCL1, CXCL2, CXCL3, CXCL5, CXCL6, CXCL10, CXCL11, CXCR7, DEFA1 (includes EG:1667), IL8, IL13, LPA, NFKB2, PTPN6, RGS1, SAA1, SELE, SERPINA3, SMAD3	27	1.24e-06
Cellular Movement	chemotaxis	chemotaxis of lymphocytes	CCL1, CCL4, CCL5, CCL19, CCL20, CCR3, CD40, CXCL3, CXCL10, CXCL11, CXCR7, DEFA1 (includes EG:1667), IL8, NFKB2, RGS1, SAA1	16	6.73e-06
Cellular Movement	chemotaxis	chemotaxis of phagocytes	CCL1, CCL4, CCL5, CSF1, CXCL1, CXCL2, CXCL3, CXCL5, CXCL6, CXCL10, DEFA1 (includes EG:1667), IL8, IL13, LPA, PTPN6, SAA1, SELE, SERPINA3, SMAD3	19	1.05e-05
Cellular Movement	chemotaxis	chemotaxis of antigen presenting cells	CCL1, CCL4, CCL5, CCL19, CCL20, CCR3, CSF1, CXCL3, DEFA1 (includes EG:1667), IL13, LPA, SAA1, SELE, SERPINA3, SMAD3	15	2.89e-05
Cellular Movement	chemotaxis	chemotaxis of germ cell tumor cell lines	CCL4, CCL5, CXCL3, IL8	4	0.000132
Cellular Movement	chemotaxis	chemotaxis of T lymphocytes	CCL1, CCL4, CCL5, CCL19, CCL20, CCR3, CXCL10, CXCL11, CXCR7, DEFA1 (includes EG:1667), IL8	11	0.000146
Cellular Movement	chemotaxis	chemotaxis of macrophages	CCL1, CCL4, CCL5, CSF1, CXCL3, DEFA1 (includes EG:1667), IL13, LPA, SAA1, SELE, SERPINA3, SMAD3	12	0.000189
Cellular Movement	chemotaxis	chemotaxis of B lymphocytes	CCL19, CCL20, CCR3, CD40, NFKB2, RGS1	6	0.000191
Cellular Movement	chemotaxis	chemotaxis of neutrophils	CCL4, CCL5, CSF1, CXCL1, CXCL2, CXCL3, CXCL5, CXCL6, CXCL10, IL8, PTPN6, SELE	12	0.000242
Cellular Movement	chemotaxis	chemotaxis of granulocytes	CCL4, CCL5, CCR3, CSF1, CXCL1, CXCL2, CXCL3, CXCL5, CXCL6, CXCL10, IL8, IL13, PTPN6, SELE	14	0.00027
Cellular Movement	chemotaxis	chemotaxis of eukaryotic cells	CCL1, CCL4, CCL5, CCL19, CCL20, CCR3, CD40, CSF1, CXCL1, CXCL2, CXCL3, CXCL5, CXCL6, CXCL10, CXCL11, CXCR7, DEFA3, DEFA1 (includes EG:1667), GFRA1, GNB1, IL6, IL8, IL13, LPA, NFKB2, PTPN6, RGS1, SAA1, SELE, SERPINA3, SMAD3	31	0.000281
Cellular Movement	chemotaxis	chemotaxis of bone marrow cells	CCL4, CCL5, CCR3, CSF1, CXCL1, CXCL2, CXCL3, CXCL5, CXCL6, CXCL10, IL8, IL13, PTPN6, SELE	14	0.00033
Cellular Movement	chemotaxis	chemotaxis of cell lines	CCL1, CCL4, CCL5, CCL19, CCL20, CXCL1, CXCL3, CXCL5, CXCL10, CXCL11, DEFA3, DEFA1 (includes EG:1667), GNB1, IL8, RGS1, SELE, SMAD3	17	0.00133
Cellular Movement	chemotaxis	chemotaxis of leukocyte cell lines	CCL1, CCL19, CXCL11, DEFA3, DEFA1 (includes EG:1667), IL8, RGS1	7	0.00141
Cellular Movement	chemotaxis	chemotaxis	CCL1, CCL4, CCL5, CCL19, CCL20, CCR3, CD40, CSF1, CXCL1, CXCL2, CXCL3, CXCL5, CXCL6, CXCL10, CXCL11, CXCR7, DEFA3, DEFA1 (includes EG:1667), GFRA1, GNB1, IKBKB, IL6, IL8, IL13, LPA, NFKB2, PTPN6, RGS1, SAA1, SELE, SERPINA3, SMAD3	32	0.00179
Cellular Movement	migration	migration of blood cells	CCL1, CCL4, CCL5, CCL19, CCL20, CCR3, CD40, CD69, CSF1, CXCL1, CXCL2, CXCL3, CXCL5, CXCL6, CXCL10, CXCL11, CXCR7, DARC, DEFA1 (includes EG:1667), GREM1, HYAL4, ICAM1, IL6, IL8, IL13, ITGA5, LPA, NFKB2, PTPN6, RGS1, SAA1, SELE, SERPINA3, SMAD3, TNFSF13, VCAM1	36	1.27e-06
Cellular Movement	migration	migration of leukocytes	CCL1, CCL4, CCL5, CCL19, CCL20, CCR3, CD40, CD69, CSF1, CXCL1, CXCL2, CXCL3, CXCL5, CXCL6, CXCL10, CXCL11, CXCR7, DARC, DEFA1 (includes EG:1667), GREM1, HYAL4, ICAM1, IL6, IL8, IL13, LPA, NFKB2, PTPN6, RGS1, SAA1, SELE, SERPINA3, SMAD3, TNFSF13, VCAM1	35	1.71e-06
Cellular Movement	migration	migration of granulocytes	CCL4, CCL5, CCR3, CXCL1, CXCL2, CXCL3, CXCL5, CXCL6, CXCL10, CXCL11, DARC, ICAM1, IL6, IL8, SELE, VCAM1	16	5.86e-06
Cellular Movement	migration	migration of myeloid cells	CCL4, CCL5, CCR3, CXCL1, CXCL2, CXCL3, CXCL5, CXCL6, CXCL10, CXCL11, DARC, ICAM1, IL6, IL8, SELE, VCAM1	16	6.73e-06
Cellular Movement	migration	migration of bone marrow cells	CCL4, CCL5, CCR3, CXCL1, CXCL2, CXCL3, CXCL5, CXCL6, CXCL10, CXCL11, DARC, ICAM1, IL6, IL8, SELE, VCAM1	16	2.15e-05
Cellular Movement	migration	migration of lymphatic system cells	CCL1, CCL4, CCL5, CCL19, CCL20, CCR3, CD40, CD69, CSF1, CXCL1, CXCL2, CXCL3, CXCL5, CXCL6, CXCL10, CXCL11, DARC, GREM1, ICAM1, IL6, IL8, ITGA5, NFKB2, SELE, TNFSF13, VCAM1	26	3.9e-05
Cellular Movement	migration	migration of eosinophils	CCL4, CCL5, CCR3, CXCL2, CXCL10, CXCL11, IL8, VCAM1	8	8.67e-05
Cellular Movement	migration	migration of phagocytes	CCL1, CCL5, CCL20, CSF1, CXCL1, CXCL3, CXCL5, CXCL6, DARC, GREM1, ICAM1, IL6, IL8, ITGA5, SELE, VCAM1	16	9.09e-05
Cellular Movement	migration	migration of antigen presenting cells	CCL1, CCL4, CCL5, CCL19, CCL20, CD40, CSF1, CXCL10, CXCL11, GREM1, ICAM1, ITGA5, SELE, VCAM1	14	0.000363
Cellular Movement	migration	migration of Th1 lymphocytes	CCL4, CCL5, CD40, SELE	4	0.000441
Cellular Movement	migration	migration of mononuclear leukocytes	CCL1, CCL4, CCL5, CCL19, CCL20, CD40, CD69, CXCL10, CXCL11, GREM1, ICAM1, IL8, NFKB2, SELE, TNFSF13, VCAM1	16	0.000512
Cellular Movement	migration	migration of lymphocytes	CCL4, CCL5, CCL19, CCL20, CD40, CD69, CXCL10, CXCL11, ICAM1, IL8, NFKB2, SELE, TNFSF13, VCAM1	14	0.000634
Cellular Movement	migration	migration of neutrophils	CXCL1, CXCL3, CXCL5, CXCL6, DARC, ICAM1, IL6, IL8, SELE, VCAM1	10	0.000726
Cellular Movement	migration	migration of mesangial cells	CTGF, CXCL2, CXCL3, CXCL10	4	0.00107
Cellular Movement	migration	migration of glomerular cells	CTGF, CXCL2, CXCL3, CXCL10	4	0.00155
Cellular Movement	migration	migration of helper inducer T lymphocytes	CCL4, CCL5, CD40, SELE	4	0.00155
Cellular Movement	mobilization	mobilization of blood cells	CSF1, CXCL2, CXCL3, CXCL10, DEFA3, DEFA1 (includes EG:1667), IL8, SELE, VCAM1	9	1.87e-05
Cellular Movement	mobilization	mobilization of eukaryotic cells	CSF1, CXCL2, CXCL3, CXCL10, DEFA3, DEFA1 (includes EG:1667), IL8, SELE, VCAM1	9	0.000187
Cellular Movement	mobilization	mobilization of leukocytes	CXCL2, CXCL3, CXCL10, DEFA3, DEFA1 (includes EG:1667), IL8	6	0.000191
Cellular Movement	mobilization	mobilization of cells	CSF1, CXCL2, CXCL3, CXCL10, DEFA3, DEFA1 (includes EG:1667), IL8, SELE, VCAM1	9	0.000222
Cellular Movement	mobilization	mobilization of lymphatic system cells	CXCL2, CXCL3, CXCL10, DEFA3, DEFA1 (includes EG:1667), IL8	6	0.000257
Cellular Movement	mobilization	mobilization of myeloid progenitor cells	CXCL3, CXCL10, IL8	3	0.00168
Cellular Movement	infiltration	infiltration of blood cells	CCL4, CCL5, CCL19, CD86, CFB, CSF1, CXCL3, CXCL10, FCAR, ICAM1, IL6, IL8, IL25, JAK3, LTA, LTB, NFATC1, NFE2L2, NFKB1, NFKBIA, NFKBIZ, SELE, SMAD3, VCAM1	24	2.41e-05
Cellular Movement	infiltration	infiltration of eukaryotic cells	CCL4, CCL5, CCL19, CD86, CFB, CSF1, CXCL3, CXCL10, FCAR, ICAM1, IL6, IL8, IL25, JAK3, LTA, LTB, NFATC1, NFE2L2, NFKB1, NFKBIA, NFKBIZ, SELE, SMAD3, VCAM1	24	4.49e-05
Cellular Movement	infiltration	infiltration of lymphatic system cells	CCL4, CCL5, CCL19, CD86, CFB, CSF1, CXCL3, CXCL10, FCAR, ICAM1, IL6, IL8, IL25, LTA, NFATC1, NFE2L2, NFKB1, NFKBIA, SELE, SMAD3, VCAM1	21	7.13e-05
Cellular Movement	infiltration	infiltration of mononuclear leukocytes	CCL4, CCL19, CD86, CXCL10, IL6, IL8, LTA, NFATC1, NFKB1, SELE, SMAD3, VCAM1	12	0.000385
Cellular Movement	infiltration	infiltration of leukocytes	CCL4, CCL5, CCL19, CD86, CFB, CXCL3, CXCL10, ICAM1, IL6, IL8, IL25, LTA, NFATC1, NFE2L2, NFKB1, NFKBIA, SELE, SMAD3, VCAM1	19	0.000605
Cellular Movement	infiltration	infiltration of antigen presenting cells	CCL4, CCL19, CD86, CSF1, FCAR, ICAM1, IL6, SMAD3	8	0.00149
Cellular Movement	chemoattraction	chemoattraction of T lymphocytes	CCL5, CCL19, CCL20, IL8	4	0.000132
Cellular Movement	chemoattraction	chemoattraction of lymphocytes	CCL5, CCL19, CCL20, IL8	4	0.000441
Cellular Movement	chemoattraction	chemoattraction of mononuclear leukocytes	CCL5, CCL19, CCL20, IL8	4	0.00155
Cellular Movement	chemoattraction	chemoattraction of blood cells	CCL5, CCL19, CCL20, CXCL3, IL8	5	0.00166
Cellular Movement	chemoattraction	chemoattraction of leukocytes	CCL5, CCL19, CCL20, CXCL3, IL8	5	0.00166
Cellular Movement	chemoattraction	chemoattraction of lymphatic system cells	CCL5, CCL19, CCL20, CXCL3, IL8	5	0.00166
Cellular Movement	chemoattraction	chemoattraction of Langerhans cells	CCL19, CCL20	2	0.00206
Cellular Movement	transmigration	transmigration of Th1 lymphocytes	CCL4, CCL5, CD40	3	0.00036
Cellular Movement	transmigration	transmigration of lymphatic system cells	CCL4, CCL5, CD40, CSF1, CXCL3, CXCL5, IL8, VCAM1	8	0.000713
Cellular Movement	transmigration	transmigration of T lymphocytes	CCL4, CCL5, CD40	3	0.000869
Cellular Movement	transmigration	transmigration of lymphocytes	CCL4, CCL5, CD40	3	0.00168
Cellular Movement	transmigration	transmigration of blood cells	CCL4, CCL5, CD40, CSF1, CXCL3, CXCL5, IL8, VCAM1	8	0.0017
Cellular Movement	influx	influx of neutrophils	CCL4, CXCL6, IL6, IL13, SMAD3	5	0.000545
Cellular Movement	influx	influx of leukocytes	CCL4, CXCL3, CXCL6, IL6, IL13, SMAD3	6	0.00072
Cellular Movement	influx	influx of blood cells	CCL4, CXCL3, CXCL6, IL6, IL13, SMAD3	6	0.0009
Cellular Movement	influx	influx of eukaryotic cells	CCL4, CXCL3, CXCL6, IL6, IL13, SMAD3	6	0.0009
Cellular Movement	influx	influx of phagocytes	CCL4, CXCL6, IL6, IL13, SMAD3	5	0.000991
Cellular Movement	influx	influx of granulocytes	CCL4, CXCL6, IL6, IL13, SMAD3	5	0.00129
Cellular Movement	influx	influx of cells	CCL4, CXCL3, CXCL6, IL6, IL13, SMAD3	6	0.00165
Gene Expression	activation	activation of NFkB binding site	BCL3, BTRC, IER3, IKBKB, MAP3K8, MEN1, NFKB1, NFKB2, NFKBIA, NFKBIB, NR3C1, PI3, REL, TLR7, TNFAIP3, VCAM1	16	4.22e-08
Gene Expression	activation	activation of synthetic promoter	BTRC, CD40, CD74, CITED4, CREB1, CXCL2, CXCL3, CXCL6, DUSP22, EPHX2, IFNB1, IGFALS, IKBKB, IL6, IRF1, IRF2, IRF8, KCTD11, MAP3K8, MAPK12, MED1, MEN1, NFE2L2, NFKB1, NFKBIA, NFKBIB, NFKBIZ, NLRP3, NR3C1, RCAN1, RDH16, REL, RFX5, RGS1, RIPK2, RUNX1T1, SIX4, SMAD3, SOCS2, STAT1, THOC1, TNFRSF13B, TNFSF13, TP53, ZAP70, ZNF148	46	4.27e-05
Gene Expression	activation	activation of p53 response element	GNB2L1, HMGB2, SIRT1, TP53, TWIST1	5	0.000991
Gene Expression	activation	activation of protein binding site	BTRC, IL6, JAK3, MYB, NFKBIA, SMAD3, STAT1, TANK, TP53	9	0.00203
Gene Expression	activation	activation of interferon regulatory factor binding element	IRF1, IRF2	2	0.00206
Gene Expression	binding	binding of NFkB binding site	CARD8, CD40, IER3, IFNB1, IKBKB, IL8, NFKB1, NFKB2, NFKBIA, NFKBIZ, NR3C1, REL, RELB, TP53	14	1.46e-05
Gene Expression	binding	binding of STAT6 binding site	CD40, IL13	2	0.00206
Gene Expression	expression	expression of NFkB binding site	BCL3, CD40, IKBKB, IL6, NFKB1, NFKBIA, NFKBIB, TP53, TRAF5	9	0.000108
Gene Expression	expression	expression of synthetic promoter	BCL3, CD40, CD86, CREB1, DLL1, E2F6, FZD9, IKBKB, IL6, IRF1, LTA, MED1, MYB, NFATC1, NFKB1, NFKBIA, NFKBIB, NOTCH2, NR3C1, PPP5C, RBPJ, REL, RHOC, RIPK2, RUNX1T1, SMAD3, SOCS2, STAT1, TFG, TLX1, TP53, TRAF5, TWIST1, VCAM1	34	0.000449
Gene Expression	transactivation	transactivation	ALAS1, APPL1, BCL3, BTRC, CD40, CD86, CHD4, CREB1, E2F6, EGR2, EHF, HMGB2, IKBKB, IL6, IL8, IRF1, IRF2, IRF8, KCTD11, MAP3K8, MED1, MEN1, MITF, MYB, NFATC1, NFE2L2, NFKB1, NFKBIA, NFKBIB, NOLC1, NOTCH2, NR3C1, RBPJ, REL, RELB, RIPK2, RUNX1T1, SIRT1, SMAD3, STAP2, STAT1, TANK, TBL1XR1, TP53, ZNF148	45	0.000568
Gene Expression	transactivation	transactivation of synthetic promoter	BTRC, CD40, CREB1, IL6, IRF2, IRF8, KCTD11, MAP3K8, MED1, MEN1, NFE2L2, NFKB1, NFKBIA, NFKBIB, NR3C1, REL, RIPK2, SMAD3, STAT1, TP53, ZNF148	21	0.00123
Gene Expression	transcription	transcription of NFkB binding site	BCL3, CD40, IKBKB, NFKB1, NFKBIA, TP53, TRAF5	7	0.000582
Gene Expression	transcription	transcription of synthetic promoter	BCL3, CD40, CREB1, DLL1, E2F6, FZD9, IKBKB, IL6, IRF1, MED1, MYB, NFATC1, NFKB1, NFKBIA, NFKBIB, NOTCH2, NR3C1, PPP5C, RBPJ, REL, RHOC, RIPK2, RUNX1T1, SMAD3, SOCS2, STAT1, TFG, TP53, TRAF5, TWIST1	30	0.00182
Skeletal and Muscular System Development and Function	osteoclastogenesis	osteoclastogenesis of cells	CD40, CSF1, CXCL11, DLL1, IKBKB, IL6, IL13, IL1RN, NFATC1, NFKB1, NFKB2, NFKBIA, STAT1	13	4.24e-08
Skeletal and Muscular System Development and Function	osteoclastogenesis	osteoclastogenesis of eukaryotic cells	CD40, CSF1, CXCL11, DLL1, IKBKB, IL6, IL13, IL1RN, NFATC1, NFKBIA, STAT1	11	8.2e-08
Skeletal and Muscular System Development and Function	osteoclastogenesis	osteoclastogenesis of lymphatic system cells	CD40, CSF1, CXCL11, DLL1, IKBKB, IL6, IL1RN, NFKBIA, STAT1	9	1.38e-07
Skeletal and Muscular System Development and Function	osteoclastogenesis	osteoclastogenesis	CD40, CSF1, CXCL11, DLL1, IKBKB, IL6, IL13, IL1RN, NFATC1, NFKB1, NFKB2, NFKBIA, STAT1	13	2.91e-07
Skeletal and Muscular System Development and Function	osteoclastogenesis	osteoclastogenesis of bone marrow cells	CD40, CSF1, DLL1, IKBKB, IL6	5	3.68e-06
Skeletal and Muscular System Development and Function	osteoclastogenesis	osteoclastogenesis of osteoclasts	CSF1, CXCL11, IKBKB, IL6, NFATC1, STAT1	6	3e-05
Skeletal and Muscular System Development and Function	osteoclastogenesis	osteoclastogenesis of macrophages	CSF1, CXCL11, IKBKB, IL1RN, NFKBIA, STAT1	6	6.86e-05
Skeletal and Muscular System Development and Function	osteoclastogenesis	osteoclastogenesis of spleen cell lines	CSF1, DLL1, IL13	3	0.00168
Skeletal and Muscular System Development and Function	skeletal and muscular process	skeletal and muscular process of lymphatic system cells	CD40, CSF1, CXCL11, DLL1, IKBKB, IL6, IL1RN, NFKBIA, SMAD3, STAT1	10	9.37e-08
Skeletal and Muscular System Development and Function	skeletal and muscular process	skeletal and muscular process of cells	CD40, CSF1, CXCL11, DLL1, IKBKB, IL6, IL13, IL1RN, MED1, NFATC1, NFKB1, NFKB2, NFKBIA, RBPJ, SMAD3, STAT1, VCAM1, WNT10B	18	5.54e-07
Skeletal and Muscular System Development and Function	skeletal and muscular process	skeletal and muscular process of eukaryotic cells	CD40, CSF1, CXCL11, DLL1, IKBKB, IL6, IL13, IL1RN, MED1, NFATC1, NFKBIA, RBPJ, SMAD3, STAT1, WNT10B	15	1.52e-06
Skeletal and Muscular System Development and Function	skeletal and muscular process	skeletal and muscular process of bone marrow cells	CD40, CSF1, DLL1, IKBKB, IL6, SMAD3	6	6.22e-06
Skeletal and Muscular System Development and Function	skeletal and muscular process	skeletal and muscular process of connective tissue cells	CSF1, CXCL11, IKBKB, IL6, MED1, NFATC1, STAT1	7	3.59e-05
Skeletal and Muscular System Development and Function	skeletal and muscular process	skeletal and muscular process of osteocytes	CSF1, CXCL11, IKBKB, IL6, NFATC1, STAT1	6	9.89e-05
Skeletal and Muscular System Development and Function	development	development of osteoclasts	CSF1, CXCL11, IKBKB, IL6, NFATC1, NFKB1, NFKB2, STAT1	8	8.29e-07
Hematological Disease	apoptosis	apoptosis of leukocytes	BCL3, CCL4, CCL5, CD40, CD69, CD70, CD274, CSF1, CXCL2, ICAM1, IER3, IFNB1, IKBKB, IL6, IL8, IL13, IL1RN, IRF8, LCN2, NFATC1, NFE2L2, NFKB1, NFKB2, NFKBIA, NFKBIB, NR3C1, PLCG2, RCAN1, REL, STAT1, TNFRSF4, TNFRSF9, TNFSF13, TP53, TSLP	35	1.01e-07
Hematological Disease	apoptosis	apoptosis of mononuclear leukocytes	BCL3, CCL4, CCL5, CD40, CD70, CD274, CSF1, ICAM1, IER3, IKBKB, IL6, IL13, NFATC1, NFE2L2, NFKB1, NFKB2, NFKBIA, NFKBIB, NR3C1, PLCG2, RCAN1, REL, STAT1, TNFRSF4, TNFSF13, TP53, TSLP	27	2.35e-05
Hematological Disease	apoptosis	apoptosis of B lymphocytes	CD40, CD70, IL6, IL13, NFKB1, NFKB2, NFKBIA, NFKBIB, PLCG2, REL, TNFSF13, TP53, TSLP	13	3.29e-05
Hematological Disease	apoptosis	apoptosis of lymphocytes	BCL3, CCL4, CCL5, CD40, CD70, CD274, ICAM1, IER3, IKBKB, IL6, IL13, NFATC1, NFE2L2, NFKB1, NFKB2, NFKBIA, NFKBIB, NR3C1, PLCG2, RCAN1, REL, STAT1, TNFRSF4, TNFSF13, TP53, TSLP	26	3.9e-05
Hematological Disease	apoptosis	apoptosis of myeloid cells	CD69, CXCL2, IFNB1, IKBKB, IL6, IL8, IL1RN, IRF8, TNFRSF9, TP53	10	0.000642
Hematological Disease	cell death	cell death of leukocytes	BCL3, CCL4, CCL5, CD40, CD69, CD70, CD274, CSF1, CXCL2, FCAR, ICAM1, IER3, IFNB1, IKBKB, IL6, IL8, IL13, IL1RN, IRF8, LCN2, NFATC1, NFE2L2, NFKB1, NFKB2, NFKBIA, NFKBIB, NR3C1, PIK3R2, PLCG2, RCAN1, REL, STAT1, TNFRSF4, TNFRSF9, TNFSF13, TP53, TSLP	37	1.98e-07
Hematological Disease	cell death	cell death of B lymphocytes	CD40, CD70, FCAR, IFNB1, IL6, IL13, NFKB1, NFKB2, NFKBIA, NFKBIB, PLCG2, REL, TNFSF13, TP53, TSLP	15	6.44e-06
Hematological Disease	cell death	cell death of mononuclear leukocytes	BCL3, CCL4, CCL5, CD40, CD70, CD274, CSF1, FCAR, ICAM1, IER3, IFNB1, IKBKB, IL6, IL13, NFATC1, NFE2L2, NFKB1, NFKB2, NFKBIA, NFKBIB, NR3C1, PIK3R2, PLCG2, RCAN1, REL, STAT1, TNFRSF4, TNFSF13, TP53, TSLP	30	1.3e-05
Hematological Disease	cell death	cell death of lymphocytes	BCL3, CCL4, CCL5, CD40, CD70, CD274, FCAR, ICAM1, IER3, IFNB1, IKBKB, IL6, IL13, NFATC1, NFE2L2, NFKB1, NFKB2, NFKBIA, NFKBIB, NR3C1, PIK3R2, PLCG2, RCAN1, REL, STAT1, TNFRSF4, TNFSF13, TP53, TSLP	29	2.3e-05
Hematological Disease	cell death	cell death of myeloid cells	CD69, CXCL2, IFNB1, IKBKB, IL6, IL8, IL1RN, IRF8, NR3C1, TNFRSF9, TP53	11	0.000288
Hematological Disease	cell death	cell death of granulocytes	CD69, CXCL2, IFNB1, IKBKB, IL6, IL8, IL1RN, NR3C1, TNFRSF9	9	0.00126
Hematological Disease	cell death	cell death of T lymphocytes	BCL3, CCL4, CCL5, CD40, CD274, ICAM1, IER3, IFNB1, IKBKB, IL6, NFATC1, NFE2L2, NFKB1, NFKBIA, NR3C1, PIK3R2, RCAN1, STAT1, TNFRSF4, TP53	20	0.00185
Hematological Disease	cell death	cell death of neutrophils	CXCL2, IFNB1, IL6, IL8, IL1RN, NR3C1, TNFRSF9	7	0.00193
Hematological Disease	granulocytosis	granulocytosis	IL8, NFKB1, NFKBIA, NFKBIB	4	5.86e-05
Hematological Disease	granulocytosis	granulocytosis of mice	NFKB1, NFKBIA, NFKBIB	3	0.000869
Hematological Disease	leukocytosis	leukocytosis of mice	IL6, IL8, IL25, NFKB1, NFKBIA, NFKBIB, SELE	7	8.98e-05
Hematological Disease	leukocytosis	leukocytosis of mammalia	IL6, IL8, IL25, NFKB1, NFKBIA, NFKBIB, SELE	7	0.000118
Hematological Disease	leukocytosis	leukocytosis	IL6, IL8, IL25, IL17C, NFKB1, NFKBIA, NFKBIB, SELE	8	0.000136
Connective Tissue Development and Function	development	development of osteoclasts	CSF1, CXCL11, IKBKB, IL6, NFATC1, NFKB1, NFKB2, STAT1	8	8.29e-07
Connective Tissue Development and Function	development	development of connective tissue cells	CSF1, CXCL11, EIF2AK3, IKBKB, IL6, MED1, NFATC1, NFKB1, NFKB2, STAT1	10	8.42e-06
Connective Tissue Development and Function	development	development of osteocytes	CSF1, CXCL11, IKBKB, IL6, NFATC1, NFKB1, NFKB2, STAT1	8	2.37e-05
Connective Tissue Development and Function	osteoclastogenesis	osteoclastogenesis of osteoclasts	CSF1, CXCL11, IKBKB, IL6, NFATC1, STAT1	6	3e-05
Connective Tissue Development and Function	quantity	quantity of connective tissue cells	CSF1, CTGF, CYP27B1, EIF2AK3, GDF5, IFNB1, IL1RN, LTA, NFKB1, NFKB2, SMAD3, TP53, UHRF1	13	0.00118
Tissue Development	accumulation	accumulation of lymphatic system cells	B2M, BCL3, CCL5, CCR3, CD86, CD274, CXCL2, CXCL3, CXCL10, ICAM1, IER3, IL8, IL13, IL1RN, ITGA5, NR3C1, PTX3, SELE, TNFSF13, VCAM1	20	1.03e-06
Tissue Development	accumulation	accumulation of leukocytes	B2M, BCL3, CCL5, CCR3, CD86, CD274, CXCL2, CXCL3, CXCL10, ICAM1, IER3, IL8, IL13, ITGA5, NR3C1, PTX3, SELE, TNFSF13, VCAM1	19	1.55e-06
Tissue Development	accumulation	accumulation of blood cells	B2M, BCL3, CCL5, CCR3, CD86, CD274, CXCL2, CXCL3, CXCL10, ICAM1, IER3, IL8, IL13, IL1RN, ITGA5, NR3C1, PTX3, SELE, TNFSF13, VCAM1	20	3.1e-06
Tissue Development	accumulation	accumulation of mononuclear leukocytes	B2M, BCL3, CCL5, CD86, CD274, CXCL2, ICAM1, IER3, NR3C1, SELE, TNFSF13, VCAM1	12	4.03e-06
Tissue Development	accumulation	accumulation of cells	B2M, BCL3, CCL5, CCR3, CD86, CD274, CGA, CXCL2, CXCL3, CXCL10, E2F6, ICAM1, IER3, IL6, IL8, IL13, IL1RN, ITGA5, NR3C1, PTX3, SELE, SEMA7A (includes EG:8482), TNFSF13, TP53, VCAM1	25	5.18e-06
Tissue Development	accumulation	accumulation of lymphocytes	B2M, BCL3, CCL5, CD86, CD274, ICAM1, IER3, NR3C1, SELE, TNFSF13, VCAM1	11	9.18e-06
Tissue Development	accumulation	accumulation of T lymphocytes	B2M, CCL5, CD86, CD274, IER3, NR3C1, SELE, VCAM1	8	8.67e-05
Tissue Development	accumulation	accumulation of granulocytes	CCL5, CCR3, CXCL2, CXCL3, CXCL10, IL8, IL13, ITGA5, PTX3, VCAM1	10	0.000214
Tissue Development	accumulation	accumulation of myeloid cells	CCL5, CCR3, CXCL2, CXCL3, CXCL10, IL8, IL13, ITGA5, PTX3, VCAM1	10	0.000497
Tissue Development	accumulation	accumulation of phagocytes	CCL5, CXCL2, CXCL3, CXCL10, IL8, IL1RN, ITGA5, PTX3, VCAM1	9	0.00203
Tissue Development	accumulation	accumulation of peripheral blood monocytes	CXCL2, VCAM1	2	0.00206
Tissue Development	aggregation	aggregation of B lymphocytes	CD40, NFKB2, REL	3	9.31e-05
Tissue Development	generation	generation of cells	BCL2L10, CD40, CD86, CSF1, IL6, IRF2, IRF8, JAK3, LTA, LTB, NFKB1, TOB2	12	0.000272
Tissue Development	generation	generation of eukaryotic cells	BCL2L10, CD40, CD86, CSF1, IL6, IRF2, IRF8, JAK3, LTA, LTB, NFKB1, TOB2	12	0.000272
Tissue Development	generation	generation of bone marrow cells	CSF1, LTA, LTB, NFKB1	4	0.00107
Tissue Development	generation	generation of dendritic cells	IL6, IRF8, LTA, LTB	4	0.00155
Tissue Development	formation	formation of Peyer's patches	LTA, LTB, VCAM1	3	0.00036
Tissue Development	formation	formation of lymphoid tissue	LTA, LTB, VCAM1	3	0.00168
Tissue Development	adhesion	adhesion of eosinophils	ICAM1, IL13, ITGA5, MADCAM1, SELE, VCAM1	6	0.00072
Tissue Development	adhesion	adhesion of lymphocytes	CCL4, CCL19, CCL20, CXCL11, ICAM1, IL6, ITGA5, MADCAM1, RGS1, SELE, STAP2, VCAM1	12	0.0013
Tissue Development	growth	growth of epithelial tissue	LCN2, NFKB1, SMAD3	3	0.00168
Infectious Disease	infectious disorder	infectious disorder	ACAN, BCL3, BIRC3, CA7, CCL4, CCL5, CD86, CLEC4M, DEFA1 (includes EG:1667), F5, ICAM1, IFNB1, IL6, IL13, IL1RN, IRF1, IRF8, KY, LTA, LTB, NFKB1, NFKB2, NFKBIA, NR3C1, PTX3, RELB, STAT1, TLR7, XPO1	29	5.83e-06
Infectious Disease	infectious disorder	infectious disorder of mice	BCL3, BIRC3, CD86, IL6, IL1RN, IRF1, KY, LTA, NFKB1, NFKB2, PTX3, STAT1	12	6.45e-05
Infectious Disease	infectious disorder	infectious disorder of mammalia	BCL3, BIRC3, CD86, IL6, IL1RN, IRF1, KY, LTA, NFKB1, NFKB2, PTX3, STAT1	12	7.45e-05
Infectious Disease	infection	infection of virus	CCL4, CCL5, CLEC4M, DEFA1 (includes EG:1667), ICAM1, IL13, IRF8, XPO1	8	0.00025
Infectious Disease	sepsis	sepsis	BIRC3, NFKB1, NFKBIA, RELB	4	0.00107
Organ Morphology	morphology	morphology of spleen	BCL3, LTA, LTB, NFKB1, NFKB2, REL	6	1.87e-05
Organ Morphology	morphology	morphology of lymphoid organ	BCL3, LTA, LTB, NFKB1, NFKB2, REL	6	0.000191
Cardiovascular System Development and Function	binding	binding of endothelial cells	CCL5, CCR3, CXCL11, DEFA3, HAS3, ICAM1, IL6, IL8, LPA, SELE, VCAM1	11	2.04e-05
Respiratory Disease	inflammatory disorder	inflammatory disorder of airway	CCL5, ICAM1, IL13, LTA, NFE2L2, NFKBIA, TNFRSF4	7	2.54e-05
Respiratory Disease	inflammatory disorder	inflammatory disorder of lung	CSF1, CXCL3, DARC, ICAM1, IKBKB, IL6, IL13, IL25, LTA, NFKB1, RELB, TNFRSF4	12	8.57e-05
Respiratory Disease	inflammation	inflammation of lung	CXCL3, DARC, ICAM1, IKBKB, IL6, IL13, IL25, LTA, NFKB1, RELB, TNFRSF4	11	5.84e-05
Respiratory Disease	inflammation	inflammation of airway	CCL5, ICAM1, IL13, LTA, NFE2L2, NFKBIA	6	0.000139
Respiratory Disease	disease	disease of airway	CCL5, ICAM1, IL13, LTA, NFE2L2, NFKBIA, TNFRSF4	7	0.000388
Respiratory Disease	disease	disease of lung	CSF1, CXCL3, DARC, ICAM1, IKBKB, IL6, IL13, IL25, LTA, MEN1, NFKB1, NR3C1, RELB, SEMA7A (includes EG:8482), SMAD3, TNFRSF4	16	0.000434
Respiratory Disease	respiratory disorder	respiratory disorder of rodents	CCL5, CSF1, ICAM1, IL6, IL13, ITGA5, NFE2L2, NR3C1, PTGER3, PTX3, STAT1, TLX3	12	0.00089
Respiratory Disease	respiratory disorder	respiratory disorder of mammalia	CCL5, CSF1, ICAM1, IL6, IL13, ITGA5, NFE2L2, NR3C1, PTGER3, PTX3, STAT1, TLX3	12	0.00119
Respiratory Disease	respiratory disorder	respiratory disorder of mice	CCL5, CSF1, ICAM1, IL13, ITGA5, NFE2L2, NR3C1, PTGER3, PTX3, STAT1, TLX3	11	0.00186
Respiratory Disease	contact growth inhibition	contact growth inhibition of lung cancer cell lines	IRF1, TP53	2	0.00206
Cellular Function and Maintenance	function	function of antigen presenting cells	CSF1, LTA, LTB, REL	4	5.86e-05
Cellular Function and Maintenance	function	function of phagocytes	CSF1, IL8, REL	3	9.31e-05
Cellular Function and Maintenance	contact growth inhibition	contact growth inhibition of lung cancer cell lines	IRF1, TP53	2	0.00206
Organismal Injury and Abnormalities	granulocytosis	granulocytosis	IL8, NFKB1, NFKBIA, NFKBIB	4	5.86e-05
Organismal Injury and Abnormalities	granulocytosis	granulocytosis of mice	NFKB1, NFKBIA, NFKBIB	3	0.000869
Organismal Injury and Abnormalities	leukocytosis	leukocytosis of mice	IL6, IL8, IL25, NFKB1, NFKBIA, NFKBIB, SELE	7	8.98e-05
Organismal Injury and Abnormalities	leukocytosis	leukocytosis of mammalia	IL6, IL8, IL25, NFKB1, NFKBIA, NFKBIB, SELE	7	0.000118
Organismal Injury and Abnormalities	leukocytosis	leukocytosis	IL6, IL8, IL25, IL17C, NFKB1, NFKBIA, NFKBIB, SELE	8	0.000136
Organismal Injury and Abnormalities	injury	injury of liver	CXCL1, CXCL10, IKBKB, IL6, MED1, SAA2, STAT1	7	0.000388
Organismal Injury and Abnormalities	cytosis	cytosis of mice	IFNB1, IL6, IL8, IL25, NFKB1, NFKBIA, NFKBIB, SELE	8	0.0013
Organismal Injury and Abnormalities	cytosis	cytosis of mammalia	IFNB1, IL6, IL8, IL25, NFKB1, NFKBIA, NFKBIB, SELE	8	0.00149
Organismal Injury and Abnormalities	cytosis	cytosis	ATP1A3, ATP1A4, BCL3, IFNB1, IL6, IL8, IL25, IL17C, NFKB1, NFKBIA, NFKBIB, PTPN6, SELE	13	0.00153
Viral Function	replication	replication of Herpesviridae	CXCL3, CXCL10, IFNB1, RIPK2, STAT1, TNFRSF4	6	6.86e-05
Viral Function	replication	replication of virus	CCL4, CCL5, CD40, CXCL3, CXCL10, IFIH1, IFNB1, IL6, IL8, NFATC1, NFKBIA, RIPK2, STAT1, TNFRSF4	14	0.000299
Neurological Disease	neurological disorder	neurological disorder of primate	CD40, CYP27A1, IFNB1, LPA, MYO3A	5	6.96e-05
Neurological Disease	neurological disorder	neurological disorder of humans	CYP27A1, IFNB1, LPA, MYO3A	4	0.000441
Neurological Disease	cell death	cell death of neuroglia	EGR2, EIF2AK3, IFNB1, IL8, IL13, IRF1, LCN2, NFE2L2, NGFRAP1, RIPK2, STAT1	11	0.000193
Neurological Disease	cell death	cell death of microglia	IFNB1, IL13, IRF1, LCN2, STAT1	5	0.000991
Neurological Disease	experimental autoimmune encephalomyelitis	experimental autoimmune encephalomyelitis of animal	B2M, CD40, CD86, CXCL10, DPP4, HLA-DQA1, IFNB1, IKBKB, IL6, LTA, LTB, NR3C1, REL, STAT1	14	0.00022
Neurological Disease	experimental autoimmune encephalomyelitis	experimental autoimmune encephalomyelitis of mammalia	B2M, CD40, CD86, CXCL10, DPP4, HLA-DQA1, IFNB1, IKBKB, IL6, LTA, LTB, NR3C1, REL, STAT1	14	0.00022
Neurological Disease	experimental autoimmune encephalomyelitis	experimental autoimmune encephalomyelitis of rodents	B2M, CD40, CD86, CXCL10, DPP4, HLA-DQA1, IFNB1, IKBKB, IL6, LTA, LTB, NR3C1, REL, STAT1	14	0.00022
Neurological Disease	experimental autoimmune encephalomyelitis	experimental autoimmune encephalomyelitis of organism	B2M, CD40, CD86, CXCL10, DPP4, HLA-DQA1, IFNB1, IKBKB, IL6, LTA, LTB, NR3C1, REL, STAT1	14	0.000244
Neurological Disease	experimental autoimmune encephalomyelitis	experimental autoimmune encephalomyelitis	B2M, CD40, CD86, CXCL10, DPP4, HLA-DQA1, IFNB1, IKBKB, IL6, LTA, LTB, NR3C1, REL, STAT1	14	0.000299
Neurological Disease	experimental autoimmune encephalomyelitis	experimental autoimmune encephalomyelitis of mice	B2M, CD40, CD86, CXCL10, DPP4, HLA-DQA1, IFNB1, IKBKB, IL6, NR3C1, REL, STAT1	12	0.0013
Neurological Disease	apoptosis	apoptosis of neuroglia	EGR2, EIF2AK3, IFNB1, IRF1, LCN2, NFE2L2, NGFRAP1, STAT1	8	0.00194
Neurological Disease	cell flattening	cell flattening of neuroblastoma cell lines	GEM, RRAD	2	0.00206
Organ Development	development	development of spleen	BCL3, BLR1, CSF1, NFKB1, NFKB2, SELE, TLX1	7	8.98e-05
Organ Development	development	development of secondary lymphoid organ	BCL3, BLR1, CSF1, NFKB1, NFKB2, SELE, TLX1	7	0.000118
Organ Development	development	development of lymphoid organ	BCL3, BLR1, CSF1, LTA, NFKB1, NFKB2, SELE, SIX4, TLX1	9	0.000157
Cell Cycle	mitogenesis	mitogenesis of lymphocytes	CD40, IFNB1, IKBKB, IL6, STAT1	5	0.000115
Cell Cycle	mitogenesis	mitogenesis of leukocytes	CD40, IFNB1, IKBKB, IL6, STAT1	5	0.00018
Cell Cycle	mitogenesis	mitogenesis of blood cells	CD40, IFNB1, IKBKB, IL6, STAT1	5	0.000545
Cell Cycle	mitogenesis	mitogenesis of B lymphocytes	CD40, IKBKB, IL6	3	0.000869
Cell Cycle	G1 phase	arrest in G1 phase of lymphatic system cells	CSF1, JAK3, NFKB1, REL, TP53	5	0.00018
Cell Cycle	G1 phase	G1 phase of lymphatic system cells	CSF1, JAK3, NFKB1, REL, TP53	5	0.00129
Cell Cycle	early G1 phase	early G1 phase of eukaryotic cells	CSF1, NFKB1, REL, TNFSF15	4	0.000254
Cell Cycle	early G1 phase	early G1 phase of blood cells	CSF1, NFKB1, REL	3	0.00168
Cell Cycle	early G1 phase	early G1 phase of lymphatic system cells	CSF1, NFKB1, REL	3	0.00168
Cell Cycle	early G1 phase	arrest in early G1 phase of eukaryotic cells	CSF1, TNFSF15	2	0.00206
Cell Cycle	cell division process	cell division process of lymphatic system cells	CD40, CD274, CSF1, IFNB1, IKBKB, IL6, JAK3, NFKB1, REL, SMAD3, STAT1, TP53, TSLP	13	0.000343
Cell Cycle	cell division process	cell division process of leukocytes	CD40, CD274, CSF1, IFNB1, IKBKB, IL6, NFKB1, REL, SMAD3, STAT1, TP53, TSLP	12	0.00048
Cell Cycle	cell division process	cell division process of lymphocytes	CD40, CD274, IFNB1, IKBKB, IL6, NFKB1, REL, SMAD3, STAT1, TP53, TSLP	11	0.000926
Cell Cycle	cell division process	cell division process of B lymphocytes	CD40, IKBKB, IL6, NFKB1, REL, TP53	6	0.00136
Cancer	chemotaxis	chemotaxis of germ cell tumor cell lines	CCL4, CCL5, CXCL3, IL8	4	0.000132
Cancer	cell movement	cell movement of germ cell tumor cell lines	CCL4, CCL5, CXCL3, IL8	4	0.000254
Cancer	apoptosis	apoptosis of lymphoma cell lines	BIRC3, C6ORF66, CARD8, CD40, DIABLO, DUT (includes EG:1854), EIF2AK3, IRF8, NFKB1, NFKB2, NFKBIA, PLCG2, RUNX1T1, TNFSF13, TP53	15	0.000736
Cancer	apoptosis	apoptosis of pancreatic cancer cell lines	BTRC, DIABLO, IFNB1, IL6, IL8, MEN1, TP53	7	0.00166
Cancer	cell death	cell death of tumor cell lines	ACACA, AIM2, B2M, BBC3, BCL2L10, BIRC3, BTRC, C6ORF66, CARD8, CD40, CREB1, CTGF, CYLD, DBC1, DIABLO, DLL1, DPP4, DUT (includes EG:1854), EGR2, EIF2AK3, GNB1, GNB2L1, HINT1 (includes EG:3094), HUWE1, IER3, IFNB1, IGFBP6, IL6, IL8, IL13, IL1RN, IRF1, IRF8, ITGA5, LCN2, LTA, LTB, MAML2, MAP3K11, MAPK12, MEN1, MIA, MSX1, MYB, NFKB1, NFKB2, NFKBIA, NFKBIZ, NR3C1, OAS3 (includes EG:4940), PLCG2, PPP1R1…	67	0.000795
Cancer	cell death	cell death of lymphoma cell lines	BIRC3, C6ORF66, CARD8, CD40, DIABLO, DUT (includes EG:1854), EIF2AK3, IRF8, NFKB1, NFKB2, NFKBIA, PLCG2, RUNX1T1, TNFSF13, TP53, TRAF3	16	0.000819
Cancer	proliferation	proliferation of bone cancer cell lines	COMP, CTGF, FGFR4, HSD11B2, IFNB1, NR3C1, THOC1, TP53	8	0.000834
Cancer	esophageal squamous cell carcinoma	esophageal squamous cell carcinoma	GSTP1, RNF6, TP53	3	0.000869
Cancer	shape change	shape change of tumor cell lines	CSF1, GEM, IL6, IL8, ITGA5, PTGER3, RRAD, SMPD2, TNIK, VCAM1, WASF2	11	0.00103
Cancer	antiviral response	antiviral response of melanoma cell lines	IFNB1, IRF1	2	0.00206
Cancer	cell flattening	cell flattening of neuroblastoma cell lines	GEM, RRAD	2	0.00206
Cancer	contact growth inhibition	contact growth inhibition of lung cancer cell lines	IRF1, TP53	2	0.00206
Cancer	developmental process	arrest in developmental process of melanoma cell lines	DPP4, IL6	2	0.00206
Cancer	differentiation	arrest in differentiation of tumor cell lines	DPP4, RUNX1T1	2	0.00206
Reproductive System Disease	chemotaxis	chemotaxis of germ cell tumor cell lines	CCL4, CCL5, CXCL3, IL8	4	0.000132
Reproductive System Disease	cell movement	cell movement of germ cell tumor cell lines	CCL4, CCL5, CXCL3, IL8	4	0.000254
Viral Infection	infection	infection of virus	CCL4, CCL5, CLEC4M, DEFA1 (includes EG:1667), ICAM1, IL13, IRF8, XPO1	8	0.00025
Viral Infection	infection	infection of HIV	CCL4, CCL5, CLEC4M, DEFA1 (includes EG:1667), IL13, IRF8	6	0.000568
Viral Infection	infection	infection of lentivirus	CCL4, CCL5, CLEC4M, DEFA1 (includes EG:1667), IL13, IRF8	6	0.000568
Respiratory System Development and Function	exudation	exudation of lung pleura	IL6, PTGER3, PTGIR	3	0.00036
Respiratory System Development and Function	activation	activation of bronchial epithelial cells	CXCL2, ICAM1	2	0.00206
Gastrointestinal Disease	injury	injury of liver	CXCL1, CXCL10, IKBKB, IL6, MED1, SAA2, STAT1	7	0.000388
Gastrointestinal Disease	inflammation	inflammation of liver	CXCL2, CXCL3, DARC, IL25, NFKB1, NFKBIB	6	0.000568
Gastrointestinal Disease	esophageal squamous cell carcinoma	esophageal squamous cell carcinoma	GSTP1, RNF6, TP53	3	0.000869
Gastrointestinal Disease	inflammatory disorder	inflammatory disorder of liver	CXCL2, CXCL3, DARC, IL25, NFKB1, NFKBIB	6	0.00136
Hepatic System Disease	injury	injury of liver	CXCL1, CXCL10, IKBKB, IL6, MED1, SAA2, STAT1	7	0.000388
Hepatic System Disease	inflammation	inflammation of liver	CXCL2, CXCL3, DARC, IL25, NFKB1, NFKBIB	6	0.000568
Hepatic System Disease	inflammatory disorder	inflammatory disorder of liver	CXCL2, CXCL3, DARC, IL25, NFKB1, NFKBIB	6	0.00136
Cellular Compromise	permeability transition	permeability transition of cells	CCL4, CCL5, IL13, PTX3	4	0.000441
Cellular Compromise	breakdown	breakdown of lysosome	IL6, TP53	2	0.00206
Organismal Development	hematopoiesis	hematopoiesis of organism	CCL4, CSF1, CXCL3, IL6, LCN2, MED1, MYB, NFKB1, SELE	9	0.00049
Organismal Development	developmental process	developmental process of mice	ACACA, BUB3, CD40, CFB, CGA, CREB1, CRHBP, CSF1, DLL1, EIF2AK3, FGFR4, GDF5, HSD17B4, IGFALS, IL6, IL8, IL1RN, IL23A, LCN2, MED1, MITF, MYB, NFKBIA, PCSK2, PES1, RBPJ, RPS6KA1, SELE, SMAD3, SOCS2, STK36, TFE3, TP53, VCAM1, WASF2, ZMPSTE24	36	0.00149
Organismal Development	developmental process	developmental process of rodents	ACACA, BUB3, CD40, CFB, CGA, CREB1, CRHBP, CSF1, DLL1, EIF2AK3, FGFR4, GDF5, HSD17B4, IGFALS, IL6, IL8, IL1RN, IL23A, LCN2, MED1, MITF, MYB, NFKBIA, PCSK2, PES1, RBPJ, RPS6KA1, SELE, SMAD3, SOCS2, STK36, TFE3, TP53, VCAM1, WASF2, ZMPSTE24	36	0.00166
Organismal Development	developmental process	developmental process of mammalia	ACACA, BUB3, CD40, CFB, CGA, CREB1, CRHBP, CSF1, DLL1, EIF2AK3, FGFR4, GDF5, HSD17B4, IGFALS, IL6, IL8, IL1RN, IL23A, LCN2, MED1, MITF, MYB, NFKBIA, PCSK2, PES1, RBPJ, RPS6KA1, SELE, SMAD3, SOCS2, STK36, TFE3, TP53, VCAM1, WASF2, ZMPSTE24	36	0.00173
Cell Morphology	shape change	shape change of tumor cell lines	CSF1, GEM, IL6, IL8, ITGA5, PTGER3, RRAD, SMPD2, TNIK, VCAM1, WASF2	11	0.00103
Cell Morphology	cell flattening	cell flattening of neuroblastoma cell lines	GEM, RRAD	2	0.00206
Lipid Metabolism	synthesis	synthesis of platelet activating factor	CD40, GPX4, IL8, PTX3	4	0.00107
Renal and Urological System Development and Function	migration	migration of mesangial cells	CTGF, CXCL2, CXCL3, CXCL10	4	0.00107
Renal and Urological System Development and Function	migration	migration of glomerular cells	CTGF, CXCL2, CXCL3, CXCL10	4	0.00155
Small Molecule Biochemistry	synthesis	synthesis of platelet activating factor	CD40, GPX4, IL8, PTX3	4	0.00107
Small Molecule Biochemistry	activation	activation of morphine	IL6, IL1RN	2	0.00206
Cell Signaling	mobilization	mobilization of Ca2+	B2M, CCL4, CCL5, CCR3, CXCL10, CXCL11, DEFA3, GNB1, IL8, IL13, PLCG2, PPAP2A, PTGIR, TRAT1, ZAP70	15	0.00137
Molecular Transport	mobilization	mobilization of Ca2+	B2M, CCL4, CCL5, CCR3, CXCL10, CXCL11, DEFA3, GNB1, IL8, IL13, PLCG2, PPAP2A, PTGIR, TRAT1, ZAP70	15	0.00137
Vitamin and Mineral Metabolism	mobilization	mobilization of Ca2+	B2M, CCL4, CCL5, CCR3, CXCL10, CXCL11, DEFA3, GNB1, IL8, IL13, PLCG2, PPAP2A, PTGIR, TRAT1, ZAP70	15	0.00137
Genetic Disorder	atopic dermatitis	atopic dermatitis	CCL5, CD74, DEFA1 (includes EG:1667), HLA-DQA1, IL13, IL25, NFKBIZ, NR3C1, PHF1, SPAG1, TNFAIP3	11	0.0014
Embryonic Development	cell movement	cell movement of embryonic cell lines	CCL5, CCL20, CCR3, CXCL1, CXCL10, ICAM1, ITGA5, RHOC, SAA1	9	0.00143
Endocrine System Disorders	apoptosis	apoptosis of pancreatic cancer cell lines	BTRC, DIABLO, IFNB1, IL6, IL8, MEN1, TP53	7	0.00166
Drug Metabolism	activation	activation of morphine	IL6, IL1RN	2	0.00206
